# Supplementary material for: Biochemical and functional characterization of a meiosis-specific Pch2/ORC AAA+ assembly
Source: Life Sci Alliance. 2020 Aug 21;3(11):e201900630. doi: 10.26508/lsa.201900630 (PMC7442955; doi:10.26508/lsa.201900630)
Supplement: Supplementary file 1 [file LSA-2019-00630_TableS1.xlsx]

## Sheet: All Xlinks
Score	m/z	Charge	M+H+	Calculated Mass	Deviation in ppm	Peptide 1	Protein 1	From	To	Peptide 2	Protein 2	From	To	Scan number	is Selected in Table	Candidate identifier	Folder Number	Retention time in sec	miscellaneous	best linkage position peptide 1	best linkage position peptide 2	All linkage positions	Spectrum UUID	local False discovery rate	shortest distance in pdb2
171	1134.6	2	2268.19	2268.19	2.6973	[FEKDTGIK]	>His-MBP	39	46	[GYNGLAEVGKK]	>His-MBP	28	38	20180528_Q2_U1_1-10_AB_SA_MVF_20180518_Pch2-Orc-F6.14281.14281.2 File:"20180528_Q2_U1_1-10_AB_SA_MVF_20180518_Pch2-Orc-F6.raw" NativeID:"controllerType=0 controllerNumber=1 scan=14281"	1	1180	null	2465.56		K3	K10	155~K3~Y2~1~21#171~K3~K10~1~73#169~T5~K10~0~4	5ad8027a-0db0-4384-b835-3f1cc32b7a23	0	1
169	914.532	2	1828.06	1828.06	-0.361477	[TYTLKK]	>Orc5	44	49	[TVQYKLK]	>Orc5	80	86	20180528_Q2_U1_1-10_AB_SA_MVF_20180518_Pch2-Orc-F6.11750.11750.2 File:"20180528_Q2_U1_1-10_AB_SA_MVF_20180518_Pch2-Orc-F6.raw" NativeID:"controllerType=0 controllerNumber=1 scan=11750"	1	1052	null	2173.01		K5	K5	158~T1~K5~0~7#159~Y2~K5~0~7#158~T3~K5~0~14#161~K5~T1~1~12#168~K5~Y4~1~14#169~K5~K5~1~42	d5c79d29-4561-41a7-9eef-4afac1bf1227	0	1
166	692.042	3	2074.11	2074.1	3.3275	[SSDGIKLGR]	>Orc1	44	52	[TEHYLKR]	>Orc1	37	43	20180528_Q2_U1_1-10_AB_SA_MVF_20180518_Pch2-Orc-F4.8255.8255.3 File:"20180528_Q2_U1_1-10_AB_SA_MVF_20180518_Pch2-Orc-F4.raw" NativeID:"controllerType=0 controllerNumber=1 scan=8255"	1	469	null	1920.49		K6	K6	148~S1~K6~0~13#150~S2~K6~0~23#138~K6~T1~1~2#157~K6~Y4~1~7#166~K6~K6~1~52	ba6c1d98-2683-4109-91e5-0f11e99cfec1	0	1
161	875.497	2	1749.99	1749.99	0.609925	[AYIKK]	>Orc1	194	198	[SSDGIKLGR]	>Orc1	44	52	20180528_Q2_U1_1-10_AB_SA_MVF_20180518_Pch2-Orc-F6.10561.10561.2 File:"20180528_Q2_U1_1-10_AB_SA_MVF_20180518_Pch2-Orc-F6.raw" NativeID:"controllerType=0 controllerNumber=1 scan=10561"	1	969	null	2035.8		K4	K6	140~Y2~K6~0~4#143~K4~S1~1~10#144~K4~S2~1~10#161~K4~K6~1~74	b5f83e66-6409-4ef3-940f-caf98d712db8	0	1
161	692.04	3	2074.11	2074.1	1.03134	[SSDGIKLGR]	>Orc1	44	52	[TEHYLKR]	>Orc1	37	43	20180528_Q2_U1_1-10_AB_SA_MVF_20180518_Pch2-Orc-F6.10085.10085.3 File:"20180528_Q2_U1_1-10_AB_SA_MVF_20180518_Pch2-Orc-F6.raw" NativeID:"controllerType=0 controllerNumber=1 scan=10085"	1	924	null	1981.09		K6	K6	141~S1~K6~0~7#143~S2~K6~0~14#121~K6~T1~1~2#154~K6~Y4~1~22#161~K6~K6~1~53	063c9868-1e77-4602-b3f6-d10a830d46e7	0	1
161	692.041	3	2074.11	2074.1	2.4182	[SSDGIKLGR]	>Orc1	44	52	[TEHYLKR]	>Orc1	37	43	20180528_Q2_U1_1-2_AB_SA_MVF_20180518_Pch2-Orc-F5.10089.10089.3 File:"20180528_Q2_U1_1-2_AB_SA_MVF_20180518_Pch2-Orc-F5.raw" NativeID:"controllerType=0 controllerNumber=1 scan=10089"	1	3817	null	1915.94		K6	K6	136~S1~K6~0~13#140~S2~K6~0~23#135~K6~T1~1~2#154~K6~Y4~1~7#161~K6~K6~1~52	b0ff9d4c-f856-4f54-81cd-6fab6e296e33	0	1
159	940.875	3	2820.61	2820.61	1.87019	[LNISVEEAKR]	>Orc1	894	903	[LFIYALLNLMKK]	>Orc1	803	814	20180528_Q2_U1_1-2_AB_SA_MVF_20180518_Pch2-Orc-F7.30460.30460.3 File:"20180528_Q2_U1_1-2_AB_SA_MVF_20180518_Pch2-Orc-F7.raw" NativeID:"controllerType=0 controllerNumber=1 scan=30460"	1	5769	null	4554.43		K9	K11	148~S4~K11~0~21#135~K9~Y4~1~4#159~K9~K11~1~73	6710640a-61aa-47a6-8bf5-8b4649c2e5d1	0	1
159	756.736	3	2268.19	2268.19	2.39198	[FEKDTGIK]	>His-MBP	39	46	[GYNGLAEVGKK]	>His-MBP	28	38	20180528_Q2_U1_1-10_AB_SA_MVF_20180518_Pch2-Orc-F6.14257.14257.3 File:"20180528_Q2_U1_1-10_AB_SA_MVF_20180518_Pch2-Orc-F6.raw" NativeID:"controllerType=0 controllerNumber=1 scan=14257"	1	1179	null	2462.89		K3	K10	136~K3~Y2~1~21#159~K3~K10~1~73#158~T5~K10~0~4	36f8d610-248b-4356-ac67-7575a7b6c1b0	0	1
158	977.879	3	2931.62	2931.61	2.74256	[LNILEYLEKR]	>Orc4	254	263	[EVVKELLSSSAQR]	>Orc1	491	503	20180528_Q2_U1_1-2_AB_SA_MVF_20180518_Pch2-Orc-F7.27733.27733.3 File:"20180528_Q2_U1_1-2_AB_SA_MVF_20180518_Pch2-Orc-F7.raw" NativeID:"controllerType=0 controllerNumber=1 scan=27733"	1	5619	null	4227.96		K9	K4	151~Y6~K4~0~7#158~K9~K4~1~58#154~K9~S8~1~2#156~K9~S9~1~16#157~K9~S10~1~16	676add3a-3d06-49b0-a8e5-1990717060cb	0	1
157	1056.11	2	2111.21	2111.2	4.30105	[KIAIK]	>Pch2	511	515	[FFNKYQDILR]	>Pch2	501	510	20180528_Q2_U1_1-10_AB_SA_MVF_20180518_Pch2-Orc-F6.19731.19731.2 File:"20180528_Q2_U1_1-10_AB_SA_MVF_20180518_Pch2-Orc-F6.raw" NativeID:"controllerType=0 controllerNumber=1 scan=19731"	1	1379	null	3096.55		K1	Y5	156~K1~K4~1~50#157~K1~Y5~1~50	3dc367a9-1320-4424-832e-c6b46d023d43	0	1
156	585.996	3	1755.97	1755.97	0.7232	[KVEPR]	>Orc1	198	202	[SSDGIKLGR]	>Orc1	44	52	20180528_Q2_U1_1-10_AB_SA_MVF_20180518_Pch2-Orc-F6.8910.8910.3 File:"20180528_Q2_U1_1-10_AB_SA_MVF_20180518_Pch2-Orc-F6.raw" NativeID:"controllerType=0 controllerNumber=1 scan=8910"	1	826	null	1845.63		K1	K6	137~K1~S1~1~4#139~K1~S2~1~21#156~K1~K6~1~73	6e14558c-e651-43fa-bc3c-2215b2ba78dd	0	1
156	1036.07	2	2071.13	2071.12	3.90943	[KLESFPK]	>Pch2	58	64	[STGVKFFNK]	>Pch2	496	504	20180528_Q2_U1_1-10_AB_SA_MVF_20180518_Pch2-Orc-F6.16541.16541.2 File:"20180528_Q2_U1_1-10_AB_SA_MVF_20180518_Pch2-Orc-F6.raw" NativeID:"controllerType=0 controllerNumber=1 scan=16541"	1	1246	null	2726.93		K1	K5	153~K1~S1~1~4#154~K1~T2~1~4#156~K1~K5~1~63#156~S4~K5~0~27	f39f8dae-288b-48bc-b850-61bfad9b8536	0	1
155	1134.6	2	2268.19	2268.19	0.662295	[FEKDTGIK]	>His-MBP	39	46	[GYNGLAEVGKK]	>His-MBP	28	38	20180528_Q2_U1_1-2_AB_SA_MVF_20180518_Pch2-Orc-F7.12758.12758.2 File:"20180528_Q2_U1_1-2_AB_SA_MVF_20180518_Pch2-Orc-F7.raw" NativeID:"controllerType=0 controllerNumber=1 scan=12758"	1	4408	null	2474.59		K3	K10	142~K3~Y2~1~21#155~K3~K10~1~73#154~T5~K10~0~4	73480044-5a83-478f-9d18-0ba38d256c58	0	1
153	781.761	3	2343.27	2343.26	2.75229	[KVASVSGDAR]	>Orc1	695	704	[LNISVEEAKR]	>Orc1	894	903	20180528_Q2_U1_1-2_AB_SA_MVF_20180518_Pch2-Orc-F7.11508.11508.3 File:"20180528_Q2_U1_1-2_AB_SA_MVF_20180518_Pch2-Orc-F7.raw" NativeID:"controllerType=0 controllerNumber=1 scan=11508"	1	4341	null	2329.34		S6	K9	144~K1~S4~1~3#156~K1~K9~1~22#151~S4~K9~0~37#153~S6~K9~0~37	f213ea9b-9914-4e9f-83ae-f3c6b88670e5	0	1
152	756.736	3	2268.19	2268.19	3.10793	[FEKDTGIK]	>His-MBP	39	46	[GYNGLAEVGKK]	>His-MBP	28	38	20180528_Q2_U1_1-2_AB_SA_MVF_20180518_Pch2-Orc-F7.12754.12754.3 File:"20180528_Q2_U1_1-2_AB_SA_MVF_20180518_Pch2-Orc-F7.raw" NativeID:"controllerType=0 controllerNumber=1 scan=12754"	1	4407	null	2474.3		K3	K10	136~K3~Y2~1~21#152~K3~K10~1~73#151~T5~K10~0~4	72e9626e-7f92-43a0-9e49-38e95c0480ee	0	1
150	519.283	4	2074.11	2074.1	3.43098	[SSDGIKLGR]	>Orc1	44	52	[TEHYLKR]	>Orc1	37	43	20180528_Q2_U1_1-10_AB_SA_MVF_20180518_Pch2-Orc-F6.9899.9899.4 File:"20180528_Q2_U1_1-10_AB_SA_MVF_20180518_Pch2-Orc-F6.raw" NativeID:"controllerType=0 controllerNumber=1 scan=9899"	1	902	null	1959.62		K6	K6	128~S1~K6~0~2#133~S2~K6~0~7#121~K6~T1~1~13#146~K6~Y4~1~23#150~K6~K6~1~52	6cce06bc-c582-408a-8bb8-e2d6ba2fca81	0	1
150	1218.13	2	2435.26	2435.25	4.39361	[WPKYVSR]	>Orc5	266	272	[NYHKLDVSSNK]	>Orc3	262	272	20180528_Q2_U1_1-10_AB_SA_MVF_20180518_Pch2-Orc-F6.13336.13336.2 File:"20180528_Q2_U1_1-10_AB_SA_MVF_20180518_Pch2-Orc-F6.raw" NativeID:"controllerType=0 controllerNumber=1 scan=13336"	1	1130	null	2356.29		S6	K4	142~K3~Y2~1~8#149~K3~K4~1~27#130~K3~S8~1~5#132~K3~S9~1~1#149~Y4~K4~0~27#150~S6~K4~0~27	a02a71a4-099a-44e0-9bf3-a737c6c140f0	0	1
149	781.762	3	2343.27	2343.26	3.33287	[KVASVSGDAR]	>Orc1	695	704	[LNISVEEAKR]	>Orc1	894	903	20180528_Q2_U1_1-10_AB_SA_MVF_20180518_Pch2-Orc-F4.10640.10640.3 File:"20180528_Q2_U1_1-10_AB_SA_MVF_20180518_Pch2-Orc-F4.raw" NativeID:"controllerType=0 controllerNumber=1 scan=10640"	1	554	null	2284.97		K1	K9	139~K1~S4~1~3#149~K1~K9~1~71#141~S4~K9~0~12#145~S6~K9~0~12	e8a0887d-b4ea-4aa1-a934-d0f63492ea3d	0	1
148	914.534	2	1828.06	1828.06	1.10448	[TYTLKK]	>Orc5	44	49	[TVQYKLK]	>Orc5	80	86	20180528_Q2_U1_1-2_AB_SA_MVF_20180518_Pch2-Orc-F5.11912.11912.2 File:"20180528_Q2_U1_1-2_AB_SA_MVF_20180518_Pch2-Orc-F5.raw" NativeID:"controllerType=0 controllerNumber=1 scan=11912"	1	3906	null	2137.94		K5	K5	128~T1~K5~0~7#128~Y2~K5~0~7#120~T3~K5~0~12#139~K5~T1~1~16#143~K5~Y4~1~13#148~K5~K5~1~41	cf81c850-08fa-4988-93c1-08248471c2c9	0	1
148	756.735	3	2268.19	2268.19	1.24917	[FEKDTGIK]	>His-MBP	39	46	[GYNGLAEVGKK]	>His-MBP	28	38	20180528_Q2_U1_1-10_AB_SA_MVF_20180518_Pch2-Orc-F4.11458.11458.3 File:"20180528_Q2_U1_1-10_AB_SA_MVF_20180518_Pch2-Orc-F4.raw" NativeID:"controllerType=0 controllerNumber=1 scan=11458"	1	576	null	2414.72		K3	K10	97~K3~Y2~1~21#148~K3~K10~1~73#133~T5~K10~0~4	fdfcd650-f55a-4e3a-ab8f-6444c6db3e16	0	1
148	730.384	3	2189.14	2189.13	3.00753	[SPVKNGGR]	>Orc6	123	130	[FTSSDPKELR]	>Orc6	131	140	20180528_Q2_U1_1-10_AB_SA_MVF_20180518_Pch2-Orc-F4.8181.8181.3 File:"20180528_Q2_U1_1-10_AB_SA_MVF_20180518_Pch2-Orc-F4.raw" NativeID:"controllerType=0 controllerNumber=1 scan=8181"	1	464	null	1909.41		K4	K7	120~S1~K7~0~23#93~K4~T2~1~2#124~K4~S3~1~7#131~K4~S4~1~13#148~K4~K7~1~52	d38c210c-c99d-40f6-ab41-e1d1298db9e6	0	1
148	781.761	3	2343.27	2343.26	3.09232	[KVASVSGDAR]	>Orc1	695	704	[LNISVEEAKR]	>Orc1	894	903	20180528_Q2_U1_1-2_AB_SA_MVF_20180518_Pch2-Orc-F5.13140.13140.3 File:"20180528_Q2_U1_1-2_AB_SA_MVF_20180518_Pch2-Orc-F5.raw" NativeID:"controllerType=0 controllerNumber=1 scan=13140"	1	3927	null	2291.23		S6	K9	139~K1~S4~1~3#151~K1~K9~1~23#146~S4~K9~0~36#148~S6~K9~0~36	6f75c978-ef77-4387-b93b-de297fb1e561	0	1
147	691.047	3	2071.13	2071.12	1.38902	[KLESFPK]	>Pch2	58	64	[STGVKFFNK]	>Pch2	496	504	20180528_Q2_U1_1-10_AB_SA_MVF_20180518_Pch2-Orc-F6.16589.16589.3 File:"20180528_Q2_U1_1-10_AB_SA_MVF_20180518_Pch2-Orc-F6.raw" NativeID:"controllerType=0 controllerNumber=1 scan=16589"	1	1252	null	2732.29		K1	K5	137~K1~S1~1~4#137~K1~T2~1~4#147~K1~K5~1~62#143~S4~K5~0~28	32e81973-1969-40a9-adb7-c7689d1c9731	0	1
146	772.733	3	2316.18	2316.18	0.435402	[TNAKSR]	>Orc2	255	260	[FQSTKSYDLVEK]	>Orc3	599	610	20180528_Q2_U1_1-10_AB_SA_MVF_20180518_Pch2-Orc-F6.10944.10944.3 File:"20180528_Q2_U1_1-10_AB_SA_MVF_20180518_Pch2-Orc-F6.raw" NativeID:"controllerType=0 controllerNumber=1 scan=10944"	1	995	null	2080.21		S5	K5	138~T1~K5~0~2#138~K4~S3~1~4#141~K4~T4~1~4#145~K4~K5~1~33#144~K4~S6~1~11#145~K4~Y7~1~11#146~S5~K5~0~33	5e67e95c-bb75-4d19-9f15-b4cd04c4fc9b	0	1
146	624.012	3	1870.02	1870.02	1.5105	[KVEPR]	>Orc1	198	202	[GAKTEHYLK]	>Orc1	34	42	20180528_Q2_U1_1-10_AB_SA_MVF_20180518_Pch2-Orc-F6.7272.7272.3 File:"20180528_Q2_U1_1-10_AB_SA_MVF_20180518_Pch2-Orc-F6.raw" NativeID:"controllerType=0 controllerNumber=1 scan=7272"	1	791	null	1655.79		K1	K3	146~K1~K3~1~59#146~K1~T4~1~35#146~K1~Y7~1~4	2b76dfa2-0655-4b62-85aa-222ba2f68040	0	1
146	1356.75	2	2712.49	2712.48	4.02072	[STGVKFFNK]	>Pch2	496	504	[LKTSIITGQELMR]	>Pch2	67	79	20180528_Q2_U1_1-2_AB_SA_MVF_20180518_Pch2-Orc-F7.20329.20329.2 File:"20180528_Q2_U1_1-2_AB_SA_MVF_20180518_Pch2-Orc-F7.raw" NativeID:"controllerType=0 controllerNumber=1 scan=20329"	1	4930	null	3357.69		K5	K2	136~S1~K2~0~15#138~T2~K2~0~24#146~K5~K2~1~47#145~K5~T3~1~5#146~K5~S4~1~5#147~K5~T7~1~1	c313d7a0-6e2b-4b36-afd8-e843d3c76046	0	1
145	500.615	3	1499.83	1499.83	0.701119	[KVEPR]	>Orc1	198	202	[TNAKSR]	>Orc2	255	260	20180528_Q2_U1_1-10_AB_SA_MVF_20180518_Pch2-Orc-F6.3786.3786.3 File:"20180528_Q2_U1_1-10_AB_SA_MVF_20180518_Pch2-Orc-F6.raw" NativeID:"controllerType=0 controllerNumber=1 scan=3786"	1	744	null	1236.33		K1	K4	127~K1~T1~1~10#145~K1~K4~1~82#135~K1~S5~1~6	3adc1224-129d-48ab-aa4e-00a9a383e7c2	0	1
143	892.819	3	2676.44	2676.44	1.06094	[LESFPKDR]	>Pch2	59	66	[LKTSIITGQELMR]	>Pch2	67	79	20180528_Q2_U1_1-2_AB_SA_MVF_20180518_Pch2-Orc-F7.19129.19129.3 File:"20180528_Q2_U1_1-2_AB_SA_MVF_20180518_Pch2-Orc-F7.raw" NativeID:"controllerType=0 controllerNumber=1 scan=19129"	1	4834	null	3217.73		K6	K2	137~S3~K2~0~2#143~K6~K2~1~53#138~K6~T3~1~24#136~K6~S4~1~13#131~K6~T7~1~6	c52c352c-56cf-45b6-8c6a-fab063e84efb	0	1
143	701.89	4	2804.54	2804.53	1.90677	[KLESFPK]	>Pch2	58	64	[DRLKTSIITGQELMR]	>Pch2	65	79	20180528_Q2_U1_1-10_AB_SA_MVF_20180518_Pch2-Orc-F6.20094.20094.4 File:"20180528_Q2_U1_1-10_AB_SA_MVF_20180518_Pch2-Orc-F6.raw" NativeID:"controllerType=0 controllerNumber=1 scan=20094"	1	1392	null	3138.72		K1	K4	143~K1~K4~1~52#142~K1~T5~1~13#142~K1~S6~1~7#122~K1~T9~1~2#136~S4~K4~0~23	065cb3a1-f58a-4da7-8a07-61a3ff62ae2f	0	1
143	738.725	3	2214.16	2214.16	2.12822	[LESFPKDR]	>Pch2	59	66	[STGVKFFNK]	>Pch2	496	504	20180528_Q2_U1_1-10_AB_SA_MVF_20180518_Pch2-Orc-F6.16703.16703.3 File:"20180528_Q2_U1_1-10_AB_SA_MVF_20180518_Pch2-Orc-F6.raw" NativeID:"controllerType=0 controllerNumber=1 scan=16703"	1	1256	null	2745.25		K6	K5	132~S3~K5~0~3#137~K6~S1~1~12#137~K6~T2~1~19#143~K6~K5~1~65	b08a0cff-e00b-4715-beeb-540a1a22b741	0	1
143	692.041	3	2074.11	2074.1	2.54659	[SSDGIKLGR]	>Orc1	44	52	[TEHYLKR]	>Orc1	37	43	20180528_Q2_U1_1-10_AB_SA_MVF_20180518_Pch2-Orc-F6.9900.9900.3 File:"20180528_Q2_U1_1-10_AB_SA_MVF_20180518_Pch2-Orc-F6.raw" NativeID:"controllerType=0 controllerNumber=1 scan=9900"	1	904	null	1959.69		K6	K6	124~S1~K6~0~13#126~S2~K6~0~23#117~K6~T1~1~2#136~K6~Y4~1~7#143~K6~K6~1~52	037b3e22-1fa4-48ff-b86f-4edf2adc15cd	0	1
142	730.382	3	2189.13	2189.13	0.211495	[SPVKNGGR]	>Orc6	123	130	[FTSSDPKELR]	>Orc6	131	140	20180528_Q2_U1_1-2_AB_SA_MVF_20180518_Pch2-Orc-F7.8174.8174.3 File:"20180528_Q2_U1_1-2_AB_SA_MVF_20180518_Pch2-Orc-F7.raw" NativeID:"controllerType=0 controllerNumber=1 scan=8174"	1	4176	null	1932.18		K4	K7	130~S1~K7~0~23#103~K4~T2~1~2#125~K4~S3~1~7#129~K4~S4~1~13#142~K4~K7~1~52	3f6a9958-304a-4780-bd8b-4a6612f3c2a5	0	1
142	881.482	2	1761.96	1761.95	2.36122	[KIAIK]	>Pch2	511	515	[BSTVDISGR]	>Pch2	516	524	20180528_Q2_U1_1-10_AB_SA_MVF_20180518_Pch2-Orc-F6.14038.14038.2 File:"20180528_Q2_U1_1-10_AB_SA_MVF_20180518_Pch2-Orc-F6.raw" NativeID:"controllerType=0 controllerNumber=1 scan=14038"	1	1163	null	2437.53		K1	T3	141~K1~S2~1~47#142~K1~T3~1~47#143~K1~S7~1~4	59e0953a-60ad-4faf-8592-dca5bad63d17	0	1
142	825.792	3	2475.36	2475.36	2.51397	[KVASVSGDAR]	>Orc1	695	704	[LNILEYLEKR]	>Orc4	254	263	20180528_Q2_U1_1-2_AB_SA_MVF_20180518_Pch2-Orc-F5.22534.22534.3 File:"20180528_Q2_U1_1-2_AB_SA_MVF_20180518_Pch2-Orc-F5.raw" NativeID:"controllerType=0 controllerNumber=1 scan=22534"	1	4080	null	3579.01		K1	K9	132~K1~Y6~1~3#142~K1~K9~1~68#133~S4~K9~0~14#137~S6~K9~0~14	4fea92b9-6859-4770-a740-971d0a6f6d4f	0	1
142	845.143	3	2533.41	2533.41	3.35868	[KLESFPK]	>Pch2	58	64	[LKTSIITGQELMR]	>Pch2	67	79	20180528_Q2_U1_1-2_AB_SA_MVF_20180518_Pch2-Orc-F7.18679.18679.3 File:"20180528_Q2_U1_1-2_AB_SA_MVF_20180518_Pch2-Orc-F7.raw" NativeID:"controllerType=0 controllerNumber=1 scan=18679"	1	4800	null	3164.82		K1	K2	142~K1~K2~1~52#136~K1~T3~1~13#133~K1~S4~1~7#127~K1~T7~1~2#132~S4~K2~0~23	c8ff6024-2f51-497c-afb4-a5a239377d38	0	1
141	781.761	3	2343.27	2343.26	2.34827	[KVASVSGDAR]	>Orc1	695	704	[LNISVEEAKR]	>Orc1	894	903	20180528_Q2_U1_1-10_AB_SA_MVF_20180518_Pch2-Orc-F6.13210.13210.3 File:"20180528_Q2_U1_1-10_AB_SA_MVF_20180518_Pch2-Orc-F6.raw" NativeID:"controllerType=0 controllerNumber=1 scan=13210"	1	1122	null	2341.95		S4	K9	133~K1~S4~1~2#145~K1~K9~1~24#141~S4~K9~0~52#142~S6~K9~0~20	310a699f-06c7-42d0-ae55-b1d4f980a8c7	0	1
140	1107.59	2	2214.16	2214.16	3.40352	[LESFPKDR]	>Pch2	59	66	[STGVKFFNK]	>Pch2	496	504	20180528_Q2_U1_1-10_AB_SA_MVF_20180518_Pch2-Orc-F6.16748.16748.2 File:"20180528_Q2_U1_1-10_AB_SA_MVF_20180518_Pch2-Orc-F6.raw" NativeID:"controllerType=0 controllerNumber=1 scan=16748"	1	1263	null	2750.39		K6	K5	83~S3~K5~0~3#125~K6~S1~1~13#126~K6~T2~1~13#140~K6~K5~1~69	6bad9ee2-c208-41c7-a19b-0dec1da7a2d3	0	1
139	875.164	3	2623.48	2623.47	1.91881	[QLGNKITSR]	>Orc1	608	616	[WKVNVPWEIIK]	>Orc5	450	460	20180528_Q2_U1_1-10_AB_SA_MVF_20180518_Pch2-Orc-F6.24742.24742.3 File:"20180528_Q2_U1_1-10_AB_SA_MVF_20180518_Pch2-Orc-F6.raw" NativeID:"controllerType=0 controllerNumber=1 scan=24742"	1	1526	null	3685.85		S8	K2	137~K5~K2~1~33#133~T7~K2~0~33#139~S8~K2~0~33	9fbde5bf-6e32-477e-a86a-29439f0ce95b	0	1
139	908.04	2	1815.07	1815.07	2.51437	[LWLKK]	>Orc4	450	454	[MIKAINSR]	>Orc4	418	425	20180528_Q2_U1_1-10_AB_SA_MVF_20180518_Pch2-Orc-F6.15296.15296.2 File:"20180528_Q2_U1_1-10_AB_SA_MVF_20180518_Pch2-Orc-F6.raw" NativeID:"controllerType=0 controllerNumber=1 scan=15296"	1	1212	null	2582.42		K4	K3	139~K4~K3~1~90#137~K4~S7~1~9	41677a03-eaec-4d63-ad58-fe64add711f5	0	1
139	845.142	3	2533.41	2533.41	2.52783	[KLESFPK]	>Pch2	58	64	[LKTSIITGQELMR]	>Pch2	67	79	20180528_Q2_U1_1-2_AB_SA_MVF_20180518_Pch2-Orc-F7.18858.18858.3 File:"20180528_Q2_U1_1-2_AB_SA_MVF_20180518_Pch2-Orc-F7.raw" NativeID:"controllerType=0 controllerNumber=1 scan=18858"	1	4819	null	3185.73		K1	K2	139~K1~K2~1~52#135~K1~T3~1~13#133~K1~S4~1~7#127~K1~T7~1~2#131~S4~K2~0~23	b7887aaa-eced-47b1-9ec3-f70164ecc606	0	1
138	738.724	3	2214.16	2214.16	0.761387	[LESFPKDR]	>Pch2	59	66	[STGVKFFNK]	>Pch2	496	504	20180528_Q2_U1_1-2_AB_SA_MVF_20180518_Pch2-Orc-F7.15362.15362.3 File:"20180528_Q2_U1_1-2_AB_SA_MVF_20180518_Pch2-Orc-F7.raw" NativeID:"controllerType=0 controllerNumber=1 scan=15362"	1	4562	null	2778.09		K6	K5	124~S3~K5~0~3#132~K6~S1~1~11#131~K6~T2~1~21#138~K6~K5~1~63	490267a4-0a00-4889-8af1-bc09843b1220	0	1
138	735.422	3	2204.25	2204.25	1.83172	[ALKVBK]	>Orc1	706	711	[LNILEYLEKR]	>Orc4	254	263	20180528_Q2_U1_1-2_AB_SA_MVF_20180518_Pch2-Orc-F7.22628.22628.3 File:"20180528_Q2_U1_1-2_AB_SA_MVF_20180518_Pch2-Orc-F7.raw" NativeID:"controllerType=0 controllerNumber=1 scan=22628"	1	5170	null	3626.98		K3	K9	135~K3~Y6~1~40#138~K3~K9~1~59	13faec14-0131-4b7d-9d08-1a39da302271	0	1
137	624.011	3	1870.02	1870.02	-0.246361	[KVEPR]	>Orc1	198	202	[GAKTEHYLK]	>Orc1	34	42	20180528_Q2_U1_1-10_AB_SA_MVF_20180518_Pch2-Orc-F4.5797.5797.3 File:"20180528_Q2_U1_1-10_AB_SA_MVF_20180518_Pch2-Orc-F4.raw" NativeID:"controllerType=0 controllerNumber=1 scan=5797"	1	440	null	1553.54		K1	K3	137~K1~K3~1~83#136~K1~T4~1~8#139~K1~Y7~1~8	385b5d3e-3816-4a30-9ad4-22cb9a324d25	0	1
136	892.818	3	2676.44	2676.44	0.354904	[LESFPKDR]	>Pch2	59	66	[LKTSIITGQELMR]	>Pch2	67	79	20180528_Q2_U1_1-2_AB_SA_MVF_20180518_Pch2-Orc-F7.18955.18955.3 File:"20180528_Q2_U1_1-2_AB_SA_MVF_20180518_Pch2-Orc-F7.raw" NativeID:"controllerType=0 controllerNumber=1 scan=18955"	1	4825	null	3197.09		K6	K2	129~S3~K2~0~2#136~K6~K2~1~53#132~K6~T3~1~24#129~K6~S4~1~13#122~K6~T7~1~6	884b96ef-3a49-406e-a5c1-61ce629cd4d5	0	1
136	701.89	4	2804.54	2804.53	2.02289	[KLESFPK]	>Pch2	58	64	[DRLKTSIITGQELMR]	>Pch2	65	79	20180528_Q2_U1_1-2_AB_SA_MVF_20180518_Pch2-Orc-F7.18779.18779.4 File:"20180528_Q2_U1_1-2_AB_SA_MVF_20180518_Pch2-Orc-F7.raw" NativeID:"controllerType=0 controllerNumber=1 scan=18779"	1	4812	null	3176.48		K1	K4	136~K1~K4~1~52#135~K1~T5~1~13#134~K1~S6~1~7#116~K1~T9~1~2#132~S4~K4~0~23	d9a0e4bb-711c-4164-bd74-83807ceb7f5d	0	1
136	881.482	2	1761.96	1761.95	2.18312	[KIAIK]	>Pch2	511	515	[BSTVDISGR]	>Pch2	516	524	20180528_Q2_U1_1-2_AB_SA_MVF_20180518_Pch2-Orc-F7.12487.12487.2 File:"20180528_Q2_U1_1-2_AB_SA_MVF_20180518_Pch2-Orc-F7.raw" NativeID:"controllerType=0 controllerNumber=1 scan=12487"	1	4383	null	2443.17		K1	T3	135~K1~S2~1~47#136~K1~T3~1~47#137~K1~S7~1~4	51bd9e8f-ecba-4bc9-abb8-49be0f6f4a0b	0	1
136	812.423	3	2435.26	2435.25	3.50049	[WPKYVSR]	>Orc5	266	272	[NYHKLDVSSNK]	>Orc3	262	272	20180528_Q2_U1_1-10_AB_SA_MVF_20180518_Pch2-Orc-F6.13331.13331.3 File:"20180528_Q2_U1_1-10_AB_SA_MVF_20180518_Pch2-Orc-F6.raw" NativeID:"controllerType=0 controllerNumber=1 scan=13331"	1	1128	null	2355.94		K3	K4	126~K3~Y2~1~1#136~K3~K4~1~46#129~K3~S8~1~8#129~K3~S9~1~4#136~Y4~K4~0~23#133~S6~K4~0~15	36e41be5-4439-458e-8ee3-3a334bcab42c	0	1
135	439.749	4	1755.97	1755.97	0.972811	[KVEPR]	>Orc1	198	202	[SSDGIKLGR]	>Orc1	44	52	20180528_Q2_U1_1-10_AB_SA_MVF_20180518_Pch2-Orc-F4.7436.7436.4 File:"20180528_Q2_U1_1-10_AB_SA_MVF_20180518_Pch2-Orc-F4.raw" NativeID:"controllerType=0 controllerNumber=1 scan=7436"	1	450	null	1797.17		K1	K6	115~K1~S1~1~4#118~K1~S2~1~21#135~K1~K6~1~73	ab8c692a-2bc3-4eec-b509-793dc6d843cd	0	1
135	914.534	2	1828.06	1828.06	1.10694	[TYTLKK]	>Orc5	44	49	[TVQYKLK]	>Orc5	80	86	20180528_Q2_U1_1-2_AB_SA_MVF_20180518_Pch2-Orc-F7.10135.10135.2 File:"20180528_Q2_U1_1-2_AB_SA_MVF_20180518_Pch2-Orc-F7.raw" NativeID:"controllerType=0 controllerNumber=1 scan=10135"	1	4259	null	2167.53		K5	K5	114~T1~K5~0~7#115~Y2~K5~0~7#107~T3~K5~0~13#117~K5~T1~1~15#121~K5~Y4~1~11#135~K5~K5~1~43	506aa4ee-09e3-4d1b-aaac-056ebd610f85	0	1
135	753.117	3	2257.34	2257.33	2.53682	[KIAIK]	>Pch2	511	515	[LKTSIITGQELMR]	>Pch2	67	79	20180528_Q2_U1_1-10_AB_SA_MVF_20180518_Pch2-Orc-F6.18266.18266.3 File:"20180528_Q2_U1_1-10_AB_SA_MVF_20180518_Pch2-Orc-F6.raw" NativeID:"controllerType=0 controllerNumber=1 scan=18266"	1	1342	null	2925.99		K1	K2	135~K1~K2~1~61#129~K1~T3~1~24#126~K1~S4~1~11#117~K1~T7~1~3	34d8366e-cb60-4fa8-ba51-3ff9067ead65	0	1
135	875.167	3	2623.49	2623.47	5.05662	[QLGNKITSR]	>Orc1	608	616	[WKVNVPWEIIK]	>Orc5	450	460	20180528_Q2_U1_1-2_AB_SA_MVF_20180518_Pch2-Orc-F7.23244.23244.3 File:"20180528_Q2_U1_1-2_AB_SA_MVF_20180518_Pch2-Orc-F7.raw" NativeID:"controllerType=0 controllerNumber=1 scan=23244"	1	5247	null	3699.51		K5	K2	135~K5~K2~1~47#130~T7~K2~0~47#137~S8~K2~0~4	87c9865d-a81d-4835-bfcb-48ca553d83b4	0	1
134	753.116	3	2257.33	2257.33	1.07651	[KIAIK]	>Pch2	511	515	[LKTSIITGQELMR]	>Pch2	67	79	20180528_Q2_U1_1-2_AB_SA_MVF_20180518_Pch2-Orc-F5.18242.18242.3 File:"20180528_Q2_U1_1-2_AB_SA_MVF_20180518_Pch2-Orc-F5.raw" NativeID:"controllerType=0 controllerNumber=1 scan=18242"	1	4005	null	2956.99		K1	K2	134~K1~K2~1~61#126~K1~T3~1~24#121~K1~S4~1~11#113~K1~T7~1~3	e5d3978d-e0fc-4169-b699-b06cffa66ba3	0	1
134	884.505	3	2651.5	2651.5	2.03626	[KVASVSGDAR]	>Orc1	695	704	[LFIYALLNLMKK]	>Orc1	803	814	20180528_Q2_U1_1-10_AB_SA_MVF_20180518_Pch2-Orc-F6.29823.29823.3 File:"20180528_Q2_U1_1-10_AB_SA_MVF_20180518_Pch2-Orc-F6.raw" NativeID:"controllerType=0 controllerNumber=1 scan=29823"	1	1684	null	4338.74		K1	K11	114~K1~Y4~1~3#134~K1~K11~1~68#129~S4~K11~0~14#132~S6~K11~0~14	72a774a9-b99c-4999-b272-4c27481b772b	0	1
134	904.834	3	2712.49	2712.48	4.293	[STGVKFFNK]	>Pch2	496	504	[LKTSIITGQELMR]	>Pch2	67	79	20180528_Q2_U1_1-2_AB_SA_MVF_20180518_Pch2-Orc-F7.20311.20311.3 File:"20180528_Q2_U1_1-2_AB_SA_MVF_20180518_Pch2-Orc-F7.raw" NativeID:"controllerType=0 controllerNumber=1 scan=20311"	1	4924	null	3355.43		K5	K2	129~S1~K2~0~14#131~T2~K2~0~22#134~K5~K2~1~46#131~K5~T3~1~9#128~K5~S4~1~5#120~K5~T7~1~1	e57d9d02-677d-4dd1-b862-ce88abdb2dcf	0	1
133	608.991	3	1824.96	1824.96	0.658558	[TNAKSR]	>Orc2	255	260	[VIKBMFR]	>Pch2	16	22	20180528_Q2_U1_1-10_AB_SA_MVF_20180518_Pch2-Orc-F6.10221.10221.3 File:"20180528_Q2_U1_1-10_AB_SA_MVF_20180518_Pch2-Orc-F6.raw" NativeID:"controllerType=0 controllerNumber=1 scan=10221"	1	934	null	1996.56		K4	K3	111~T1~K3~0~4#133~K4~K3~1~47#132~S5~K3~0~47	6340b28b-ce5c-4c3a-b25b-d5d5305d3bdb	0	1
133	753.116	3	2257.33	2257.33	1.14453	[KIAIK]	>Pch2	511	515	[LKTSIITGQELMR]	>Pch2	67	79	20180528_Q2_U1_1-2_AB_SA_MVF_20180518_Pch2-Orc-F7.16932.16932.3 File:"20180528_Q2_U1_1-2_AB_SA_MVF_20180518_Pch2-Orc-F7.raw" NativeID:"controllerType=0 controllerNumber=1 scan=16932"	1	4668	null	2961.01		K1	K2	133~K1~K2~1~61#127~K1~T3~1~24#125~K1~S4~1~11#113~K1~T7~1~3	531756ed-91f4-4ff0-bcad-bb104fd0a1e5	0	1
133	1102.63	2	2204.25	2204.25	2.87165	[ALKVBK]	>Orc1	706	711	[LNILEYLEKR]	>Orc4	254	263	20180528_Q2_U1_1-2_AB_SA_MVF_20180518_Pch2-Orc-F7.22658.22658.2 File:"20180528_Q2_U1_1-2_AB_SA_MVF_20180518_Pch2-Orc-F7.raw" NativeID:"controllerType=0 controllerNumber=1 scan=22658"	1	5176	null	3630.22		K3	Y6	133~K3~Y6~1~90#141~K3~K9~1~9	d02bf904-efbb-48c6-85a6-9169484f0815	0	1
133	605.696	3	1815.07	1815.07	3.20222	[LWLKK]	>Orc4	450	454	[MIKAINSR]	>Orc4	418	425	20180528_Q2_U1_1-10_AB_SA_MVF_20180518_Pch2-Orc-F6.15272.15272.3 File:"20180528_Q2_U1_1-10_AB_SA_MVF_20180518_Pch2-Orc-F6.raw" NativeID:"controllerType=0 controllerNumber=1 scan=15272"	1	1210	null	2579.75		K4	K3	133~K4~K3~1~90#131~K4~S7~1~9	1fffc713-0b85-4134-9533-1f976fc69f24	0	1
133	1035.57	3	3104.69	3104.68	3.27255	[IAIKBSTVDISGR]	>Pch2	512	524	[LKTSIITGQELMR]	>Pch2	67	79	20180528_Q2_U1_1-2_AB_SA_MVF_20180518_Pch2-Orc-F7.20608.20608.3 File:"20180528_Q2_U1_1-2_AB_SA_MVF_20180518_Pch2-Orc-F7.raw" NativeID:"controllerType=0 controllerNumber=1 scan=20608"	1	4956	null	3390.13		K4	K2	133~K4~K2~1~52#130~K4~T3~1~13#128~K4~S4~1~5#123~K4~T7~1~1#131~S6~K2~0~11#132~T7~K2~0~11#131~S11~K2~0~3	68c9a165-2e13-423d-acdf-43cb71611e98	0	1
133	977.882	3	2931.63	2931.61	5.80398	[LNILEYLEKR]	>Orc4	254	263	[EVVKELLSSSAQR]	>Orc1	491	503	20180528_Q2_U1_1-10_AB_SA_MVF_20180518_Pch2-Orc-F6.28909.28909.3 File:"20180528_Q2_U1_1-10_AB_SA_MVF_20180518_Pch2-Orc-F6.raw" NativeID:"controllerType=0 controllerNumber=1 scan=28909"	1	1661	null	4213.91		K9	S10	123~Y6~K4~0~2#131~K9~K4~1~11#130~K9~S8~1~9#132~K9~S9~1~38#133~K9~S10~1~38	89fa0713-4cc8-4f63-a638-2fb58df303dd	0	1
132	812.421	3	2435.25	2435.25	0.773625	[WPKYVSR]	>Orc5	266	272	[NYHKLDVSSNK]	>Orc3	262	272	20180528_Q2_U1_1-10_AB_SA_MVF_20180518_Pch2-Orc-F6.13516.13516.3 File:"20180528_Q2_U1_1-10_AB_SA_MVF_20180518_Pch2-Orc-F6.raw" NativeID:"controllerType=0 controllerNumber=1 scan=13516"	1	1144	null	2377.46		K3	K4	121~K3~Y2~1~1#132~K3~K4~1~52#126~K3~S8~1~4#128~K3~S9~1~4#133~Y4~K4~0~18#104~S6~K4~0~18	22d134e5-f4e2-4edb-8875-5c9b0fcd52a8	0	1
132	701.89	4	2804.54	2804.53	1.46467	[KLESFPK]	>Pch2	58	64	[DRLKTSIITGQELMR]	>Pch2	65	79	20180528_Q2_U1_1-10_AB_SA_MVF_20180518_Pch2-Orc-F4.15971.15971.4 File:"20180528_Q2_U1_1-10_AB_SA_MVF_20180518_Pch2-Orc-F4.raw" NativeID:"controllerType=0 controllerNumber=1 scan=15971"	1	653	null	3134.15		K1	T5	132~K1~K4~1~38#132~K1~T5~1~38#132~K1~S6~1~13#107~K1~T9~1~7#115~S4~K4~0~2	caf31110-caea-4110-bf43-11c57159359d	0	1
132	584.001	3	1749.99	1749.99	2.00964	[AYIKK]	>Orc1	194	198	[SSDGIKLGR]	>Orc1	44	52	20180528_Q2_U1_1-10_AB_SA_MVF_20180518_Pch2-Orc-F6.10553.10553.3 File:"20180528_Q2_U1_1-10_AB_SA_MVF_20180518_Pch2-Orc-F6.raw" NativeID:"controllerType=0 controllerNumber=1 scan=10553"	1	967	null	2034.75		K4	K6	125~Y2~K6~0~3#119~K4~S1~1~11#121~K4~S2~1~24#132~K4~K6~1~61	47f0c484-7ec0-430d-a91c-915a4b422b68	0	1
132	1504.78	3	4512.33	4512.32	2.40823	[DKPLGAVALKSYEEELAK]	>His-MBP	308	325	[FGGYAQSGLLAEITPDKAFQDK]	>His-MBP	79	100	20180528_Q2_U1_1-10_AB_SA_MVF_20180518_Pch2-Orc-F8.24124.24124.3 File:"20180528_Q2_U1_1-10_AB_SA_MVF_20180518_Pch2-Orc-F8.raw" NativeID:"controllerType=0 controllerNumber=1 scan=24124"	1	2494	null	4272.45		K10	K17	114~K2~Y4~1~0#113~K2~S7~1~1#120~K2~T14~1~3#124~K2~K17~1~4#120~K10~Y4~1~9#120~K10~S7~1~12#128~K10~T14~1~10#132~K10~K17~1~27#132~S11~K17~0~14#132~Y12~K17~0~14	8ede9283-a7cc-4249-856c-bdf56c591eb3	0	1
131	715.02	3	2143.05	2143.05	0.284142	[VIKBMFR]	>Pch2	16	22	[BSTVDISGR]	>Pch2	516	524	20180528_Q2_U1_1-2_AB_SA_MVF_20180518_Pch2-Orc-F7.17141.17141.3 File:"20180528_Q2_U1_1-2_AB_SA_MVF_20180518_Pch2-Orc-F7.raw" NativeID:"controllerType=0 controllerNumber=1 scan=17141"	1	4678	null	2985.43		K3	S2	131~K3~S2~1~73#129~K3~T3~1~21#132~K3~S7~1~4	ed39c26d-e4a2-4aeb-acde-cb0d82ffcbd6	0	1
131	765.453	3	2294.34	2294.34	1.03794	[LWLKK]	>Orc4	450	454	[WKVNVPWEIIK]	>Orc5	450	460	20180528_Q2_U1_1-10_AB_SA_MVF_20180518_Pch2-Orc-F6.27376.27376.3 File:"20180528_Q2_U1_1-10_AB_SA_MVF_20180518_Pch2-Orc-F6.raw" NativeID:"controllerType=0 controllerNumber=1 scan=27376"	1	1619	null	4013.81		K4	K2	131~K4~K2~1~100	1bcb07ba-b4a2-42a9-88d5-5a35e5ea0b75	0	1
131	587.001	3	1758.99	1758.99	1.14646	[AVVKR]	>Pch2	53	57	[LESFPKDR]	>Pch2	59	66	20180528_Q2_U1_1-10_AB_SA_MVF_20180518_Pch2-Orc-F6.10055.10055.3 File:"20180528_Q2_U1_1-10_AB_SA_MVF_20180518_Pch2-Orc-F6.raw" NativeID:"controllerType=0 controllerNumber=1 scan=10055"	1	923	null	1977.51		K4	K6	102~K4~S3~1~9#131~K4~K6~1~90	2939ed7b-52e9-4b63-83b0-0f1225abcf76	0	1
131	934.492	3	2801.46	2801.45	2.55307	[IELKDESSR]	>Orc3	116	124	[LFGKDLAMVFNFK]	>Orc3	194	206	20180528_Q2_U1_1-2_AB_SA_MVF_20180518_Pch2-Orc-F7.27755.27755.3 File:"20180528_Q2_U1_1-2_AB_SA_MVF_20180518_Pch2-Orc-F7.raw" NativeID:"controllerType=0 controllerNumber=1 scan=27755"	1	5626	null	4230.51		K4	K4	131~K4~K4~1~72#132~S7~K4~0~22#132~S8~K4~0~4	389cf597-f6ec-453d-ace4-ed43b996742b	0	1
131	876.146	3	2626.42	2626.42	2.98984	[QLGNKITSR]	>Orc1	608	616	[DIEELLKVNEGR]	>Pch2	378	389	20180528_Q2_U1_1-10_AB_SA_MVF_20180518_Pch2-Orc-F6.21803.21803.3 File:"20180528_Q2_U1_1-10_AB_SA_MVF_20180518_Pch2-Orc-F6.raw" NativeID:"controllerType=0 controllerNumber=1 scan=21803"	1	1428	null	3338.33		T7	K7	130~K5~K7~1~47#131~T7~K7~0~47#132~S8~K7~0~4	5f883777-afab-4cea-9f25-fb5c6cd80cff	0	1
131	1180.16	2	2359.31	2359.3	3.97081	[ALKVBK]	>Orc1	706	711	[EVVKELLSSSAQR]	>Orc1	491	503	20180528_Q2_U1_1-2_AB_SA_MVF_20180518_Pch2-Orc-F7.15195.15195.2 File:"20180528_Q2_U1_1-2_AB_SA_MVF_20180518_Pch2-Orc-F7.raw" NativeID:"controllerType=0 controllerNumber=1 scan=15195"	1	4544	null	2758.68		K3	S10	123~K3~K4~1~3#128~K3~S8~1~14#129~K3~S9~1~14#131~K3~S10~1~68	94b2c897-bd2d-4591-8338-0c8e30b51d2d	0	1
131	519.284	4	2074.11	2074.1	4.06685	[SSDGIKLGR]	>Orc1	44	52	[TEHYLKR]	>Orc1	37	43	20180528_Q2_U1_1-10_AB_SA_MVF_20180518_Pch2-Orc-F4.8246.8246.4 File:"20180528_Q2_U1_1-10_AB_SA_MVF_20180518_Pch2-Orc-F4.raw" NativeID:"controllerType=0 controllerNumber=1 scan=8246"	1	467	null	1919.13		K6	K6	110~S1~K6~0~13#113~S2~K6~0~23#101~K6~T1~1~2#125~K6~Y4~1~7#131~K6~K6~1~52	4a478248-fd0d-48c4-97f4-3601e26acd45	0	1
131	1085.22	3	3253.65	3253.63	5.37845	[NYHKLDVSSNK]	>Orc3	262	272	[AEISDLLYSETTQKR]	>Orc3	85	99	20180528_Q2_U1_1-2_AB_SA_MVF_20180518_Pch2-Orc-F7.17355.17355.3 File:"20180528_Q2_U1_1-2_AB_SA_MVF_20180518_Pch2-Orc-F7.raw" NativeID:"controllerType=0 controllerNumber=1 scan=17355"	1	4699	null	3010.24		K4	K14	129~Y2~K14~0~14#111~K4~S4~1~1#120~K4~Y8~1~2#122~K4~S9~1~3#125~K4~T11~1~5#128~K4~T12~1~8#131~K4~K14~1~37#127~S8~K14~0~15#129~S9~K14~0~10	7f64758e-4464-47a0-89ab-0629ed6b017a	0	1
130	585.995	3	1755.97	1755.97	0.368725	[KVEPR]	>Orc1	198	202	[SSDGIKLGR]	>Orc1	44	52	20180528_Q2_U1_1-10_AB_SA_MVF_20180518_Pch2-Orc-F4.7429.7429.3 File:"20180528_Q2_U1_1-10_AB_SA_MVF_20180518_Pch2-Orc-F4.raw" NativeID:"controllerType=0 controllerNumber=1 scan=7429"	1	449	null	1796.58		K1	K6	78~K1~S1~1~8#78~K1~S2~1~8#130~K1~K6~1~83	4c653355-c43d-41ab-9d59-a1fa342fd1a9	0	1
130	1218.13	2	2435.25	2435.25	1.10735	[WPKYVSR]	>Orc5	266	272	[NYHKLDVSSNK]	>Orc3	262	272	20180528_Q2_U1_1-2_AB_SA_MVF_20180518_Pch2-Orc-F5.13317.13317.2 File:"20180528_Q2_U1_1-2_AB_SA_MVF_20180518_Pch2-Orc-F5.raw" NativeID:"controllerType=0 controllerNumber=1 scan=13317"	1	3934	null	2313.3		K3	K4	115~K3~Y2~1~8#130~K3~K4~1~27#107~K3~S8~1~5#110~K3~S9~1~1#117~Y4~K4~0~27#119~S6~K4~0~27	ecca05b7-2519-4257-8d34-2ab3e4186dae	0	1
130	472.526	4	1887.08	1887.08	1.58939	[AVVKR]	>Pch2	53	57	[KLESFPKDR]	>Pch2	58	66	20180528_Q2_U1_1-10_AB_SA_MVF_20180518_Pch2-Orc-F6.8788.8788.4 File:"20180528_Q2_U1_1-10_AB_SA_MVF_20180518_Pch2-Orc-F6.raw" NativeID:"controllerType=0 controllerNumber=1 scan=8788"	1	824	null	1831.63		K4	K7	111~K4~K1~1~4#121~K4~S4~1~21#130~K4~K7~1~73	e1257a70-18f8-40f3-ac6f-45e82da99dbf	0	1
130	807.113	3	2419.32	2419.32	1.89078	[FENKLK]	>Orc1	406	411	[EVVKELLSSSAQR]	>Orc1	491	503	20180528_Q2_U1_1-2_AB_SA_MVF_20180518_Pch2-Orc-F7.16756.16756.3 File:"20180528_Q2_U1_1-2_AB_SA_MVF_20180518_Pch2-Orc-F7.raw" NativeID:"controllerType=0 controllerNumber=1 scan=16756"	1	4645	null	2940.55		K4	K4	130~K4~K4~1~64#123~K4~S8~1~26#123~K4~S9~1~4#124~K4~S10~1~4	82064c70-06fd-46a9-af14-03021ff9f5b6	0	1
130	1102.63	2	2204.25	2204.25	1.95209	[ALKVBK]	>Orc1	706	711	[LNILEYLEKR]	>Orc4	254	263	20180528_Q2_U1_1-10_AB_SA_MVF_20180518_Pch2-Orc-F6.24091.24091.2 File:"20180528_Q2_U1_1-10_AB_SA_MVF_20180518_Pch2-Orc-F6.raw" NativeID:"controllerType=0 controllerNumber=1 scan=24091"	1	1500	null	3608.69		K3	Y6	130~K3~Y6~1~90#145~K3~K9~1~9	a984c0d0-bc0a-4f93-8010-249cc845ccde	0	1
130	507.286	4	2026.12	2026.12	2.00238	[KVEPR]	>Orc1	198	202	[RGAKTEHYLK]	>Orc1	33	42	20180528_Q2_U1_1-10_AB_SA_MVF_20180518_Pch2-Orc-F6.6039.6039.4 File:"20180528_Q2_U1_1-10_AB_SA_MVF_20180518_Pch2-Orc-F6.raw" NativeID:"controllerType=0 controllerNumber=1 scan=6039"	1	760	null	1511.09		K1	T5	128~K1~K4~1~18#130~K1~T5~1~76#129~K1~Y8~1~5	850d540d-8350-4cd7-9d8a-79f742df625f	0	1
130	695.044	3	2083.12	2083.11	2.1623	[TPSKAPR]	>Orc2	70	76	[KIQEELTDR]	>Orc2	83	91	20180528_Q2_U1_1-10_AB_SA_MVF_20180518_Pch2-Orc-F6.9344.9344.3 File:"20180528_Q2_U1_1-10_AB_SA_MVF_20180518_Pch2-Orc-F6.raw" NativeID:"controllerType=0 controllerNumber=1 scan=9344"	1	866	null	1895.37		K4	K1	108~T1~K1~0~3#126~S3~K1~0~11#130~K4~K1~1~61#126~K4~T7~1~24	5a676cae-3804-4316-9e31-697efb75bed4	0	1
130	904.833	3	2712.48	2712.48	2.92655	[STGVKFFNK]	>Pch2	496	504	[LKTSIITGQELMR]	>Pch2	67	79	20180528_Q2_U1_1-2_AB_SA_MVF_20180518_Pch2-Orc-F5.21019.21019.3 File:"20180528_Q2_U1_1-2_AB_SA_MVF_20180518_Pch2-Orc-F5.raw" NativeID:"controllerType=0 controllerNumber=1 scan=21019"	1	4044	null	3353.93		K5	K2	125~S1~K2~0~11#126~T2~K2~0~11#130~K5~K2~1~57#126~K5~T3~1~12#122~K5~S4~1~5#112~K5~T7~1~1	eaa672b5-2b09-4097-8176-7955c3fd2ea2	0	1
130	935.519	3	2804.54	2804.53	3.3765	[KLESFPKDR]	>Pch2	58	66	[LKTSIITGQELMR]	>Pch2	67	79	20180528_Q2_U1_1-10_AB_SA_MVF_20180518_Pch2-Orc-F6.18093.18093.3 File:"20180528_Q2_U1_1-10_AB_SA_MVF_20180518_Pch2-Orc-F6.raw" NativeID:"controllerType=0 controllerNumber=1 scan=18093"	1	1314	null	2906.4		K7	K2	118~K1~K2~1~4#113~K1~T3~1~11#112~K1~S4~1~4#110~K1~T7~1~1#124~S4~K2~0~9#130~K7~K2~1~27#125~K7~T3~1~21#125~K7~S4~1~12#124~K7~T7~1~7	5b7ff52c-1206-4d3b-8c12-342462813f9c	0	1
129	1015.54	2	2030.07	2030.07	0.0865192	[STGVK]	>Pch2	496	500	[FFNKYQDILR]	>Pch2	501	510	20180528_Q2_U1_1-2_AB_SA_MVF_20180518_Pch2-Orc-F7.19268.19268.2 File:"20180528_Q2_U1_1-2_AB_SA_MVF_20180518_Pch2-Orc-F7.raw" NativeID:"controllerType=0 controllerNumber=1 scan=19268"	1	4841	null	3233.79		T2	K4	130~S1~K4~0~9#129~T2~K4~0~90	b243781c-8081-42ad-a68c-5b43c9904d33	0	1
129	715.021	3	2143.05	2143.05	0.75248	[VIKBMFR]	>Pch2	16	22	[BSTVDISGR]	>Pch2	516	524	20180528_Q2_U1_1-10_AB_SA_MVF_20180518_Pch2-Orc-F6.18547.18547.3 File:"20180528_Q2_U1_1-10_AB_SA_MVF_20180518_Pch2-Orc-F6.raw" NativeID:"controllerType=0 controllerNumber=1 scan=18547"	1	1351	null	2958.83		K3	S7	126~K3~S2~1~8#124~K3~T3~1~8#129~K3~S7~1~83	e1529506-5255-49e8-a6e0-a210911b5d8a	0	1
129	753.116	3	2257.33	2257.33	1.09347	[KIAIK]	>Pch2	511	515	[LKTSIITGQELMR]	>Pch2	67	79	20180528_Q2_U1_1-2_AB_SA_MVF_20180518_Pch2-Orc-F7.17116.17116.3 File:"20180528_Q2_U1_1-2_AB_SA_MVF_20180518_Pch2-Orc-F7.raw" NativeID:"controllerType=0 controllerNumber=1 scan=17116"	1	4677	null	2982.66		K1	K2	129~K1~K2~1~61#124~K1~T3~1~24#120~K1~S4~1~11#110~K1~T7~1~3	3782f8f9-0993-4d33-8f8d-1ebb5bd10526	0	1
129	701.891	4	2804.54	2804.53	2.59503	[KLESFPK]	>Pch2	58	64	[DRLKTSIITGQELMR]	>Pch2	65	79	20180528_Q2_U1_1-2_AB_SA_MVF_20180518_Pch2-Orc-F5.19694.19694.4 File:"20180528_Q2_U1_1-2_AB_SA_MVF_20180518_Pch2-Orc-F5.raw" NativeID:"controllerType=0 controllerNumber=1 scan=19694"	1	4021	null	3162.24		K1	S6	128~K1~K4~1~30#128~K1~T5~1~30#129~K1~S6~1~30#111~K1~T9~1~2#121~S4~K4~0~7	9aa9e9bb-4147-4606-94a2-1c8e4a83a24b	0	1
129	586.573	4	2343.27	2343.26	3.21794	[KVASVSGDAR]	>Orc1	695	704	[LNISVEEAKR]	>Orc1	894	903	20180528_Q2_U1_1-10_AB_SA_MVF_20180518_Pch2-Orc-F6.13285.13285.4 File:"20180528_Q2_U1_1-10_AB_SA_MVF_20180518_Pch2-Orc-F6.raw" NativeID:"controllerType=0 controllerNumber=1 scan=13285"	1	1125	null	2350.73		K1	K9	121~K1~S4~1~24#129~K1~K9~1~61#121~S4~K9~0~11#121~S6~K9~0~3	bfae5623-665d-4ac5-a493-ff2a3157094b	0	1
129	1226.74	2	2452.48	2452.46	5.39487	[TVQYKLK]	>Orc5	80	86	[LSPQVNLLPIKR]	>Orc4	8	19	20180528_Q2_U1_1-2_AB_SA_MVF_20180518_Pch2-Orc-F7.18822.18822.2 File:"20180528_Q2_U1_1-2_AB_SA_MVF_20180518_Pch2-Orc-F7.raw" NativeID:"controllerType=0 controllerNumber=1 scan=18822"	1	4818	null	3181.64		K5	K11	112~T1~K11~0~10#116~Y4~K11~0~25#110~K5~S2~1~3#129~K5~K11~1~61	09259282-8605-4437-b123-61ffc874562b	0	1
128	610.024	3	1828.06	1828.06	-0.0252071	[TYTLKK]	>Orc5	44	49	[TVQYKLK]	>Orc5	80	86	20180528_Q2_U1_1-10_AB_SA_MVF_20180518_Pch2-Orc-F6.11748.11748.3 File:"20180528_Q2_U1_1-10_AB_SA_MVF_20180518_Pch2-Orc-F6.raw" NativeID:"controllerType=0 controllerNumber=1 scan=11748"	1	1051	null	2172.87		K5	K5	96~T1~K5~0~10#97~Y2~K5~0~10#79~T3~K5~0~16#87~K5~T1~1~8#122~K5~Y4~1~9#128~K5~K5~1~43	fb68a0ca-fe02-4c7f-b014-30b2a9e12db6	0	1
128	938.829	3	2814.47	2814.47	0.372393	[YENGKYDIK]	>His-MBP	183	191	[LKTSIITGQELMR]	>Pch2	67	79	20180528_Q2_U1_1-2_AB_SA_MVF_20180518_Pch2-Orc-F7.18294.18294.3 File:"20180528_Q2_U1_1-2_AB_SA_MVF_20180518_Pch2-Orc-F7.raw" NativeID:"controllerType=0 controllerNumber=1 scan=18294"	1	4767	null	3120.14		K5	K2	123~Y1~K2~0~14#128~K5~K2~1~46#125~K5~T3~1~9#123~K5~S4~1~5#116~K5~T7~1~1#128~Y6~K2~0~23	25bd864c-5d89-4e1d-ac9e-d37bf2ad0ea1	0	1
128	756.735	3	2268.19	2268.19	1.85408	[FEKDTGIK]	>His-MBP	39	46	[GYNGLAEVGKK]	>His-MBP	28	38	20180528_Q2_U1_1-10_AB_SA_MVF_20180518_Pch2-Orc-F8.9948.9948.3 File:"20180528_Q2_U1_1-10_AB_SA_MVF_20180518_Pch2-Orc-F8.raw" NativeID:"controllerType=0 controllerNumber=1 scan=9948"	1	1780	null	2443.02		K3	K10	92~K3~Y2~1~21#128~K3~K10~1~73#111~T5~K10~0~4	144cd65a-bdd2-4c80-a380-08ed12251ca8	0	1
128	551.818	4	2204.25	2204.25	1.86137	[ALKVBK]	>Orc1	706	711	[LNILEYLEKR]	>Orc4	254	263	20180528_Q2_U1_1-2_AB_SA_MVF_20180518_Pch2-Orc-F7.22619.22619.4 File:"20180528_Q2_U1_1-2_AB_SA_MVF_20180518_Pch2-Orc-F7.raw" NativeID:"controllerType=0 controllerNumber=1 scan=22619"	1	5166	null	3625.85		K3	K9	118~K3~Y6~1~26#128~K3~K9~1~73	af5c9385-e598-4722-906b-a6dfacca467d	0	1
128	705.908	4	2820.61	2820.61	2.05965	[LNISVEEAKR]	>Orc1	894	903	[LFIYALLNLMKK]	>Orc1	803	814	20180528_Q2_U1_1-2_AB_SA_MVF_20180518_Pch2-Orc-F7.30459.30459.4 File:"20180528_Q2_U1_1-2_AB_SA_MVF_20180518_Pch2-Orc-F7.raw" NativeID:"controllerType=0 controllerNumber=1 scan=30459"	1	5767	null	4554.36		K9	K11	117~S4~K11~0~17#109~K9~Y4~1~5#128~K9~K11~1~77	ff8bb7b8-bf67-4d4f-8ac9-8ed57385342c	0	1
128	725.046	3	2173.12	2173.12	2.72044	[KLESFPK]	>Pch2	58	64	[YENGKYDIK]	>His-MBP	183	191	20180528_Q2_U1_1-10_AB_SA_MVF_20180518_Pch2-Orc-F6.14097.14097.3 File:"20180528_Q2_U1_1-10_AB_SA_MVF_20180518_Pch2-Orc-F6.raw" NativeID:"controllerType=0 controllerNumber=1 scan=14097"	1	1170	null	2444.15		K1	K5	110~K1~Y1~1~3#128~K1~K5~1~61#128~K1~Y6~1~11#113~S4~K5~0~24	700f7b88-29c2-4866-9243-cac0a7f3904d	0	1
128	1009.19	3	3025.54	3025.53	4.13095	[IELKDESSR]	>Orc3	116	124	[AEISDLLYSETTQKR]	>Orc3	85	99	20180528_Q2_U1_1-2_AB_SA_MVF_20180518_Pch2-Orc-F7.19992.19992.3 File:"20180528_Q2_U1_1-2_AB_SA_MVF_20180518_Pch2-Orc-F7.raw" NativeID:"controllerType=0 controllerNumber=1 scan=19992"	1	4891	null	3318.31		K4	K14	104~K4~S4~1~8#114~K4~Y8~1~10#116~K4~S9~1~6#122~K4~T11~1~9#124~K4~T12~1~12#128~K4~K14~1~29#129~S7~K14~0~13#129~S8~K14~0~10	f8ec06f6-16b3-43b3-9c62-fe2559c80a8a	0	1
127	942.81	3	2826.42	2826.41	0.730176	[IFSKWFGESSK]	>Pch2	360	370	[IFSKWFGESSK]	>Pch2	360	370	20180528_Q2_U1_1-2_AB_SA_MVF_20180518_Pch2-Orc-F7.24816.24816.3 File:"20180528_Q2_U1_1-2_AB_SA_MVF_20180518_Pch2-Orc-F7.raw" NativeID:"controllerType=0 controllerNumber=1 scan=24816"	1	5418	null	3884.31		K4	K4	127~S3~K4~0~7#127~K4~S3~1~7#127~K4~K4~1~50#127~K4~S9~1~8#128~K4~S10~1~8#127~S9~K4~0~8#128~S10~K4~0~8	5e891337-f7a0-454c-9643-f3d3731ee25f	0	1
127	439.749	4	1755.97	1755.97	0.730382	[KVEPR]	>Orc1	198	202	[SSDGIKLGR]	>Orc1	44	52	20180528_Q2_U1_1-2_AB_SA_MVF_20180518_Pch2-Orc-F5.9071.9071.4 File:"20180528_Q2_U1_1-2_AB_SA_MVF_20180518_Pch2-Orc-F5.raw" NativeID:"controllerType=0 controllerNumber=1 scan=9071"	1	3797	null	1793.07		K1	K6	111~K1~S1~1~4#115~K1~S2~1~21#127~K1~K6~1~73	4f21b7bb-7031-4f00-87e4-111ab0635231	0	1
127	836.1	3	2506.28	2506.28	2.29306	[KIQEELTDR]	>Orc2	83	91	[FTSSDPKELR]	>Orc6	131	140	20180528_Q2_U1_1-2_AB_SA_MVF_20180518_Pch2-Orc-F7.12724.12724.3 File:"20180528_Q2_U1_1-2_AB_SA_MVF_20180518_Pch2-Orc-F7.raw" NativeID:"controllerType=0 controllerNumber=1 scan=12724"	1	4403	null	2470.69		K1	K7	100~K1~T2~1~2#114~K1~S3~1~7#119~K1~S4~1~13#127~K1~K7~1~52#125~T7~K7~0~24	6cfe3d54-85a3-458c-87f8-a2d9f4b74e2a	0	1
126	1115.61	2	2230.21	2230.2	0.630628	[KVASVSGDAR]	>Orc1	695	704	[DLIESNKVK]	>Orc1	750	758	20180528_Q2_U1_1-10_AB_SA_MVF_20180518_Pch2-Orc-F6.12242.12242.2 File:"20180528_Q2_U1_1-10_AB_SA_MVF_20180518_Pch2-Orc-F6.raw" NativeID:"controllerType=0 controllerNumber=1 scan=12242"	1	1058	null	2230		S6	K7	117~K1~S5~1~3#123~K1~K7~1~32#122~S4~K7~0~32#126~S6~K7~0~32	29773b57-d77b-4af5-a13f-d2415f89a833	0	1
126	601.994	3	1803.97	1803.97	0.703976	[TNAKSR]	>Orc2	255	260	[SSDGIKLGR]	>Orc1	44	52	20180528_Q2_U1_1-2_AB_SA_MVF_20180518_Pch2-Orc-F5.7674.7674.3 File:"20180528_Q2_U1_1-2_AB_SA_MVF_20180518_Pch2-Orc-F5.raw" NativeID:"controllerType=0 controllerNumber=1 scan=7674"	1	3787	null	1629.44		K4	K6	82~T1~K6~0~2#100~K4~S1~1~8#101~K4~S2~1~8#126~K4~K6~1~40#117~S5~K6~0~40	ce749cec-1a1f-4fa1-9fa4-071ab5e2fe17	0	1
126	1129.17	2	2257.33	2257.33	0.991905	[KIAIK]	>Pch2	511	515	[LKTSIITGQELMR]	>Pch2	67	79	20180528_Q2_U1_1-2_AB_SA_MVF_20180518_Pch2-Orc-F7.16954.16954.2 File:"20180528_Q2_U1_1-2_AB_SA_MVF_20180518_Pch2-Orc-F7.raw" NativeID:"controllerType=0 controllerNumber=1 scan=16954"	1	4670	null	2963.63		K1	K2	126~K1~K2~1~68#121~K1~T3~1~14#122~K1~S4~1~14#122~K1~T7~1~3	8bee871f-53c9-497f-92c3-f5522662c4de	0	1
126	606.659	3	1817.96	1817.96	1.14804	[TNAKSR]	>Orc2	255	260	[TEHYLKR]	>Orc1	37	43	20180528_Q2_U1_1-10_AB_SA_MVF_20180518_Pch2-Orc-F6.5229.5229.3 File:"20180528_Q2_U1_1-10_AB_SA_MVF_20180518_Pch2-Orc-F6.raw" NativeID:"controllerType=0 controllerNumber=1 scan=5229"	1	751	null	1415.52		K4	K6	103~T1~K6~0~2#78~K4~T1~1~7#115~K4~Y4~1~13#126~K4~K6~1~38#125~S5~K6~0~38	f4432b24-3852-4f7f-9840-621472fdfa45	0	1
126	601.995	3	1803.97	1803.97	1.25813	[TNAKSR]	>Orc2	255	260	[SSDGIKLGR]	>Orc1	44	52	20180528_Q2_U1_1-10_AB_SA_MVF_20180518_Pch2-Orc-F6.7780.7780.3 File:"20180528_Q2_U1_1-10_AB_SA_MVF_20180518_Pch2-Orc-F6.raw" NativeID:"controllerType=0 controllerNumber=1 scan=7780"	1	798	null	1714.94		K4	K6	105~T1~K6~0~18#110~K4~S1~1~15#108~K4~S2~1~8#126~K4~K6~1~46#123~S5~K6~0~11	16a379e3-f243-472d-954e-698df554e562	0	1
126	730.383	3	2189.13	2189.13	1.46976	[SPVKNGGR]	>Orc6	123	130	[FTSSDPKELR]	>Orc6	131	140	20180528_Q2_U1_1-10_AB_SA_MVF_20180518_Pch2-Orc-F6.9704.9704.3 File:"20180528_Q2_U1_1-10_AB_SA_MVF_20180518_Pch2-Orc-F6.raw" NativeID:"controllerType=0 controllerNumber=1 scan=9704"	1	890	null	1937.01		K4	K7	118~S1~K7~0~23#76~K4~T2~1~2#110~K4~S3~1~7#114~K4~S4~1~13#126~K4~K7~1~52	0f45ef9e-99ef-4de7-8e4b-f95ad6f243ab	0	1
126	881.481	2	1761.96	1761.95	1.65636	[KIAIK]	>Pch2	511	515	[BSTVDISGR]	>Pch2	516	524	20180528_Q2_U1_1-2_AB_SA_MVF_20180518_Pch2-Orc-F5.14083.14083.2 File:"20180528_Q2_U1_1-2_AB_SA_MVF_20180518_Pch2-Orc-F5.raw" NativeID:"controllerType=0 controllerNumber=1 scan=14083"	1	3951	null	2413.88		K1	T3	125~K1~S2~1~47#126~K1~T3~1~47#120~K1~S7~1~4	5236bb1f-b7ce-492f-b895-846666db214d	0	1
126	493.952	3	1479.84	1479.84	1.78731	[GRKPK]	>Orc1	331	335	[DPSKPR]	>Orc1	336	341	20180528_Q2_U1_1-2_AB_SA_MVF_20180518_Pch2-Orc-F5.3875.3875.3 File:"20180528_Q2_U1_1-2_AB_SA_MVF_20180518_Pch2-Orc-F5.raw" NativeID:"controllerType=0 controllerNumber=1 scan=3875"	1	3769	null	1174.93		K3	K4	113~K3~S3~1~9#126~K3~K4~1~90	039d7717-2fd0-4319-b7bd-2a3988a4f406	0	1
126	1487.76	2	2974.51	2974.5	2.45948	[TTLBKALBQK]	>Pch2	321	330	[KLPLMBLSEYFR]	>Pch2	528	539	20180528_Q2_U1_1-2_AB_SA_MVF_20180518_Pch2-Orc-F7.25363.25363.2 File:"20180528_Q2_U1_1-2_AB_SA_MVF_20180518_Pch2-Orc-F7.raw" NativeID:"controllerType=0 controllerNumber=1 scan=25363"	1	5459	null	3948.08		K5	K1	120~T1~K1~0~3#121~T2~K1~0~3#126~K5~K1~1~58#134~K5~S8~1~17#135~K5~Y10~1~17	5bf90c42-4ce9-49b0-a0b0-a7f8a5b6f12e	0	1
126	585.997	3	1755.98	1755.97	2.65991	[KVEPR]	>Orc1	198	202	[SSDGIKLGR]	>Orc1	44	52	20180528_Q2_U1_1-10_AB_SA_MVF_20180518_Pch2-Orc-F6.9094.9094.3 File:"20180528_Q2_U1_1-10_AB_SA_MVF_20180518_Pch2-Orc-F6.raw" NativeID:"controllerType=0 controllerNumber=1 scan=9094"	1	836	null	1866.92		K1	K6	99~K1~S1~1~8#100~K1~S2~1~8#126~K1~K6~1~83	29a34cd1-0b58-4e2d-a3bc-6d097ccd7f78	0	1
126	787.107	3	2359.31	2359.3	2.77914	[ALKVBK]	>Orc1	706	711	[EVVKELLSSSAQR]	>Orc1	491	503	20180528_Q2_U1_1-2_AB_SA_MVF_20180518_Pch2-Orc-F7.15193.15193.3 File:"20180528_Q2_U1_1-2_AB_SA_MVF_20180518_Pch2-Orc-F7.raw" NativeID:"controllerType=0 controllerNumber=1 scan=15193"	1	4542	null	2758.54		K3	K4	126~K3~K4~1~73#117~K3~S8~1~8#118~K3~S9~1~8#118~K3~S10~1~8	6da36bbb-6354-46c9-bea6-a3e66226a78f	0	1
126	756.736	3	2268.19	2268.19	2.8363	[FEKDTGIK]	>His-MBP	39	46	[GYNGLAEVGKK]	>His-MBP	28	38	20180528_Q2_U1_1-2_AB_SA_MVF_20180518_Pch2-Orc-F5.14283.14283.3 File:"20180528_Q2_U1_1-2_AB_SA_MVF_20180518_Pch2-Orc-F5.raw" NativeID:"controllerType=0 controllerNumber=1 scan=14283"	1	3952	null	2440.25		K3	K10	96~K3~Y2~1~21#126~K3~K10~1~73#119~T5~K10~0~4	55f26301-56af-488e-b3f7-6f13001c3344	0	1
126	904.833	3	2712.48	2712.48	3.35711	[STGVKFFNK]	>Pch2	496	504	[LKTSIITGQELMR]	>Pch2	67	79	20180528_Q2_U1_1-10_AB_SA_MVF_20180518_Pch2-Orc-F6.21674.21674.3 File:"20180528_Q2_U1_1-10_AB_SA_MVF_20180518_Pch2-Orc-F6.raw" NativeID:"controllerType=0 controllerNumber=1 scan=21674"	1	1420	null	3323.26		K5	K2	122~S1~K2~0~12#123~T2~K2~0~12#126~K5~K2~1~56#123~K5~T3~1~11#120~K5~S4~1~5#108~K5~T7~1~1	a0943027-3723-49fa-823e-65d57e74c99a	0	1
126	704.408	3	2111.21	2111.2	3.46429	[KIAIK]	>Pch2	511	515	[FFNKYQDILR]	>Pch2	501	510	20180528_Q2_U1_1-10_AB_SA_MVF_20180518_Pch2-Orc-F6.19723.19723.3 File:"20180528_Q2_U1_1-10_AB_SA_MVF_20180518_Pch2-Orc-F6.raw" NativeID:"controllerType=0 controllerNumber=1 scan=19723"	1	1377	null	3095.5		K1	K4	126~K1~K4~1~90#126~K1~Y5~1~9	b0661b55-d573-4c49-8abc-29dccc5bdf73	0	1
126	1123.93	3	3369.77	3369.75	5.81171	[ELIIGEKWFR]	>Orc6	371	380	[EVAYKIVDEYNINASR]	>Orc6	297	312	20180528_Q2_U1_1-10_AB_SA_MVF_20180518_Pch2-Orc-F6.28417.28417.3 File:"20180528_Q2_U1_1-10_AB_SA_MVF_20180518_Pch2-Orc-F6.raw" NativeID:"controllerType=0 controllerNumber=1 scan=28417"	1	1650	null	4148.46		K7	K5	125~K7~Y4~1~14#126~K7~K5~1~68#121~K7~Y10~1~13#122~K7~S15~1~3	ad79840a-3d95-45ec-9bce-727b1743da76	0	1
125	877.475	3	2630.41	2630.41	0.430199	[KVASVSGDAR]	>Orc1	695	704	[EVVKELLSSSAQR]	>Orc1	491	503	20180528_Q2_U1_1-2_AB_SA_MVF_20180518_Pch2-Orc-F7.14558.14558.3 File:"20180528_Q2_U1_1-2_AB_SA_MVF_20180518_Pch2-Orc-F7.raw" NativeID:"controllerType=0 controllerNumber=1 scan=14558"	1	4504	null	2684.42		K1	S10	129~K1~K4~1~12#124~K1~S8~1~15#124~K1~S9~1~15#125~K1~S10~1~51#120~S4~K4~0~2#124~S6~K4~0~2	8832b5b8-7f80-410f-a47c-71a878e1aeda	0	1
125	677.362	3	2030.07	2030.07	1.12213	[STGVK]	>Pch2	496	500	[FFNKYQDILR]	>Pch2	501	510	20180528_Q2_U1_1-2_AB_SA_MVF_20180518_Pch2-Orc-F7.19285.19285.3 File:"20180528_Q2_U1_1-2_AB_SA_MVF_20180518_Pch2-Orc-F7.raw" NativeID:"controllerType=0 controllerNumber=1 scan=19285"	1	4844	null	3235.97		T2	K4	127~S1~K4~0~9#125~T2~K4~0~90	69da9903-c43f-43e9-b8ec-600dd270f6a2	0	1
125	1163.92	3	3489.76	3489.75	2.23905	[STGVKFFNK]	>Pch2	496	504	[FKQTGDSNQEDITTLITNNK]	>Pch2	289	308	20180528_Q2_U1_1-2_AB_SA_MVF_20180518_Pch2-Orc-F7.20375.20375.3 File:"20180528_Q2_U1_1-2_AB_SA_MVF_20180518_Pch2-Orc-F7.raw" NativeID:"controllerType=0 controllerNumber=1 scan=20375"	1	4940	null	3362.95		K5	K2	122~S1~K2~0~1#122~T2~K2~0~1#125~K5~K2~1~37#121~K5~T4~1~23#117~K5~S7~1~12#118~K5~T13~1~8#119~K5~T14~1~8#119~K5~T17~1~5	a4cd5ca4-d101-41bc-b5bc-4f3b15814244	0	1
125	801.752	3	2403.24	2403.24	2.46304	[IELKDESSR]	>Orc3	116	124	[KIQEELTDR]	>Orc2	83	91	20180528_Q2_U1_1-2_AB_SA_MVF_20180518_Pch2-Orc-F7.12204.12204.3 File:"20180528_Q2_U1_1-2_AB_SA_MVF_20180518_Pch2-Orc-F7.raw" NativeID:"controllerType=0 controllerNumber=1 scan=12204"	1	4358	null	2410.03		K4	K1	125~K4~K1~1~44#123~K4~T7~1~3#126~S7~K1~0~12#128~S8~K1~0~39	5aa0e820-9d0d-460a-a931-9f1b71bed9f7	0	1
125	698.7	3	2094.08	2094.08	2.61748	[TNAKSR]	>Orc2	255	260	[TTLBKALBQK]	>Pch2	321	330	20180528_Q2_U1_1-10_AB_SA_MVF_20180518_Pch2-Orc-F6.8737.8737.3 File:"20180528_Q2_U1_1-10_AB_SA_MVF_20180518_Pch2-Orc-F6.raw" NativeID:"controllerType=0 controllerNumber=1 scan=8737"	1	819	null	1825.58		K4	K5	106~T1~K5~0~13#107~K4~T1~1~7#108~K4~T2~1~2#125~K4~K5~1~38#124~S5~K5~0~38	5fa0a808-1132-4aca-9332-9944e2c1f909	0	1
125	623.347	4	2490.37	2490.36	2.62767	[KVEPR]	>Orc1	198	202	[FVDINIEDVKAYIK]	>Orc1	184	197	20180528_Q2_U1_1-2_AB_SA_MVF_20180518_Pch2-Orc-F7.23993.23993.4 File:"20180528_Q2_U1_1-2_AB_SA_MVF_20180518_Pch2-Orc-F7.raw" NativeID:"controllerType=0 controllerNumber=1 scan=23993"	1	5333	null	3787.76		K1	Y12	123~K1~K10~1~9#125~K1~Y12~1~90	2c679fe0-f05e-4e5e-80e7-f72cc509d9ab	0	1
125	820.092	3	2458.26	2458.25	3.1018	[KVEPR]	>Orc1	198	202	[DKATQTAQISDAETR]	>Orc1	228	242	20180528_Q2_U1_1-2_AB_SA_MVF_20180518_Pch2-Orc-F7.8320.8320.3 File:"20180528_Q2_U1_1-2_AB_SA_MVF_20180518_Pch2-Orc-F7.raw" NativeID:"controllerType=0 controllerNumber=1 scan=8320"	1	4181	null	1949.38		K1	K2	125~K1~K2~1~55#120~K1~T4~1~23#115~K1~T6~1~15#108~K1~S10~1~2#111~K1~T14~1~2	ca15a408-f1fa-49bc-ae48-349b7ee7bce4	0	1
125	439.75	4	1755.98	1755.97	4.40297	[KVEPR]	>Orc1	198	202	[SSDGIKLGR]	>Orc1	44	52	20180528_Q2_U1_1-2_AB_SA_MVF_20180518_Pch2-Orc-F7.7479.7479.4 File:"20180528_Q2_U1_1-2_AB_SA_MVF_20180518_Pch2-Orc-F7.raw" NativeID:"controllerType=0 controllerNumber=1 scan=7479"	1	4150	null	1847.24		K1	K6	102~K1~S1~1~8#103~K1~S2~1~8#125~K1~K6~1~83	ec98886e-e7c6-41cc-abfe-45606aaf40aa	0	1
125	1123.93	3	3369.77	3369.75	6.13021	[ELIIGEKWFR]	>Orc6	371	380	[EVAYKIVDEYNINASR]	>Orc6	297	312	20180528_Q2_U1_1-2_AB_SA_MVF_20180518_Pch2-Orc-F7.27134.27134.3 File:"20180528_Q2_U1_1-2_AB_SA_MVF_20180518_Pch2-Orc-F7.raw" NativeID:"controllerType=0 controllerNumber=1 scan=27134"	1	5564	null	4156.97		K7	K5	123~K7~Y4~1~10#125~K7~K5~1~67#123~K7~Y10~1~17#127~K7~S15~1~3	390d4ba2-76d4-42de-91ad-26763d297e2b	0	1
124	1326.26	2	2651.5	2651.5	3.31563	[KVASVSGDAR]	>Orc1	695	704	[LFIYALLNLMKK]	>Orc1	803	814	20180528_Q2_U1_1-2_AB_SA_MVF_20180518_Pch2-Orc-F7.28711.28711.2 File:"20180528_Q2_U1_1-2_AB_SA_MVF_20180518_Pch2-Orc-F7.raw" NativeID:"controllerType=0 controllerNumber=1 scan=28711"	1	5692	null	4345.2		K1	K11	112~K1~Y4~1~3#124~K1~K11~1~68#122~S4~K11~0~14#124~S6~K11~0~14	5db45a68-8546-44b8-bfb1-f0a26d887da1	0	1
123	1059.54	3	3176.61	3176.61	0.301885	[KLYQTSETK]	>Orc2	226	234	[EVAYKIVDEYNINASR]	>Orc6	297	312	20180528_Q2_U1_1-2_AB_SA_MVF_20180518_Pch2-Orc-F7.17593.17593.3 File:"20180528_Q2_U1_1-2_AB_SA_MVF_20180518_Pch2-Orc-F7.raw" NativeID:"controllerType=0 controllerNumber=1 scan=17593"	1	4725	null	3038.02		K1	K5	120~K1~Y4~1~3#123~K1~K5~1~42#117~K1~Y10~1~3#119~K1~S15~1~1#122~Y3~K5~0~19#122~T5~K5~0~8#123~S6~K5~0~8#124~T8~K5~0~13	7b262fe9-ac0f-436b-91ef-a800a19db8ce	0	1
123	744.074	3	2230.21	2230.2	1.41434	[KVASVSGDAR]	>Orc1	695	704	[DLIESNKVK]	>Orc1	750	758	20180528_Q2_U1_1-10_AB_SA_MVF_20180518_Pch2-Orc-F4.9938.9938.3 File:"20180528_Q2_U1_1-10_AB_SA_MVF_20180518_Pch2-Orc-F4.raw" NativeID:"controllerType=0 controllerNumber=1 scan=9938"	1	539	null	2173.75		K1	K7	121~K1~S5~1~26#123~K1~K7~1~64#116~S4~K7~0~4#119~S6~K7~0~4	df6ba42a-1f4b-472b-9039-4b5ce6c3986b	0	1
123	1268.18	2	2535.35	2535.35	1.41911	[KLYQTSETK]	>Orc2	226	234	[NFTPTPVPKNK]	>Orc2	215	225	20180528_Q2_U1_1-2_AB_SA_MVF_20180518_Pch2-Orc-F7.10623.10623.2 File:"20180528_Q2_U1_1-2_AB_SA_MVF_20180518_Pch2-Orc-F7.raw" NativeID:"controllerType=0 controllerNumber=1 scan=10623"	1	4278	null	2225.35		S6	K9	54~K1~T3~1~1#104~K1~T5~1~3#116~K1~K9~1~6#111~Y3~K9~0~10#117~T5~K9~0~31#123~S6~K9~0~31#120~T8~K9~0~14	6a5fa7d2-d84e-4c1e-9fb5-0574868c9237	0	1
123	663.631	4	2651.5	2651.5	2.26085	[KVASVSGDAR]	>Orc1	695	704	[LFIYALLNLMKK]	>Orc1	803	814	20180528_Q2_U1_1-2_AB_SA_MVF_20180518_Pch2-Orc-F7.28831.28831.4 File:"20180528_Q2_U1_1-2_AB_SA_MVF_20180518_Pch2-Orc-F7.raw" NativeID:"controllerType=0 controllerNumber=1 scan=28831"	1	5705	null	4359.4		K1	K11	99~K1~Y4~1~3#123~K1~K11~1~61#118~S4~K11~0~24#118~S6~K11~0~11	6c8d88db-50db-424d-a056-657dc8446041	0	1
123	850.474	3	2549.41	2549.4	2.48812	[KLESFPK]	>Pch2	58	64	[LKTSIITGQELmR]	>Pch2	67	79	20180528_Q2_U1_1-2_AB_SA_MVF_20180518_Pch2-Orc-F7.16749.16749.3 File:"20180528_Q2_U1_1-2_AB_SA_MVF_20180518_Pch2-Orc-F7.raw" NativeID:"controllerType=0 controllerNumber=1 scan=16749"	1	4639	null	2939.56		K1	K2	123~K1~K2~1~60#118~K1~T3~1~20#116~K1~S4~1~9#113~K1~T7~1~2#115~S4~K2~0~6	7bb55e22-d84c-43ad-8e54-4c8a3cb8ee99	0	1
123	1180.16	2	2359.31	2359.3	3.06324	[ALKVBK]	>Orc1	706	711	[EVVKELLSSSAQR]	>Orc1	491	503	20180528_Q2_U1_1-10_AB_SA_MVF_20180518_Pch2-Orc-F6.16582.16582.2 File:"20180528_Q2_U1_1-10_AB_SA_MVF_20180518_Pch2-Orc-F6.raw" NativeID:"controllerType=0 controllerNumber=1 scan=16582"	1	1250	null	2731.3		K3	S10	120~K3~K4~1~25#121~K3~S8~1~25#122~K3~S9~1~25#123~K3~S10~1~25	58d63735-5ed9-40b5-b324-c8c75c1bd92d	0	1
123	1292.99	3	3876.96	3876.95	3.2231	[DIEELLKVNEGR]	>Pch2	378	389	[FKQTGDSNQEDITTLITNNK]	>Pch2	289	308	20180528_Q2_U1_1-2_AB_SA_MVF_20180518_Pch2-Orc-F7.26072.26072.3 File:"20180528_Q2_U1_1-2_AB_SA_MVF_20180518_Pch2-Orc-F7.raw" NativeID:"controllerType=0 controllerNumber=1 scan=26072"	1	5506	null	4031.54		K7	T4	126~K7~K2~1~30#123~K7~T4~1~34#123~K7~S7~1~17#121~K7~T13~1~9#121~K7~T14~1~5#122~K7~T17~1~1	c9d686be-7b96-46fd-a73c-3bab13d0059b	0	1
123	681.042	3	2041.11	2041.1	3.82813	[NVTPKR]	>Orc2	22	27	[KIQEELTDR]	>Orc2	83	91	20180528_Q2_U1_1-10_AB_SA_MVF_20180518_Pch2-Orc-F6.9598.9598.3 File:"20180528_Q2_U1_1-10_AB_SA_MVF_20180518_Pch2-Orc-F6.raw" NativeID:"controllerType=0 controllerNumber=1 scan=9598"	1	883	null	1924.64		K5	K1	55~T3~K1~0~4#123~K5~K1~1~73#123~K5~T7~1~21	dc179d21-3144-422c-b987-cb486ae4e1c7	0	1
122	701.889	4	2804.54	2804.53	0.669412	[KLESFPK]	>Pch2	58	64	[DRLKTSIITGQELMR]	>Pch2	65	79	20180528_Q2_U1_1-10_AB_SA_MVF_20180518_Pch2-Orc-F6.20279.20279.4 File:"20180528_Q2_U1_1-10_AB_SA_MVF_20180518_Pch2-Orc-F6.raw" NativeID:"controllerType=0 controllerNumber=1 scan=20279"	1	1396	null	3160.35		K1	T5	122~K1~K4~1~38#122~K1~T5~1~38#122~K1~S6~1~7#110~K1~T9~1~2#118~S4~K4~0~13	f3a5a348-0d76-4bb3-859d-c2897100673d	0	1
122	681.04	3	2041.11	2041.1	0.993589	[NVTPKR]	>Orc2	22	27	[KIQEELTDR]	>Orc2	83	91	20180528_Q2_U1_1-2_AB_SA_MVF_20180518_Pch2-Orc-F5.9815.9815.3 File:"20180528_Q2_U1_1-2_AB_SA_MVF_20180518_Pch2-Orc-F5.raw" NativeID:"controllerType=0 controllerNumber=1 scan=9815"	1	3812	null	1882.82		K5	K1	54~T3~K1~0~4#122~K5~K1~1~73#118~K5~T7~1~22	79d4162d-cb3c-400a-a234-f18f40a09aa7	0	1
122	468.261	4	1870.02	1870.02	1.56549	[KVEPR]	>Orc1	198	202	[GAKTEHYLK]	>Orc1	34	42	20180528_Q2_U1_1-10_AB_SA_MVF_20180518_Pch2-Orc-F6.7262.7262.4 File:"20180528_Q2_U1_1-10_AB_SA_MVF_20180518_Pch2-Orc-F6.raw" NativeID:"controllerType=0 controllerNumber=1 scan=7262"	1	790	null	1654.59		K1	T4	119~K1~K3~1~4#122~K1~T4~1~74#121~K1~Y7~1~20	ee2ecb38-ed21-4881-b2a3-b0fad0fed347	0	1
122	454.523	4	1815.07	1815.07	2.05808	[LWLKK]	>Orc4	450	454	[MIKAINSR]	>Orc4	418	425	20180528_Q2_U1_1-10_AB_SA_MVF_20180518_Pch2-Orc-F6.15279.15279.4 File:"20180528_Q2_U1_1-10_AB_SA_MVF_20180518_Pch2-Orc-F6.raw" NativeID:"controllerType=0 controllerNumber=1 scan=15279"	1	1211	null	2580.73		K4	K3	122~K4~K3~1~90#118~K4~S7~1~9	601b7ce3-6320-4f67-b295-233036e8bf8a	0	1
122	454.523	4	1815.07	1815.07	2.19141	[LWLKK]	>Orc4	450	454	[MIKAINSR]	>Orc4	418	425	20180528_Q2_U1_1-2_AB_SA_MVF_20180518_Pch2-Orc-F7.13935.13935.4 File:"20180528_Q2_U1_1-2_AB_SA_MVF_20180518_Pch2-Orc-F7.raw" NativeID:"controllerType=0 controllerNumber=1 scan=13935"	1	4479	null	2611.75		K4	K3	122~K4~K3~1~90#118~K4~S7~1~9	559b0b58-30b9-4c04-a6f4-934799e7f81c	0	1
122	876.146	3	2626.42	2626.42	3.19442	[QLGNKITSR]	>Orc1	608	616	[DIEELLKVNEGR]	>Pch2	378	389	20180528_Q2_U1_1-2_AB_SA_MVF_20180518_Pch2-Orc-F5.21039.21039.3 File:"20180528_Q2_U1_1-2_AB_SA_MVF_20180518_Pch2-Orc-F5.raw" NativeID:"controllerType=0 controllerNumber=1 scan=21039"	1	4048	null	3356.76		S8	K7	120~K5~K7~1~33#105~T7~K7~0~33#122~S8~K7~0~33	972eaf44-c566-4cd1-99ac-1e28b7cfc04b	0	1
122	681.042	3	2041.11	2041.1	3.22759	[NVTPKR]	>Orc2	22	27	[KIQEELTDR]	>Orc2	83	91	20180528_Q2_U1_1-2_AB_SA_MVF_20180518_Pch2-Orc-F7.8007.8007.3 File:"20180528_Q2_U1_1-2_AB_SA_MVF_20180518_Pch2-Orc-F7.raw" NativeID:"controllerType=0 controllerNumber=1 scan=8007"	1	4167	null	1911.99		K5	K1	58~T3~K1~0~5#122~K5~K1~1~78#116~K5~T7~1~15	52d9bbf4-ee9e-47ba-96b5-e39fd2205b25	0	1
121	600.575	4	2399.28	2399.28	1.46134	[KVEPR]	>Orc1	198	202	[VANVMDGSKWEVLK]	>Orc1	149	162	20180528_Q2_U1_1-2_AB_SA_MVF_20180518_Pch2-Orc-F7.16891.16891.4 File:"20180528_Q2_U1_1-2_AB_SA_MVF_20180518_Pch2-Orc-F7.raw" NativeID:"controllerType=0 controllerNumber=1 scan=16891"	1	4663	null	2956.11		K1	S8	121~K1~S8~1~90#122~K1~K9~1~9	0e4f27a8-9b43-416f-8c5c-6c504bd8d7b6	0	1
121	725.391	3	2174.16	2174.16	1.52703	[SSDGIKLGR]	>Orc1	44	52	[GAKTEHYLK]	>Orc1	34	42	20180528_Q2_U1_1-10_AB_SA_MVF_20180518_Pch2-Orc-F6.10396.10396.3 File:"20180528_Q2_U1_1-10_AB_SA_MVF_20180518_Pch2-Orc-F6.raw" NativeID:"controllerType=0 controllerNumber=1 scan=10396"	1	954	null	2016.8		K6	K3	109~S1~K3~0~2#109~S2~K3~0~2#121~K6~K3~1~53#119~K6~T4~1~25#119~K6~Y7~1~15	c1626fd0-27c2-43f9-a99f-ca8a02ed4b0a	0	1
121	715.021	3	2143.05	2143.05	1.6262	[VIKBMFR]	>Pch2	16	22	[BSTVDISGR]	>Pch2	516	524	20180528_Q2_U1_1-10_AB_SA_MVF_20180518_Pch2-Orc-F8.13605.13605.3 File:"20180528_Q2_U1_1-10_AB_SA_MVF_20180518_Pch2-Orc-F8.raw" NativeID:"controllerType=0 controllerNumber=1 scan=13605"	1	1832	null	2967.48		K3	S2	121~K3~S2~1~73#119~K3~T3~1~21#122~K3~S7~1~4	3bc16567-b3e4-4005-b487-815ca5ed44ea	0	1
121	892.819	3	2676.44	2676.44	1.78352	[LESFPKDR]	>Pch2	59	66	[LKTSIITGQELMR]	>Pch2	67	79	20180528_Q2_U1_1-10_AB_SA_MVF_20180518_Pch2-Orc-F8.15209.15209.3 File:"20180528_Q2_U1_1-10_AB_SA_MVF_20180518_Pch2-Orc-F8.raw" NativeID:"controllerType=0 controllerNumber=1 scan=15209"	1	1881	null	3179.59		K6	K2	110~S3~K2~0~2#121~K6~K2~1~52#119~K6~T3~1~23#118~K6~S4~1~13#115~K6~T7~1~7	56eccd4d-4be4-4a89-b5ea-6c5534e48969	0	1
121	610.025	3	1828.06	1828.06	1.81383	[TYTLKK]	>Orc5	44	49	[TVQYKLK]	>Orc5	80	86	20180528_Q2_U1_1-10_AB_SA_MVF_20180518_Pch2-Orc-F4.9566.9566.3 File:"20180528_Q2_U1_1-10_AB_SA_MVF_20180518_Pch2-Orc-F4.raw" NativeID:"controllerType=0 controllerNumber=1 scan=9566"	1	537	null	2117.15		K5	K5	70~T1~K5~0~10#71~Y2~K5~0~10#56~T3~K5~0~17#77~K5~T1~1~9#112~K5~Y4~1~7#121~K5~K5~1~43	2aeeef0c-2087-44d0-8211-558da1891a91	0	1
121	845.142	3	2533.41	2533.41	1.94124	[KLESFPK]	>Pch2	58	64	[LKTSIITGQELMR]	>Pch2	67	79	20180528_Q2_U1_1-10_AB_SA_MVF_20180518_Pch2-Orc-F8.14985.14985.3 File:"20180528_Q2_U1_1-10_AB_SA_MVF_20180518_Pch2-Orc-F8.raw" NativeID:"controllerType=0 controllerNumber=1 scan=14985"	1	1871	null	3151		K1	K2	121~K1~K2~1~60#116~K1~T3~1~18#114~K1~S4~1~8#111~K1~T7~1~2#111~S4~K2~0~9	c6d0ae73-b7de-4242-b5bf-dc087e45a4d7	0	1
121	1128.84	4	4512.33	4512.32	2.04624	[DKPLGAVALKSYEEELAK]	>His-MBP	308	325	[FGGYAQSGLLAEITPDKAFQDK]	>His-MBP	79	100	20180528_Q2_U1_1-10_AB_SA_MVF_20180518_Pch2-Orc-F8.24113.24113.4 File:"20180528_Q2_U1_1-10_AB_SA_MVF_20180518_Pch2-Orc-F8.raw" NativeID:"controllerType=0 controllerNumber=1 scan=24113"	1	2493	null	4271.15		S11	K17	105~K2~Y4~1~0#105~K2~S7~1~2#113~K2~T14~1~6#115~K2~K17~1~11#109~K10~Y4~1~5#109~K10~S7~1~7#118~K10~T14~1~8#121~K10~K17~1~23#121~S11~K17~0~23#121~Y12~K17~0~10	af6be82c-461c-4588-b2d0-2dbbb1a99ba0	0	1
121	935.518	3	2804.54	2804.53	2.16966	[KLESFPKDR]	>Pch2	58	66	[LKTSIITGQELMR]	>Pch2	67	79	20180528_Q2_U1_1-2_AB_SA_MVF_20180518_Pch2-Orc-F7.16819.16819.3 File:"20180528_Q2_U1_1-2_AB_SA_MVF_20180518_Pch2-Orc-F7.raw" NativeID:"controllerType=0 controllerNumber=1 scan=16819"	1	4656	null	2948.02		K7	K2	109~K1~K2~1~2#105~K1~T3~1~11#104~K1~S4~1~5#102~K1~T7~1~1#115~S4~K2~0~10#121~K7~K2~1~24#118~K7~T3~1~23#117~K7~S4~1~13#117~K7~T7~1~7	0111e17a-bde6-4c77-bec0-6083b9b830d9	0	1
121	695.045	3	2083.12	2083.11	2.63451	[TPSKAPR]	>Orc2	70	76	[KIQEELTDR]	>Orc2	83	91	20180528_Q2_U1_1-2_AB_SA_MVF_20180518_Pch2-Orc-F7.7805.7805.3 File:"20180528_Q2_U1_1-2_AB_SA_MVF_20180518_Pch2-Orc-F7.raw" NativeID:"controllerType=0 controllerNumber=1 scan=7805"	1	4163	null	1887		K4	K1	104~T1~K1~0~3#110~S3~K1~0~11#121~K4~K1~1~61#113~K4~T7~1~24	dacb442d-3a15-4777-a758-bf49d4f99b84	0	1
121	1103.54	3	3308.61	3308.6	3.02907	[VIKBMFR]	>Pch2	16	22	[EDVQISSLHSGSDSKQNSNK]	>Pch2	23	42	20180528_Q2_U1_1-2_AB_SA_MVF_20180518_Pch2-Orc-F7.12851.12851.3 File:"20180528_Q2_U1_1-2_AB_SA_MVF_20180518_Pch2-Orc-F7.raw" NativeID:"controllerType=0 controllerNumber=1 scan=12851"	1	4415	null	2485.63		K3	S18	104~K3~S6~1~1#108~K3~S7~1~3#115~K3~S10~1~13#114~K3~S12~1~6#117~K3~S14~1~13#118~K3~K15~1~20#121~K3~S18~1~39	d01ab802-d091-418e-bdab-dd158c7fbc83	0	1
121	1321.03	3	3961.08	3961.06	5.37481	[LYSYATISLKIAR]	>Pch2	276	288	[FKQTGDSNQEDITTLITNNK]	>Pch2	289	308	20180528_Q2_U1_1-10_AB_SA_MVF_20180518_Pch2-Orc-F8.21213.21213.3 File:"20180528_Q2_U1_1-10_AB_SA_MVF_20180518_Pch2-Orc-F8.raw" NativeID:"controllerType=0 controllerNumber=1 scan=21213"	1	2257	null	3920.58		K10	T4	110~Y2~K2~0~0#110~S3~K2~0~1#112~Y4~K2~0~1#114~T6~K2~0~3#119~S8~K2~0~5#122~K10~K2~1~13#121~K10~T4~1~24#120~K10~S7~1~11#121~K10~T13~1~19#121~K10~T14~1~8#122~K10~T17~1~8	5213e9a3-d318-4450-abeb-34d303a13bfa	0	1
121	632.874	4	2528.47	2528.46	5.59336	[KIAIK]	>Pch2	511	515	[DRLKTSIITGQELMR]	>Pch2	65	79	20180528_Q2_U1_1-10_AB_SA_MVF_20180518_Pch2-Orc-F4.14822.14822.4 File:"20180528_Q2_U1_1-10_AB_SA_MVF_20180518_Pch2-Orc-F4.raw" NativeID:"controllerType=0 controllerNumber=1 scan=14822"	1	635	null	2949.91		K1	K4	121~K1~K4~1~61#120~K1~T5~1~24#119~K1~S6~1~11#102~K1~T9~1~3	0322dbd2-f9b3-42f2-93de-7128b8efe8b3	0	1
121	934.496	3	2801.47	2801.45	6.47784	[IELKDESSR]	>Orc3	116	124	[LFGKDLAMVFNFK]	>Orc3	194	206	20180528_Q2_U1_1-10_AB_SA_MVF_20180518_Pch2-Orc-F6.28920.28920.3 File:"20180528_Q2_U1_1-10_AB_SA_MVF_20180518_Pch2-Orc-F6.raw" NativeID:"controllerType=0 controllerNumber=1 scan=28920"	1	1662	null	4215.44		S8	K4	119~K4~K4~1~4#121~S7~K4~0~47#121~S8~K4~0~47	4a7df531-ebb5-4f9e-ae93-58fd69216eec	0	1
120	799.775	3	2397.31	2397.31	0.577597	[LSAARK}	>Pch2	559	565	[ISIEQQSTSHVSIK]	>Pch2	136	149	20180528_Q2_U1_1-10_AB_SA_MVF_20180518_Pch2-Orc-F6.10274.10274.3 File:"20180528_Q2_U1_1-10_AB_SA_MVF_20180518_Pch2-Orc-F6.raw" NativeID:"controllerType=0 controllerNumber=1 scan=10274"	1	942	null	2002.77		K6	S12	82~K6~S2~1~2#110~K6~S7~1~7#112~K6~T8~1~13#113~K6~S9~1~23#120~K6~S12~1~52	a0d32350-a48f-4f27-80ce-7e8e0bc3be6c	0	1
120	734.405	3	2201.2	2201.2	0.620198	[KVASVSGDAR]	>Orc1	695	704	[QLGNKITSR]	>Orc1	608	616	20180528_Q2_U1_1-10_AB_SA_MVF_20180518_Pch2-Orc-F6.9828.9828.3 File:"20180528_Q2_U1_1-10_AB_SA_MVF_20180518_Pch2-Orc-F6.raw" NativeID:"controllerType=0 controllerNumber=1 scan=9828"	1	893	null	1951.19		K1	S8	119~K1~K5~1~30#119~K1~T7~1~30#120~K1~S8~1~30#107~S4~K5~0~7#109~S6~K5~0~2	aa1c8887-aecf-4767-8235-d9a036075094	0	1
120	1056.1	2	2111.2	2111.2	0.720348	[KIAIK]	>Pch2	511	515	[FFNKYQDILR]	>Pch2	501	510	20180528_Q2_U1_1-2_AB_SA_MVF_20180518_Pch2-Orc-F5.19510.19510.2 File:"20180528_Q2_U1_1-2_AB_SA_MVF_20180518_Pch2-Orc-F5.raw" NativeID:"controllerType=0 controllerNumber=1 scan=19510"	1	4018	null	3135.88		K1	Y5	60~K1~K4~1~50#120~K1~Y5~1~50	9a4e3a63-f4be-4f01-8569-9b17d3896d81	0	1
120	935.514	2	1870.02	1870.02	1.28287	[KVEPR]	>Orc1	198	202	[GAKTEHYLK]	>Orc1	34	42	20180528_Q2_U1_1-10_AB_SA_MVF_20180518_Pch2-Orc-F6.7284.7284.2 File:"20180528_Q2_U1_1-10_AB_SA_MVF_20180518_Pch2-Orc-F6.raw" NativeID:"controllerType=0 controllerNumber=1 scan=7284"	1	792	null	1657.13		K1	T4	120~K1~K3~1~47#120~K1~T4~1~47#110~K1~Y7~1~4	1c2c727e-7562-4deb-b850-a0f7b34f7519	0	1
120	730.383	3	2189.13	2189.13	1.32596	[SPVKNGGR]	>Orc6	123	130	[FTSSDPKELR]	>Orc6	131	140	20180528_Q2_U1_1-2_AB_SA_MVF_20180518_Pch2-Orc-F5.10042.10042.3 File:"20180528_Q2_U1_1-2_AB_SA_MVF_20180518_Pch2-Orc-F5.raw" NativeID:"controllerType=0 controllerNumber=1 scan=10042"	1	3814	null	1910.54		K4	K7	100~S1~K7~0~23#70~K4~T2~1~2#91~K4~S3~1~7#101~K4~S4~1~13#120~K4~K7~1~52	ce049c81-a9f1-498b-8ef9-c91a6f806650	0	1
120	1015.54	2	2030.07	2030.07	1.40912	[STGVK]	>Pch2	496	500	[FFNKYQDILR]	>Pch2	501	510	20180528_Q2_U1_1-10_AB_SA_MVF_20180518_Pch2-Orc-F6.20612.20612.2 File:"20180528_Q2_U1_1-10_AB_SA_MVF_20180518_Pch2-Orc-F6.raw" NativeID:"controllerType=0 controllerNumber=1 scan=20612"	1	1403	null	3199.06		T2	K4	122~S1~K4~0~9#120~T2~K4~0~90	6fc7b802-5cad-40f3-b4db-f175d16f85a0	0	1
120	519.282	4	2074.11	2074.1	1.85887	[SSDGIKLGR]	>Orc1	44	52	[TEHYLKR]	>Orc1	37	43	20180528_Q2_U1_1-2_AB_SA_MVF_20180518_Pch2-Orc-F5.10097.10097.4 File:"20180528_Q2_U1_1-2_AB_SA_MVF_20180518_Pch2-Orc-F5.raw" NativeID:"controllerType=0 controllerNumber=1 scan=10097"	1	3819	null	1917.01		K6	K6	99~S1~K6~0~2#100~S2~K6~0~7#60~K6~T1~1~13#112~K6~Y4~1~23#120~K6~K6~1~52	cdf761b4-754f-48d3-af71-afceb3648ca6	0	1
120	634.108	4	2533.41	2533.41	2.40605	[KLESFPK]	>Pch2	58	64	[LKTSIITGQELMR]	>Pch2	67	79	20180528_Q2_U1_1-2_AB_SA_MVF_20180518_Pch2-Orc-F7.18799.18799.4 File:"20180528_Q2_U1_1-2_AB_SA_MVF_20180518_Pch2-Orc-F7.raw" NativeID:"controllerType=0 controllerNumber=1 scan=18799"	1	4816	null	3178.9		K1	K2	120~K1~K2~1~60#115~K1~T3~1~18#112~K1~S4~1~8#104~K1~T7~1~2#105~S4~K2~0~10	dd94b291-9b1f-4e2d-8ec3-6f5e070f7805	0	1
120	893.801	3	2679.39	2679.38	3.33834	[BSTVDISGR]	>Pch2	516	524	[LKTSIITGQELMR]	>Pch2	67	79	20180528_Q2_U1_1-2_AB_SA_MVF_20180518_Pch2-Orc-F7.21090.21090.3 File:"20180528_Q2_U1_1-2_AB_SA_MVF_20180518_Pch2-Orc-F7.raw" NativeID:"controllerType=0 controllerNumber=1 scan=21090"	1	4994	null	3446.3		S2	K2	120~S2~K2~0~73#120~T3~K2~0~21#120~S7~K2~0~4	92967994-ae3c-4d26-9505-3d51381a2153	0	1
120	1029.91	3	3087.7	3087.69	4.77985	[ELIIGEKWFR]	>Orc6	371	380	[ETLPKEEILNFIR]	>Orc3	546	558	20180528_Q2_U1_1-2_AB_SA_MVF_20180518_Pch2-Orc-F7.32091.32091.3 File:"20180528_Q2_U1_1-2_AB_SA_MVF_20180518_Pch2-Orc-F7.raw" NativeID:"controllerType=0 controllerNumber=1 scan=32091"	1	5853	null	4755.33		K7	K5	113~K7~T2~1~9#120~K7~K5~1~90	40eeb088-33e6-4420-9b23-4a4adf2cf761	0	1
120	1338.37	3	4013.09	4013.07	5.03169	[AFQDKLYPFTWDAVR]	>His-MBP	96	110	[DKPLGAVALKSYEEELAK]	>His-MBP	308	325	20180528_Q2_U1_1-2_AB_SA_MVF_20180518_Pch2-Orc-F7.28759.28759.3 File:"20180528_Q2_U1_1-2_AB_SA_MVF_20180518_Pch2-Orc-F7.raw" NativeID:"controllerType=0 controllerNumber=1 scan=28759"	1	5695	null	4350.74		K5	K10	111~K5~K2~1~10#120~K5~K10~1~37#120~K5~S11~1~20#120~K5~Y12~1~14#94~Y7~K2~0~5#104~Y7~K10~0~7#96~T10~K2~0~1#106~T10~K10~0~2	49b1c275-e0bc-4616-97d1-b77787f339ff	0	1
119	852.453	2	1703.9	1703.9	0.877206	[KVEPR]	>Orc1	198	202	[EAQEYLK]	>Orc1	203	209	20180528_Q2_U1_1-10_AB_SA_MVF_20180518_Pch2-Orc-F6.9345.9345.2 File:"20180528_Q2_U1_1-10_AB_SA_MVF_20180518_Pch2-Orc-F6.raw" NativeID:"controllerType=0 controllerNumber=1 scan=9345"	1	870	null	1895.44		K1	Y5	119~K1~Y5~1~100	70b7897a-3ab3-47ab-b169-d2e1a8178db1	0	1
119	629.699	3	1887.08	1887.08	1.24593	[AVVKR]	>Pch2	53	57	[KLESFPKDR]	>Pch2	58	66	20180528_Q2_U1_1-10_AB_SA_MVF_20180518_Pch2-Orc-F6.8707.8707.3 File:"20180528_Q2_U1_1-10_AB_SA_MVF_20180518_Pch2-Orc-F6.raw" NativeID:"controllerType=0 controllerNumber=1 scan=8707"	1	815	null	1822		K4	K7	96~K4~K1~1~4#103~K4~S4~1~21#119~K4~K7~1~73	9cc55425-1525-4c44-bdc5-16c196649f7c	0	1
119	754.735	3	2262.19	2262.19	1.7513	[WPKYVSR]	>Orc5	266	272	[KIQEELTDR]	>Orc2	83	91	20180528_Q2_U1_1-10_AB_SA_MVF_20180518_Pch2-Orc-F6.15350.15350.3 File:"20180528_Q2_U1_1-10_AB_SA_MVF_20180518_Pch2-Orc-F6.raw" NativeID:"controllerType=0 controllerNumber=1 scan=15350"	1	1215	null	2588.69		Y4	K1	119~K3~K1~1~13#113~K3~T7~1~3#119~Y4~K1~0~41#119~S6~K1~0~41	b8bc977f-2644-4a4e-a358-3a732a0c38de	0	1
119	404.745	4	1615.96	1615.95	2.22539	[AVVKR]	>Pch2	53	57	[KLESFPK]	>Pch2	58	64	20180528_Q2_U1_1-2_AB_SA_MVF_20180518_Pch2-Orc-F7.8429.8429.4 File:"20180528_Q2_U1_1-2_AB_SA_MVF_20180518_Pch2-Orc-F7.raw" NativeID:"controllerType=0 controllerNumber=1 scan=8429"	1	4184	null	1962.39		K4	K1	119~K4~K1~1~86#107~K4~S4~1~13	28c723f1-3d0a-44af-bbf6-86a39d23758b	0	1
119	781.424	3	2342.26	2342.25	3.32089	[STGVKFFNK]	>Pch2	496	504	[KLESFPKDR]	>Pch2	58	66	20180528_Q2_U1_1-10_AB_SA_MVF_20180518_Pch2-Orc-F6.14592.14592.3 File:"20180528_Q2_U1_1-10_AB_SA_MVF_20180518_Pch2-Orc-F6.raw" NativeID:"controllerType=0 controllerNumber=1 scan=14592"	1	1189	null	2501.23		K5	K7	91~S1~K1~0~1#112~S1~K7~0~15#92~T2~K1~0~3#113~T2~K7~0~20#99~K5~K1~1~6#109~K5~S4~1~10#119~K5~K7~1~42	ca3c34ba-ffc2-43cc-bb76-38fa45baa450	0	1
119	587.991	3	1761.96	1761.95	3.36606	[KIAIK]	>Pch2	511	515	[BSTVDISGR]	>Pch2	516	524	20180528_Q2_U1_1-2_AB_SA_MVF_20180518_Pch2-Orc-F7.12509.12509.3 File:"20180528_Q2_U1_1-2_AB_SA_MVF_20180518_Pch2-Orc-F7.raw" NativeID:"controllerType=0 controllerNumber=1 scan=12509"	1	4385	null	2445.72		K1	S2	119~K1~S2~1~33#118~K1~T3~1~33#119~K1~S7~1~33	6b1e6f0f-1ce6-4ec3-a37e-c127fe222451	0	1
119	1228.95	3	3684.83	3684.82	3.56727	[TTLBKALBQK]	>Pch2	321	330	[FKQTGDSNQEDITTLITNNK]	>Pch2	289	308	20180528_Q2_U1_1-2_AB_SA_MVF_20180518_Pch2-Orc-F7.18543.18543.3 File:"20180528_Q2_U1_1-2_AB_SA_MVF_20180518_Pch2-Orc-F7.raw" NativeID:"controllerType=0 controllerNumber=1 scan=18543"	1	4786	null	3148.69		K5	K2	114~T1~K2~0~1#115~T2~K2~0~1#119~K5~K2~1~30#115~K5~T4~1~26#113~K5~S7~1~16#114~K5~T13~1~11#114~K5~T14~1~7#114~K5~T17~1~5	8c1d5165-97df-4999-a7c4-7d2ad3a25563	0	1
119	1319.34	3	3956	3955.99	3.88864	[FQSTKSYDLVEK]	>Orc3	599	610	[LLIETQMQNMGNLSANTGPKR]	>Orc2	527	547	20180528_Q2_U1_1-10_AB_SA_MVF_20180518_Pch2-Orc-F8.17046.17046.3 File:"20180528_Q2_U1_1-10_AB_SA_MVF_20180518_Pch2-Orc-F8.raw" NativeID:"controllerType=0 controllerNumber=1 scan=17046"	1	1973	null	3411.05		Y7	K20	117~S3~K20~0~1#118~T4~K20~0~1#92~K5~T5~1~5#110~K5~S14~1~7#114~K5~T17~1~10#118~K5~K20~1~24#119~S6~K20~0~24#119~Y7~K20~0~24	e7b678b9-9878-49d9-a4dc-5ea391df4e7c	0	1
119	975.842	3	2925.51	2925.5	4.09506	[IFSKWFGESSK]	>Pch2	360	370	[DIEELLKVNEGR]	>Pch2	378	389	20180528_Q2_U1_1-2_AB_SA_MVF_20180518_Pch2-Orc-F7.27215.27215.3 File:"20180528_Q2_U1_1-2_AB_SA_MVF_20180518_Pch2-Orc-F7.raw" NativeID:"controllerType=0 controllerNumber=1 scan=27215"	1	5574	null	4166.94		S3	K7	119~S3~K7~0~62#119~K4~K7~1~26#120~S9~K7~0~5#121~S10~K7~0~5	7393c996-6860-4342-af61-d62487e572ff	0	1
119	1356.75	2	2712.49	2712.48	4.4053	[STGVKFFNK]	>Pch2	496	504	[LKTSIITGQELMR]	>Pch2	67	79	20180528_Q2_U1_1-10_AB_SA_MVF_20180518_Pch2-Orc-F6.21696.21696.2 File:"20180528_Q2_U1_1-10_AB_SA_MVF_20180518_Pch2-Orc-F6.raw" NativeID:"controllerType=0 controllerNumber=1 scan=21696"	1	1425	null	3325.81		K5	T7	108~S1~K2~0~2#108~T2~K2~0~2#116~K5~K2~1~23#116~K5~T3~1~23#117~K5~S4~1~23#119~K5~T7~1~23	754844f1-3b38-4197-98a0-d7837b048623	0	1
118	457.77	4	1828.06	1828.06	0.500471	[TYTLKK]	>Orc5	44	49	[TVQYKLK]	>Orc5	80	86	20180528_Q2_U1_1-10_AB_SA_MVF_20180518_Pch2-Orc-F6.11747.11747.4 File:"20180528_Q2_U1_1-10_AB_SA_MVF_20180518_Pch2-Orc-F6.raw" NativeID:"controllerType=0 controllerNumber=1 scan=11747"	1	1050	null	2172.8		K5	K5	90~T1~K5~0~5#93~Y2~K5~0~10#97~T3~K5~0~19#96~K5~T1~1~7#113~K5~Y4~1~8#118~K5~K5~1~47	a437ef4d-206c-43a4-a689-69f6f29fb0f6	0	1
118	404.744	4	1615.95	1615.95	0.542528	[AVVKR]	>Pch2	53	57	[KLESFPK]	>Pch2	58	64	20180528_Q2_U1_1-10_AB_SA_MVF_20180518_Pch2-Orc-F6.9982.9982.4 File:"20180528_Q2_U1_1-10_AB_SA_MVF_20180518_Pch2-Orc-F6.raw" NativeID:"controllerType=0 controllerNumber=1 scan=9982"	1	913	null	1968.91		K4	K1	118~K4~K1~1~85#106~K4~S4~1~14	bacb4f7c-23f2-4d23-ae69-0ff9625ffcf1	0	1
118	733.661	4	2931.62	2931.61	2.39046	[LNILEYLEKR]	>Orc4	254	263	[EVVKELLSSSAQR]	>Orc1	491	503	20180528_Q2_U1_1-2_AB_SA_MVF_20180518_Pch2-Orc-F7.27777.27777.4 File:"20180528_Q2_U1_1-2_AB_SA_MVF_20180518_Pch2-Orc-F7.raw" NativeID:"controllerType=0 controllerNumber=1 scan=27777"	1	5628	null	4233.2		K9	S10	113~Y6~K4~0~2#119~K9~K4~1~13#116~K9~S8~1~8#118~K9~S9~1~38#118~K9~S10~1~38	e00000e3-2b02-44a0-afbd-5808cf86b1d7	0	1
118	629.7	3	1887.09	1887.08	2.43277	[AVVKRK]	>Pch2	53	58	[LESFPKDR]	>Pch2	59	66	20180528_Q2_U1_1-10_AB_SA_MVF_20180518_Pch2-Orc-F6.8314.8314.3 File:"20180528_Q2_U1_1-10_AB_SA_MVF_20180518_Pch2-Orc-F6.raw" NativeID:"controllerType=0 controllerNumber=1 scan=8314"	1	802	null	1777.12		K4	K6	94~K4~S3~1~9#118~K4~K6~1~90	39586769-328c-4d2b-be18-8f1f88f76af9	0	1
118	734.407	3	2201.21	2201.2	3.17155	[KVASVSGDAR]	>Orc1	695	704	[QLGNKITSR]	>Orc1	608	616	20180528_Q2_U1_1-2_AB_SA_MVF_20180518_Pch2-Orc-F7.8273.8273.3 File:"20180528_Q2_U1_1-2_AB_SA_MVF_20180518_Pch2-Orc-F7.raw" NativeID:"controllerType=0 controllerNumber=1 scan=8273"	1	4178	null	1944.04		K1	S8	116~K1~K5~1~30#117~K1~T7~1~30#118~K1~S8~1~30#105~S4~K5~0~7#108~S6~K5~0~2	684efa59-2b99-4810-9bdb-696d18185f8e	0	1
118	681.042	3	2041.11	2041.1	3.7934	[NVTPKR]	>Orc2	22	27	[KIQEELTDR]	>Orc2	83	91	20180528_Q2_U1_1-10_AB_SA_MVF_20180518_Pch2-Orc-F4.8004.8004.3 File:"20180528_Q2_U1_1-10_AB_SA_MVF_20180518_Pch2-Orc-F4.raw" NativeID:"controllerType=0 controllerNumber=1 scan=8004"	1	462	null	1882.84		K5	K1	54~T3~K1~0~4#118~K5~K1~1~73#112~K5~T7~1~22	25d64919-c05e-47e8-a4bf-f16175724459	0	1
117	568.637	3	1703.9	1703.9	0.192001	[KVEPR]	>Orc1	198	202	[EAQEYLK]	>Orc1	203	209	20180528_Q2_U1_1-10_AB_SA_MVF_20180518_Pch2-Orc-F6.9341.9341.3 File:"20180528_Q2_U1_1-10_AB_SA_MVF_20180518_Pch2-Orc-F6.raw" NativeID:"controllerType=0 controllerNumber=1 scan=9341"	1	865	null	1895.16		K1	Y5	117~K1~Y5~1~100	3c3ccd22-5c2a-496a-a5a6-bfc6b23fca3f	0	1
117	468.26	4	1870.02	1870.02	0.830633	[KVEPR]	>Orc1	198	202	[GAKTEHYLK]	>Orc1	34	42	20180528_Q2_U1_1-2_AB_SA_MVF_20180518_Pch2-Orc-F5.7100.7100.4 File:"20180528_Q2_U1_1-2_AB_SA_MVF_20180518_Pch2-Orc-F5.raw" NativeID:"controllerType=0 controllerNumber=1 scan=7100"	1	3785	null	1560.02		K1	T4	116~K1~K3~1~47#117~K1~T4~1~47#116~K1~Y7~1~4	21caaed4-ad4e-4fec-aabd-aab4dbc69d0b	0	1
117	884.505	3	2651.5	2651.5	1.45576	[KVASVSGDAR]	>Orc1	695	704	[LFIYALLNLMKK]	>Orc1	803	814	20180528_Q2_U1_1-2_AB_SA_MVF_20180518_Pch2-Orc-F7.28853.28853.3 File:"20180528_Q2_U1_1-2_AB_SA_MVF_20180518_Pch2-Orc-F7.raw" NativeID:"controllerType=0 controllerNumber=1 scan=28853"	1	5706	null	4361.97		K1	K11	103~K1~Y4~1~3#117~K1~K11~1~68#114~S4~K11~0~14#117~S6~K11~0~14	ffec2040-1491-4bc3-9e86-442a1ccd6671	0	1
117	798.416	4	3190.64	3190.64	2.25303	[QLGNKITSR]	>Orc1	608	616	[LTWAASMESLEFYFKR]	>Orc1	537	552	20180528_Q2_U1_1-2_AB_SA_MVF_20180518_Pch2-Orc-F7.28259.28259.4 File:"20180528_Q2_U1_1-2_AB_SA_MVF_20180518_Pch2-Orc-F7.raw" NativeID:"controllerType=0 controllerNumber=1 scan=28259"	1	5655	null	4290.96		K5	K15	51~K5~T2~1~1#90~K5~S6~1~3#102~K5~S9~1~6#112~K5~Y13~1~10#117~K5~K15~1~41#116~T7~K15~0~21#117~S8~K15~0~14	3da0a2de-0e18-4b38-b73a-26c955ffc531	0	1
117	1368.05	3	4102.13	4102.12	3.14601	[QKLFEIQK]	>Orc2	291	298	[KMFPQYWFELTQGFSLLFYGVGSK]	>Orc2	299	322	20180528_Q2_U1_1-10_AB_SA_MVF_20180518_Pch2-Orc-F8.33593.33593.3 File:"20180528_Q2_U1_1-10_AB_SA_MVF_20180518_Pch2-Orc-F8.raw" NativeID:"controllerType=0 controllerNumber=1 scan=33593"	1	3480	null	5572.32		K2	K1	117~K2~K1~1~52#114~K2~Y6~1~18#109~K2~T11~1~1#111~K2~S15~1~5#113~K2~Y19~1~11#115~K2~S23~1~11	cdf4b178-cca0-48c8-97b9-0a413168bee0	0	1
117	1064.22	3	3190.65	3190.64	4.68547	[QLGNKITSR]	>Orc1	608	616	[LTWAASMESLEFYFKR]	>Orc1	537	552	20180528_Q2_U1_1-10_AB_SA_MVF_20180518_Pch2-Orc-F6.29329.29329.3 File:"20180528_Q2_U1_1-10_AB_SA_MVF_20180518_Pch2-Orc-F6.raw" NativeID:"controllerType=0 controllerNumber=1 scan=29329"	1	1672	null	4270.42		S8	K15	49~K5~T2~1~1#80~K5~S6~1~3#96~K5~S9~1~6#110~K5~Y13~1~10#115~K5~K15~1~25#100~T7~K15~0~25#117~S8~K15~0~25	de6efa20-d9f4-4aa2-ae2e-69aaa0b5f32c	0	1
117	733.664	4	2931.63	2931.61	6.49801	[LNILEYLEKR]	>Orc4	254	263	[EVVKELLSSSAQR]	>Orc1	491	503	20180528_Q2_U1_1-10_AB_SA_MVF_20180518_Pch2-Orc-F6.28930.28930.4 File:"20180528_Q2_U1_1-10_AB_SA_MVF_20180518_Pch2-Orc-F6.raw" NativeID:"controllerType=0 controllerNumber=1 scan=28930"	1	1663	null	4216.76		K9	S10	112~Y6~K4~0~2#118~K9~K4~1~15#115~K9~S8~1~7#117~K9~S9~1~37#117~K9~S10~1~37	f3dcc5a2-2c16-453f-a362-d15f17192547	0	1
116	606.659	3	1817.96	1817.96	0.724481	[TNAKSR]	>Orc2	255	260	[TEHYLKR]	>Orc1	37	43	20180528_Q2_U1_1-2_AB_SA_MVF_20180518_Pch2-Orc-F5.5273.5273.3 File:"20180528_Q2_U1_1-2_AB_SA_MVF_20180518_Pch2-Orc-F5.raw" NativeID:"controllerType=0 controllerNumber=1 scan=5273"	1	3774	null	1341.56		K4	K6	81~T1~K6~0~7#70~K4~T1~1~2#98~K4~Y4~1~14#116~K4~K6~1~38#92~S5~K6~0~38	20f66a44-5137-4a21-9c3c-fa3eee71b973	0	1
116	652.033	3	1954.09	1954.08	1.15734	[KEVNPR]	>Orc5	369	374	[QLGNKITSR]	>Orc1	608	616	20180528_Q2_U1_1-10_AB_SA_MVF_20180518_Pch2-Orc-F6.8915.8915.3 File:"20180528_Q2_U1_1-10_AB_SA_MVF_20180518_Pch2-Orc-F6.raw" NativeID:"controllerType=0 controllerNumber=1 scan=8915"	1	828	null	1845.98		K1	S8	114~K1~K5~1~21#106~K1~T7~1~4#116~K1~S8~1~73	8904f9d9-bedc-4f1a-a00d-a7618e815776	0	1
116	781.761	3	2343.27	2343.26	1.88405	[KVASVSGDAR]	>Orc1	695	704	[LNISVEEAKR]	>Orc1	894	903	20180528_Q2_U1_1-10_AB_SA_MVF_20180518_Pch2-Orc-F8.9070.9070.3 File:"20180528_Q2_U1_1-10_AB_SA_MVF_20180518_Pch2-Orc-F8.raw" NativeID:"controllerType=0 controllerNumber=1 scan=9070"	1	1775	null	2308.83		S4	K9	111~K1~S4~1~3#126~K1~K9~1~22#116~S4~K9~0~53#122~S6~K9~0~20	06056bd2-d7a7-4b06-888e-8ba8d5ac34fa	0	1
116	920.481	3	2759.43	2759.42	2.22422	[VPKNK]	>Orc1	553	557	[LTWAASMESLEFYFKR]	>Orc1	537	552	20180528_Q2_U1_1-2_AB_SA_MVF_20180518_Pch2-Orc-F7.26833.26833.3 File:"20180528_Q2_U1_1-2_AB_SA_MVF_20180518_Pch2-Orc-F7.raw" NativeID:"controllerType=0 controllerNumber=1 scan=26833"	1	5544	null	4121.52		K3	K15	81~K3~T2~1~2#92~K3~S6~1~7#99~K3~S9~1~13#109~K3~Y13~1~23#116~K3~K15~1~52	73474b28-5d84-435f-be6a-288bee5bde39	0	1
116	705.912	4	2820.63	2820.61	7.03141	[LNISVEEAKR]	>Orc1	894	903	[LFIYALLNLMKK]	>Orc1	803	814	20180528_Q2_U1_1-10_AB_SA_MVF_20180518_Pch2-Orc-F8.26216.26216.4 File:"20180528_Q2_U1_1-10_AB_SA_MVF_20180518_Pch2-Orc-F8.raw" NativeID:"controllerType=0 controllerNumber=1 scan=26216"	1	2701	null	4537.96		K9	K11	108~S4~K11~0~22#98~K9~Y4~1~4#116~K9~K11~1~73	fa802d42-5c9e-4584-bce2-f789ce462727	0	1
115	1179.61	3	3536.81	3536.8	1.38929	[ALBQKLSVR]	>Pch2	326	334	[FKQTGDSNQEDITTLITNNK]	>Pch2	289	308	20180528_Q2_U1_1-2_AB_SA_MVF_20180518_Pch2-Orc-F7.19284.19284.3 File:"20180528_Q2_U1_1-2_AB_SA_MVF_20180518_Pch2-Orc-F7.raw" NativeID:"controllerType=0 controllerNumber=1 scan=19284"	1	4842	null	3235.9		K5	K2	115~K5~K2~1~39#113~K5~T4~1~11#112~K5~S7~1~22#112~K5~T13~1~12#111~K5~T14~1~7#113~K5~T17~1~4#114~S7~K2~0~1	c8ce5f09-7d29-41ee-922d-4482fbb720e5	0	1
115	827.907	4	3308.61	3308.6	1.98113	[VIKBMFR]	>Pch2	16	22	[EDVQISSLHSGSDSKQNSNK]	>Pch2	23	42	20180528_Q2_U1_1-2_AB_SA_MVF_20180518_Pch2-Orc-F7.12830.12830.4 File:"20180528_Q2_U1_1-2_AB_SA_MVF_20180518_Pch2-Orc-F7.raw" NativeID:"controllerType=0 controllerNumber=1 scan=12830"	1	4413	null	2483.16		K3	S10	108~K3~S6~1~1#111~K3~S7~1~4#115~K3~S10~1~42#114~K3~S12~1~8#115~K3~S14~1~18#115~K3~K15~1~18#115~K3~S18~1~5	b1eef311-bba4-47c8-ac68-7759c9c154c9	0	1
115	1128.84	4	4512.33	4512.32	3.18044	[DKPLGAVALKSYEEELAK]	>His-MBP	308	325	[FGGYAQSGLLAEITPDKAFQDK]	>His-MBP	79	100	20180528_Q2_U1_1-2_AB_SA_MVF_20180518_Pch2-Orc-F7.28116.28116.4 File:"20180528_Q2_U1_1-2_AB_SA_MVF_20180518_Pch2-Orc-F7.raw" NativeID:"controllerType=0 controllerNumber=1 scan=28116"	1	5649	null	4273.55		S11	K17	100~K2~Y4~1~0#101~K2~S7~1~2#108~K2~T14~1~6#110~K2~K17~1~12#104~K10~Y4~1~4#105~K10~S7~1~7#113~K10~T14~1~10#115~K10~K17~1~23#115~S11~K17~0~23#115~Y12~K17~0~8	dae1c844-831e-409c-8a36-a04fc30247e3	0	1
115	879.136	3	2635.39	2635.38	3.30032	[FTSSDPKELR]	>Orc6	131	140	[NQLFGTPTKVR]	>Orc6	141	151	20180528_Q2_U1_1-2_AB_SA_MVF_20180518_Pch2-Orc-F7.15228.15228.3 File:"20180528_Q2_U1_1-2_AB_SA_MVF_20180518_Pch2-Orc-F7.raw" NativeID:"controllerType=0 controllerNumber=1 scan=15228"	1	4547	null	2762.49		K7	K9	80~T2~K9~0~1#99~S3~K9~0~5#108~S4~K9~0~9#110~K7~T6~1~14#114~K7~T8~1~34#115~K7~K9~1~34	b88c9ef9-5887-4377-8d23-a3c38d3add91	0	1
114	669.865	4	2676.44	2676.44	0.355341	[LESFPKDR]	>Pch2	59	66	[LKTSIITGQELMR]	>Pch2	67	79	20180528_Q2_U1_1-2_AB_SA_MVF_20180518_Pch2-Orc-F7.19096.19096.4 File:"20180528_Q2_U1_1-2_AB_SA_MVF_20180518_Pch2-Orc-F7.raw" NativeID:"controllerType=0 controllerNumber=1 scan=19096"	1	4830	null	3213.87		K6	K2	102~S3~K2~0~2#114~K6~K2~1~52#109~K6~T3~1~24#106~K6~S4~1~14#102~K6~T7~1~6	5560215c-c8a4-4c97-af3a-cb509b318003	0	1
114	659.603	4	2635.39	2635.38	1.97911	[FTSSDPKELR]	>Orc6	131	140	[NQLFGTPTKVR]	>Orc6	141	151	20180528_Q2_U1_1-2_AB_SA_MVF_20180518_Pch2-Orc-F7.15268.15268.4 File:"20180528_Q2_U1_1-2_AB_SA_MVF_20180518_Pch2-Orc-F7.raw" NativeID:"controllerType=0 controllerNumber=1 scan=15268"	1	4554	null	2767.42		K7	K9	51~T2~K9~0~2#94~S3~K9~0~7#104~S4~K9~0~13#106~K7~T6~1~2#113~K7~T8~1~36#114~K7~K9~1~36	945fb268-1ecf-4da4-8536-9c8eafaa0c97	0	1
114	962.168	3	2884.49	2884.48	2.10261	[WPKYVSR]	>Orc5	266	272	[AEISDLLYSETTQKR]	>Orc3	85	99	20180528_Q2_U1_1-2_AB_SA_MVF_20180518_Pch2-Orc-F7.21509.21509.3 File:"20180528_Q2_U1_1-2_AB_SA_MVF_20180518_Pch2-Orc-F7.raw" NativeID:"controllerType=0 controllerNumber=1 scan=21509"	1	5035	null	3495.17		K3	K14	84~K3~S4~1~5#98~K3~Y8~1~7#103~K3~S9~1~10#107~K3~T11~1~14#110~K3~T12~1~20#114~K3~K14~1~37#115~Y4~K14~0~2#116~S6~K14~0~1	bac25c77-a255-441c-835e-d428e13cacc1	0	1
114	830.794	3	2490.37	2490.36	2.47415	[KVEPR]	>Orc1	198	202	[FVDINIEDVKAYIK]	>Orc1	184	197	20180528_Q2_U1_1-2_AB_SA_MVF_20180518_Pch2-Orc-F7.24008.24008.3 File:"20180528_Q2_U1_1-2_AB_SA_MVF_20180518_Pch2-Orc-F7.raw" NativeID:"controllerType=0 controllerNumber=1 scan=24008"	1	5335	null	3789.32		K1	K10	114~K1~K10~1~90#115~K1~Y12~1~9	8a659776-861e-4fc2-bf0a-afd4dfa757c5	0	1
114	1292.99	3	3876.96	3876.95	2.85872	[DIEELLKVNEGR]	>Pch2	378	389	[FKQTGDSNQEDITTLITNNK]	>Pch2	289	308	20180528_Q2_U1_1-10_AB_SA_MVF_20180518_Pch2-Orc-F8.22212.22212.3 File:"20180528_Q2_U1_1-10_AB_SA_MVF_20180518_Pch2-Orc-F8.raw" NativeID:"controllerType=0 controllerNumber=1 scan=22212"	1	2328	null	4040.89		K7	T4	116~K7~K2~1~23#114~K7~T4~1~41#114~K7~S7~1~20#113~K7~T13~1~6#113~K7~T14~1~6#114~K7~T17~1~1	083650e8-1877-4e3f-b42e-e7ad8017c021	0	1
114	880.149	3	2638.43	2638.42	3.24783	[VIKBMFR]	>Pch2	16	22	[LKTSIITGQELMR]	>Pch2	67	79	20180528_Q2_U1_1-2_AB_SA_MVF_20180518_Pch2-Orc-F7.20247.20247.3 File:"20180528_Q2_U1_1-2_AB_SA_MVF_20180518_Pch2-Orc-F7.raw" NativeID:"controllerType=0 controllerNumber=1 scan=20247"	1	4912	null	3347.95		K3	K2	114~K3~K2~1~61#110~K3~T3~1~24#108~K3~S4~1~11#101~K3~T7~1~3	e4556655-596a-47ef-bd25-4025c2bb355c	0	1
114	1227.61	3	3680.83	3680.81	3.70294	[YENGKYDIK]	>His-MBP	183	191	[FGGYAQSGLLAEITPDKAFQDK]	>His-MBP	79	100	20180528_Q2_U1_1-10_AB_SA_MVF_20180518_Pch2-Orc-F8.19960.19960.3 File:"20180528_Q2_U1_1-10_AB_SA_MVF_20180518_Pch2-Orc-F8.raw" NativeID:"controllerType=0 controllerNumber=1 scan=19960"	1	2136	null	3768.26		Y1	K17	114~Y1~K17~0~34#105~K5~Y4~1~6#104~K5~S7~1~10#112~K5~T14~1~11#117~K5~K17~1~27#110~Y6~K17~0~9	c554cdb9-52f1-4046-8997-e7d44a7a432d	0	1
114	1227.61	3	3680.83	3680.81	4.45787	[YENGKYDIK]	>His-MBP	183	191	[FGGYAQSGLLAEITPDKAFQDK]	>His-MBP	79	100	20180528_Q2_U1_1-10_AB_SA_MVF_20180518_Pch2-Orc-F8.20131.20131.3 File:"20180528_Q2_U1_1-10_AB_SA_MVF_20180518_Pch2-Orc-F8.raw" NativeID:"controllerType=0 controllerNumber=1 scan=20131"	1	2147	null	3789.88		Y1	K17	114~Y1~K17~0~43#85~K5~Y4~1~1#84~K5~S7~1~5#96~K5~T14~1~9#101~K5~K17~1~19#101~Y6~K17~0~19	2e90e763-dc8f-4601-b858-42b51bc8c7c8	0	1
113	626.357	4	2502.4	2502.4	0.196947	[QLGNKITSR]	>Orc1	608	616	[LNILEYLEKR]	>Orc4	254	263	20180528_Q2_U1_1-2_AB_SA_MVF_20180518_Pch2-Orc-F7.23412.23412.4 File:"20180528_Q2_U1_1-2_AB_SA_MVF_20180518_Pch2-Orc-F7.raw" NativeID:"controllerType=0 controllerNumber=1 scan=23412"	1	5287	null	3719.14		T7	K9	106~K5~Y6~1~3#110~K5~K9~1~12#113~T7~K9~0~66#114~S8~K9~0~17	50c9c55c-5431-481f-a797-2a7d71d2b16e	0	1
113	744.073	3	2230.21	2230.2	0.820646	[KVASVSGDAR]	>Orc1	695	704	[DLIESNKVK]	>Orc1	750	758	20180528_Q2_U1_1-2_AB_SA_MVF_20180518_Pch2-Orc-F7.10595.10595.3 File:"20180528_Q2_U1_1-2_AB_SA_MVF_20180518_Pch2-Orc-F7.raw" NativeID:"controllerType=0 controllerNumber=1 scan=10595"	1	4274	null	2222.33		K1	S5	113~K1~S5~1~63#115~K1~K7~1~27#108~S4~K7~0~4#111~S6~K7~0~4	41595349-09f2-4d69-ac49-27a9f7eb5fba	0	1
113	608.991	3	1824.96	1824.96	1.32645	[TNAKSR]	>Orc2	255	260	[VIKBMFR]	>Pch2	16	22	20180528_Q2_U1_1-2_AB_SA_MVF_20180518_Pch2-Orc-F5.10336.10336.3 File:"20180528_Q2_U1_1-2_AB_SA_MVF_20180518_Pch2-Orc-F5.raw" NativeID:"controllerType=0 controllerNumber=1 scan=10336"	1	3827	null	1945.79		K4	K3	69~T1~K3~0~4#113~K4~K3~1~47#105~S5~K3~0~47	8136d096-1bb3-4bf0-b071-0d2643f288eb	0	1
113	627.326	4	2506.28	2506.28	1.44924	[KIQEELTDR]	>Orc2	83	91	[FTSSDPKELR]	>Orc6	131	140	20180528_Q2_U1_1-2_AB_SA_MVF_20180518_Pch2-Orc-F7.12712.12712.4 File:"20180528_Q2_U1_1-2_AB_SA_MVF_20180518_Pch2-Orc-F7.raw" NativeID:"controllerType=0 controllerNumber=1 scan=12712"	1	4400	null	2469.35		K1	K7	75~K1~T2~1~2#102~K1~S3~1~7#104~K1~S4~1~13#113~K1~K7~1~48#109~T7~K7~0~27	13907ec8-be5d-481c-ad12-0e43e1715f99	0	1
113	609.569	4	2435.25	2435.25	2.882	[WPKYVSR]	>Orc5	266	272	[NYHKLDVSSNK]	>Orc3	262	272	20180528_Q2_U1_1-10_AB_SA_MVF_20180518_Pch2-Orc-F6.13384.13384.4 File:"20180528_Q2_U1_1-10_AB_SA_MVF_20180518_Pch2-Orc-F6.raw" NativeID:"controllerType=0 controllerNumber=1 scan=13384"	1	1134	null	2362.12		K3	K4	105~K3~Y2~1~1#113~K3~K4~1~51#107~K3~S8~1~8#108~K3~S9~1~3#112~Y4~K4~0~17#84~S6~K4~0~17	534aea0e-3a3d-47c7-ac05-05b43176f855	0	1
113	722.396	3	2165.17	2165.17	2.99022	[VIKBMFR]	>Pch2	16	22	[QLGNKITSR]	>Orc1	608	616	20180528_Q2_U1_1-2_AB_SA_MVF_20180518_Pch2-Orc-F7.13719.13719.3 File:"20180528_Q2_U1_1-2_AB_SA_MVF_20180518_Pch2-Orc-F7.raw" NativeID:"controllerType=0 controllerNumber=1 scan=13719"	1	4461	null	2586.71		K3	K5	113~K3~K5~1~72#103~K3~T7~1~6#95~K3~S8~1~20	3dbda5fd-34cf-4a89-b537-065071a7f27f	0	1
113	1056.11	2	2111.21	2111.2	3.75633	[KIAIK]	>Pch2	511	515	[FFNKYQDILR]	>Pch2	501	510	20180528_Q2_U1_1-2_AB_SA_MVF_20180518_Pch2-Orc-F7.18564.18564.2 File:"20180528_Q2_U1_1-2_AB_SA_MVF_20180518_Pch2-Orc-F7.raw" NativeID:"controllerType=0 controllerNumber=1 scan=18564"	1	4789	null	3151.16		K1	Y5	113~K1~K4~1~50#113~K1~Y5~1~50	4de419fd-bf6f-4144-bd49-c60535072103	0	1
113	607.094	4	2425.35	2425.34	3.92904	[KVEPR]	>Orc1	198	202	[ETLPKEEILNFIR]	>Orc3	546	558	20180528_Q2_U1_1-2_AB_SA_MVF_20180518_Pch2-Orc-F7.23108.23108.4 File:"20180528_Q2_U1_1-2_AB_SA_MVF_20180518_Pch2-Orc-F7.raw" NativeID:"controllerType=0 controllerNumber=1 scan=23108"	1	5218	null	3683.16		K1	K5	109~K1~T2~1~9#113~K1~K5~1~90	2e6caaf3-8abf-4f66-8808-66e56cb870e2	0	1
112	1003	4	4008.97	4008.96	1.41088	[VIKBMFR]	>Pch2	16	22	[REFSDGSDTIDTNYKGIIIELSBAR]	>Pch2	335	359	20180528_Q2_U1_1-2_AB_SA_MVF_20180518_Pch2-Orc-F7.26270.26270.4 File:"20180528_Q2_U1_1-2_AB_SA_MVF_20180518_Pch2-Orc-F7.raw" NativeID:"controllerType=0 controllerNumber=1 scan=26270"	1	5516	null	4054.98		K3	K15	106~K3~S4~1~5#107~K3~S7~1~5#107~K3~T9~1~2#108~K3~T12~1~15#110~K3~Y14~1~24#112~K3~K15~1~43#110~K3~S22~1~1	4b1970f8-e52e-4bda-9e82-ec36e450674a	0	1
112	630.018	3	1888.04	1888.04	1.78217	[TNAKSR]	>Orc2	255	260	[QLGNKITSR]	>Orc1	608	616	20180528_Q2_U1_1-10_AB_SA_MVF_20180518_Pch2-Orc-F6.7700.7700.3 File:"20180528_Q2_U1_1-10_AB_SA_MVF_20180518_Pch2-Orc-F6.raw" NativeID:"controllerType=0 controllerNumber=1 scan=7700"	1	796	null	1705.86		K4	S8	90~T1~K5~0~2#106~K4~K5~1~8#111~K4~T7~1~40#112~K4~S8~1~40#97~S5~K5~0~8	eea61c46-722f-4d2e-b43d-2182470e2be2	0	1
112	609.568	4	2435.25	2435.25	2.19975	[WPKYVSR]	>Orc5	266	272	[NYHKLDVSSNK]	>Orc3	262	272	20180528_Q2_U1_1-2_AB_SA_MVF_20180518_Pch2-Orc-F5.13290.13290.4 File:"20180528_Q2_U1_1-2_AB_SA_MVF_20180518_Pch2-Orc-F5.raw" NativeID:"controllerType=0 controllerNumber=1 scan=13290"	1	3930	null	2310.11		Y4	K4	100~K3~Y2~1~1#110~K3~K4~1~15#106~K3~S8~1~9#107~K3~S9~1~4#112~Y4~K4~0~34#99~S6~K4~0~34	9b4d0cd4-c5df-48c7-b428-07cbd44a1e61	0	1
112	605.696	3	1815.07	1815.07	3.44481	[LWLKK]	>Orc4	450	454	[MIKAINSR]	>Orc4	418	425	20180528_Q2_U1_1-2_AB_SA_MVF_20180518_Pch2-Orc-F5.15434.15434.3 File:"20180528_Q2_U1_1-2_AB_SA_MVF_20180518_Pch2-Orc-F5.raw" NativeID:"controllerType=0 controllerNumber=1 scan=15434"	1	3962	null	2585.51		K4	K3	112~K4~K3~1~90#110~K4~S7~1~9	074d689e-eec1-4171-b4b8-a8e51f78500a	0	1
112	528.558	4	2111.21	2111.2	3.71517	[KIAIK]	>Pch2	511	515	[FFNKYQDILR]	>Pch2	501	510	20180528_Q2_U1_1-10_AB_SA_MVF_20180518_Pch2-Orc-F6.19721.19721.4 File:"20180528_Q2_U1_1-10_AB_SA_MVF_20180518_Pch2-Orc-F6.raw" NativeID:"controllerType=0 controllerNumber=1 scan=19721"	1	1375	null	3095.36		K1	K4	112~K1~K4~1~90#112~K1~Y5~1~9	c8384743-93ed-4b27-83ab-0794a038e1c7	0	1
112	733.662	4	2931.63	2931.61	3.9181	[LNILEYLEKR]	>Orc4	254	263	[EVVKELLSSSAQR]	>Orc1	491	503	20180528_Q2_U1_1-2_AB_SA_MVF_20180518_Pch2-Orc-F5.26787.26787.4 File:"20180528_Q2_U1_1-2_AB_SA_MVF_20180518_Pch2-Orc-F5.raw" NativeID:"controllerType=0 controllerNumber=1 scan=26787"	1	4122	null	4232.68		K9	S10	105~Y6~K4~0~2#111~K9~K4~1~7#110~K9~S8~1~13#111~K9~S9~1~23#112~K9~S10~1~52	dd58406c-7609-4730-8fc0-a00d573439dc	0	1
112	1549.46	3	4646.36	4646.33	4.98682	[EVAYKIVDEYNINASR]	>Orc6	297	312	[ENYDTLSGDLDKIMAPVLGQLFK]	>Orc3	504	526	20180528_Q2_U1_1-10_AB_SA_MVF_20180518_Pch2-Orc-F8.32714.32714.3 File:"20180528_Q2_U1_1-10_AB_SA_MVF_20180518_Pch2-Orc-F8.raw" NativeID:"controllerType=0 controllerNumber=1 scan=32714"	1	3434	null	5454.81		K5	K12	111~Y4~K12~0~32#107~K5~Y3~1~2#108~K5~T5~1~1#109~K5~S7~1~7#112~K5~K12~1~32#110~Y10~K12~0~15#111~S15~K12~0~8	2ddf756b-bf16-451e-99e3-d6dc2c4b0d94	0	1
111	757.417	3	2270.24	2270.24	0.177387	[SPVKNGGR]	>Orc6	123	130	[NQLFGTPTKVR]	>Orc6	141	151	20180528_Q2_U1_1-10_AB_SA_MVF_20180518_Pch2-Orc-F6.12345.12345.3 File:"20180528_Q2_U1_1-10_AB_SA_MVF_20180518_Pch2-Orc-F6.raw" NativeID:"controllerType=0 controllerNumber=1 scan=12345"	1	1061	null	2241.73		K4	T8	65~S1~K9~0~11#105~K4~T6~1~3#111~K4~T8~1~61#111~K4~K9~1~24	3ac75577-3b2a-4d51-b113-bdbd077b59f3	0	1
111	669.866	4	2676.44	2676.44	0.894621	[LESFPKDR]	>Pch2	59	66	[LKTSIITGQELMR]	>Pch2	67	79	20180528_Q2_U1_1-2_AB_SA_MVF_20180518_Pch2-Orc-F7.18914.18914.4 File:"20180528_Q2_U1_1-2_AB_SA_MVF_20180518_Pch2-Orc-F7.raw" NativeID:"controllerType=0 controllerNumber=1 scan=18914"	1	4822	null	3192.19		K6	K2	105~S3~K2~0~23#111~K6~K2~1~52#108~K6~T3~1~13#106~K6~S4~1~7#102~K6~T7~1~2	5e2ce061-11bf-4d08-9f0d-b503835ae985	0	1
111	610.025	3	1828.06	1828.06	1.3135	[TYTLKK]	>Orc5	44	49	[TVQYKLK]	>Orc5	80	86	20180528_Q2_U1_1-2_AB_SA_MVF_20180518_Pch2-Orc-F5.11914.11914.3 File:"20180528_Q2_U1_1-2_AB_SA_MVF_20180518_Pch2-Orc-F5.raw" NativeID:"controllerType=0 controllerNumber=1 scan=11914"	1	3907	null	2138.08		K5	K5	66~T1~K5~0~10#67~Y2~K5~0~10#52~T3~K5~0~17#69~K5~T1~1~9#102~K5~Y4~1~8#111~K5~K5~1~44	2280b5ff-e498-4e6c-80d9-becab42b0164	0	1
111	629.375	3	1886.11	1886.11	1.34549	[TNAKSR]	>Orc2	255	260	[LLKTVLNTL}	>Orc2	612	621	20180528_Q2_U1_1-2_AB_SA_MVF_20180518_Pch2-Orc-F7.18408.18408.3 File:"20180528_Q2_U1_1-2_AB_SA_MVF_20180518_Pch2-Orc-F7.raw" NativeID:"controllerType=0 controllerNumber=1 scan=18408"	1	4777	null	3133.24		S5	K3	88~T1~K3~0~13#111~K4~K3~1~38#107~K4~T4~1~7#45~K4~T8~1~2#111~S5~K3~0~38	e0aa1c64-e88d-4d75-acdf-1c1db3f6fd60	0	1
111	1194.11	2	2387.22	2387.22	1.94608	[GPQKK]	>Orc1	223	227	[DKATQTAQISDAETR]	>Orc1	228	242	20180528_Q2_U1_1-10_AB_SA_MVF_20180518_Pch2-Orc-F6.8481.8481.2 File:"20180528_Q2_U1_1-10_AB_SA_MVF_20180518_Pch2-Orc-F6.raw" NativeID:"controllerType=0 controllerNumber=1 scan=8481"	1	809	null	1796.25		K4	T6	111~K4~K2~1~18#110~K4~T4~1~8#111~K4~T6~1~60#113~K4~S10~1~11#113~K4~T14~1~2	803e813d-e31d-4916-ae2d-554d9f7ac3c2	0	1
111	740.146	4	2957.56	2957.56	2.07417	[IELKDESSR]	>Orc3	116	124	[RLFGKDLAMVFNFK]	>Orc3	193	206	20180528_Q2_U1_1-2_AB_SA_MVF_20180518_Pch2-Orc-F7.24777.24777.4 File:"20180528_Q2_U1_1-2_AB_SA_MVF_20180518_Pch2-Orc-F7.raw" NativeID:"controllerType=0 controllerNumber=1 scan=24777"	1	5417	null	3879.53		K4	K5	111~K4~K5~1~67#111~S7~K5~0~4#111~S8~K5~0~27	22c42840-7608-4dd4-90c9-cca934b9624a	0	1
111	830.389	4	3318.54	3318.53	2.17589	[BGELMEDSBLR]	>Orc5	206	216	[AEISDLLYSETTQKR]	>Orc3	85	99	20180528_Q2_U1_1-2_AB_SA_MVF_20180518_Pch2-Orc-F9.18031.18031.4 File:"20180528_Q2_U1_1-2_AB_SA_MVF_20180518_Pch2-Orc-F9.raw" NativeID:"controllerType=0 controllerNumber=1 scan=18031"	1	6343	null	3931.76		S8	K14	111~S8~K14~0~100	32860ee6-0b2e-4901-8922-c6f6e1c4b5c5	0	1
111	539.324	3	1615.96	1615.95	2.23094	[AVVKR]	>Pch2	53	57	[KLESFPK]	>Pch2	58	64	20180528_Q2_U1_1-10_AB_SA_MVF_20180518_Pch2-Orc-F6.9969.9969.3 File:"20180528_Q2_U1_1-10_AB_SA_MVF_20180518_Pch2-Orc-F6.raw" NativeID:"controllerType=0 controllerNumber=1 scan=9969"	1	910	null	1967.5		K4	K1	111~K4~K1~1~90#104~K4~S4~1~9	11c74914-6de3-4d83-987d-a2af905570fd	0	1
111	807.113	3	2419.33	2419.32	2.50571	[FENKLK]	>Orc1	406	411	[EVVKELLSSSAQR]	>Orc1	491	503	20180528_Q2_U1_1-10_AB_SA_MVF_20180518_Pch2-Orc-F6.18085.18085.3 File:"20180528_Q2_U1_1-10_AB_SA_MVF_20180518_Pch2-Orc-F6.raw" NativeID:"controllerType=0 controllerNumber=1 scan=18085"	1	1313	null	2905.35		K4	K4	111~K4~K4~1~68#103~K4~S8~1~3#105~K4~S9~1~14#106~K4~S10~1~14	c97a9762-67ec-4e83-97a1-a01e88b4c724	0	1
111	1129.17	2	2257.34	2257.33	2.72068	[KIAIK]	>Pch2	511	515	[LKTSIITGQELMR]	>Pch2	67	79	20180528_Q2_U1_1-10_AB_SA_MVF_20180518_Pch2-Orc-F6.18287.18287.2 File:"20180528_Q2_U1_1-10_AB_SA_MVF_20180518_Pch2-Orc-F6.raw" NativeID:"controllerType=0 controllerNumber=1 scan=18287"	1	1344	null	2928.45		K1	K2	111~K1~K2~1~68#106~K1~T3~1~14#107~K1~S4~1~14#98~K1~T7~1~3	cc0276e1-870d-4f24-b816-79d9126efa9c	0	1
111	634.109	4	2533.41	2533.41	2.89739	[KLESFPK]	>Pch2	58	64	[LKTSIITGQELMR]	>Pch2	67	79	20180528_Q2_U1_1-2_AB_SA_MVF_20180518_Pch2-Orc-F7.18616.18616.4 File:"20180528_Q2_U1_1-2_AB_SA_MVF_20180518_Pch2-Orc-F7.raw" NativeID:"controllerType=0 controllerNumber=1 scan=18616"	1	4794	null	3157.37		K1	K2	111~K1~K2~1~52#108~K1~T3~1~13#106~K1~S4~1~7#98~K1~T7~1~2#105~S4~K2~0~23	fff29814-504d-490c-b403-c41983f024e9	0	1
111	799.777	3	2397.32	2397.31	2.90301	[LSAARK}	>Pch2	559	565	[ISIEQQSTSHVSIK]	>Pch2	136	149	20180528_Q2_U1_1-2_AB_SA_MVF_20180518_Pch2-Orc-F7.8657.8657.3 File:"20180528_Q2_U1_1-2_AB_SA_MVF_20180518_Pch2-Orc-F7.raw" NativeID:"controllerType=0 controllerNumber=1 scan=8657"	1	4190	null	1990.89		K6	S12	78~K6~S2~1~2#100~K6~S7~1~7#102~K6~T8~1~13#104~K6~S9~1~23#111~K6~S12~1~52	2b15bea9-6931-4532-9395-b648bbe57a3c	0	1
111	758.449	3	2273.33	2273.33	3.13236	[KIAIK]	>Pch2	511	515	[LKTSIITGQELmR]	>Pch2	67	79	20180528_Q2_U1_1-2_AB_SA_MVF_20180518_Pch2-Orc-F7.14858.14858.3 File:"20180528_Q2_U1_1-2_AB_SA_MVF_20180518_Pch2-Orc-F7.raw" NativeID:"controllerType=0 controllerNumber=1 scan=14858"	1	4516	null	2719.34		K1	K2	111~K1~K2~1~61#107~K1~T3~1~24#104~K1~S4~1~11#95~K1~T7~1~3	52ef0fc1-98da-4a92-9bb9-75dee3c0ab4c	0	1
111	1194.12	2	2387.22	2387.22	3.44738	[GPQKK]	>Orc1	223	227	[DKATQTAQISDAETR]	>Orc1	228	242	20180528_Q2_U1_1-2_AB_SA_MVF_20180518_Pch2-Orc-F7.6975.6975.2 File:"20180528_Q2_U1_1-2_AB_SA_MVF_20180518_Pch2-Orc-F7.raw" NativeID:"controllerType=0 controllerNumber=1 scan=6975"	1	4143	null	1782.97		K4	K2	111~K4~K2~1~58#111~K4~T4~1~16#109~K4~T6~1~16#108~K4~S10~1~7#115~K4~T14~1~2	7bce43ae-f3af-4856-a806-f6f949e80d3a	0	1
111	790.11	3	2368.32	2368.31	3.48403	[IHGSEEK]	>Orc4	157	163	[ILLLLDSTTKTR]	>Orc4	184	195	20180528_Q2_U1_1-2_AB_SA_MVF_20180518_Pch2-Orc-F7.13678.13678.3 File:"20180528_Q2_U1_1-2_AB_SA_MVF_20180518_Pch2-Orc-F7.raw" NativeID:"controllerType=0 controllerNumber=1 scan=13678"	1	4460	null	2581.78		S4	K10	111~S4~K10~0~100	95f87b15-0989-439f-8be7-34dfa86280d8	0	1
111	746.659	4	2983.61	2983.6	3.87131	[STGVKFFNK]	>Pch2	496	504	[DRLKTSIITGQELMR]	>Pch2	65	79	20180528_Q2_U1_1-2_AB_SA_MVF_20180518_Pch2-Orc-F5.20991.20991.4 File:"20180528_Q2_U1_1-2_AB_SA_MVF_20180518_Pch2-Orc-F5.raw" NativeID:"controllerType=0 controllerNumber=1 scan=20991"	1	4043	null	3349.86		K5	S6	98~S1~K4~0~2#99~T2~K4~0~6#111~K5~K4~1~29#111~K5~T5~1~29#111~K5~S6~1~29#94~K5~T9~1~2	f28b4de4-0d6d-4924-abb6-2053b3dd3e0f	0	1
111	663.632	4	2651.51	2651.5	3.98861	[KVASVSGDAR]	>Orc1	695	704	[LFIYALLNLMKK]	>Orc1	803	814	20180528_Q2_U1_1-2_AB_SA_MVF_20180518_Pch2-Orc-F7.28657.28657.4 File:"20180528_Q2_U1_1-2_AB_SA_MVF_20180518_Pch2-Orc-F7.raw" NativeID:"controllerType=0 controllerNumber=1 scan=28657"	1	5690	null	4338.62		K1	K11	95~K1~Y4~1~3#111~K1~K11~1~61#105~S4~K11~0~24#103~S6~K11~0~11	2dce9b90-7286-405d-a8cf-2edc49229e75	0	1
111	586.574	4	2343.27	2343.26	5.00752	[KVASVSGDAR]	>Orc1	695	704	[LNISVEEAKR]	>Orc1	894	903	20180528_Q2_U1_1-2_AB_SA_MVF_20180518_Pch2-Orc-F7.11464.11464.4 File:"20180528_Q2_U1_1-2_AB_SA_MVF_20180518_Pch2-Orc-F7.raw" NativeID:"controllerType=0 controllerNumber=1 scan=11464"	1	4335	null	2324.26		K1	K9	101~K1~S4~1~11#111~K1~K9~1~61#104~S4~K9~0~3#105~S6~K9~0~23	e8e48603-ab51-4d47-96c2-8c3e41d5bfb2	0	1
110	663.63	4	2651.5	2651.5	0.351986	[KVASVSGDAR]	>Orc1	695	704	[LFIYALLNLMKK]	>Orc1	803	814	20180528_Q2_U1_1-10_AB_SA_MVF_20180518_Pch2-Orc-F8.24714.24714.4 File:"20180528_Q2_U1_1-10_AB_SA_MVF_20180518_Pch2-Orc-F8.raw" NativeID:"controllerType=0 controllerNumber=1 scan=24714"	1	2555	null	4344.48		K1	K11	94~K1~Y4~1~3#110~K1~K11~1~61#106~S4~K11~0~24#108~S6~K11~0~11	b3cbe365-ae0b-45d5-9567-73a9f04d7013	0	1
110	438.252	4	1749.99	1749.99	0.60513	[AYIKK]	>Orc1	194	198	[SSDGIKLGR]	>Orc1	44	52	20180528_Q2_U1_1-2_AB_SA_MVF_20180518_Pch2-Orc-F7.8955.8955.4 File:"20180528_Q2_U1_1-2_AB_SA_MVF_20180518_Pch2-Orc-F7.raw" NativeID:"controllerType=0 controllerNumber=1 scan=8955"	1	4209	null	2027.15		K4	K6	95~Y2~K6~0~12#92~K4~S1~1~6#93~K4~S2~1~6#110~K4~K6~1~74	07e3f192-eef7-40d6-9ccf-e3215c5d8f0f	0	1
110	489.52	4	1955.06	1955.06	0.918674	[KVEPR]	>Orc1	198	202	[KIQEELTDR]	>Orc2	83	91	20180528_Q2_U1_1-10_AB_SA_MVF_20180518_Pch2-Orc-F6.9393.9393.4 File:"20180528_Q2_U1_1-10_AB_SA_MVF_20180518_Pch2-Orc-F6.raw" NativeID:"controllerType=0 controllerNumber=1 scan=9393"	1	873	null	1901.3		K1	K1	110~K1~K1~1~90#100~K1~T7~1~9	789630c8-37e7-4a69-884c-cbcfd75d9989	0	1
110	585.996	3	1755.97	1755.97	0.982242	[KVEPR]	>Orc1	198	202	[SSDGIKLGR]	>Orc1	44	52	20180528_Q2_U1_1-2_AB_SA_MVF_20180518_Pch2-Orc-F5.9082.9082.3 File:"20180528_Q2_U1_1-2_AB_SA_MVF_20180518_Pch2-Orc-F5.raw" NativeID:"controllerType=0 controllerNumber=1 scan=9082"	1	3802	null	1794.34		K1	K6	53~K1~S1~1~8#53~K1~S2~1~8#110~K1~K6~1~83	ba618a12-169a-4e9f-ad88-7956870903bd	0	1
110	632.871	4	2528.46	2528.46	1.88817	[KIAIK]	>Pch2	511	515	[DRLKTSIITGQELMR]	>Pch2	65	79	20180528_Q2_U1_1-10_AB_SA_MVF_20180518_Pch2-Orc-F6.18480.18480.4 File:"20180528_Q2_U1_1-10_AB_SA_MVF_20180518_Pch2-Orc-F6.raw" NativeID:"controllerType=0 controllerNumber=1 scan=18480"	1	1349	null	2951.12		K1	K4	110~K1~K4~1~61#110~K1~T5~1~24#110~K1~S6~1~11#96~K1~T9~1~3	833d0424-5062-4e79-a0e9-27f75420d31b	0	1
110	796.412	3	2387.22	2387.22	1.9847	[GPQKK]	>Orc1	223	227	[DKATQTAQISDAETR]	>Orc1	228	242	20180528_Q2_U1_1-10_AB_SA_MVF_20180518_Pch2-Orc-F6.8471.8471.3 File:"20180528_Q2_U1_1-10_AB_SA_MVF_20180518_Pch2-Orc-F6.raw" NativeID:"controllerType=0 controllerNumber=1 scan=8471"	1	808	null	1795.05		K4	K2	110~K4~K2~1~52#101~K4~T4~1~23#91~K4~T6~1~13#81~K4~S10~1~2#86~K4~T14~1~7	291c6519-31c2-4dc9-862a-9feb02a9884d	0	1
110	561.714	5	2804.54	2804.53	2.32088	[KLESFPK]	>Pch2	58	64	[DRLKTSIITGQELMR]	>Pch2	65	79	20180528_Q2_U1_1-2_AB_SA_MVF_20180518_Pch2-Orc-F7.18746.18746.5 File:"20180528_Q2_U1_1-2_AB_SA_MVF_20180518_Pch2-Orc-F7.raw" NativeID:"controllerType=0 controllerNumber=1 scan=18746"	1	4805	null	3172.6		K1	K4	110~K1~K4~1~52#109~K1~T5~1~13#108~K1~S6~1~7#92~K1~T9~1~2#102~S4~K4~0~23	75598a99-b932-4845-88e2-2e7b1f72c8bc	0	1
110	438.253	4	1749.99	1749.99	2.97459	[AYIKK]	>Orc1	194	198	[SSDGIKLGR]	>Orc1	44	52	20180528_Q2_U1_1-10_AB_SA_MVF_20180518_Pch2-Orc-F4.8673.8673.4 File:"20180528_Q2_U1_1-10_AB_SA_MVF_20180518_Pch2-Orc-F4.raw" NativeID:"controllerType=0 controllerNumber=1 scan=8673"	1	493	null	1982.06		K4	K6	49~Y2~K6~0~14#76~K4~S1~1~5#77~K4~S2~1~5#110~K4~K6~1~73	9e130715-b8eb-4e7f-b509-9e961a69d559	0	1
110	690.699	3	2070.08	2070.08	3.00667	[FEKDTGIK]	>His-MBP	39	46	[FEKDTGIK]	>His-MBP	39	46	20180528_Q2_U1_1-10_AB_SA_MVF_20180518_Pch2-Orc-F6.13113.13113.3 File:"20180528_Q2_U1_1-10_AB_SA_MVF_20180518_Pch2-Orc-F6.raw" NativeID:"controllerType=0 controllerNumber=1 scan=13113"	1	1113	null	2330.67		K3	K3	110~K3~K3~1~83#103~K3~T5~1~8#103~T5~K3~0~8	d349750c-deb0-49b6-8954-e239cbf1c830	0	1
110	619.596	4	2475.36	2475.36	3.03951	[KVASVSGDAR]	>Orc1	695	704	[LNILEYLEKR]	>Orc4	254	263	20180528_Q2_U1_1-2_AB_SA_MVF_20180518_Pch2-Orc-F5.22531.22531.4 File:"20180528_Q2_U1_1-2_AB_SA_MVF_20180518_Pch2-Orc-F5.raw" NativeID:"controllerType=0 controllerNumber=1 scan=22531"	1	4079	null	3578.62		K1	K9	103~K1~Y6~1~12#110~K1~K9~1~75#104~S4~K9~0~6#105~S6~K9~0~6	ee06cc5c-b326-43dd-bd6c-e2d73c8660f5	0	1
110	1175.98	3	3525.92	3525.91	3.24364	[LLKTVLNTL}	>Orc2	612	621	[LLIETQMQNMGNLSANTGPKR]	>Orc2	527	547	20180528_Q2_U1_1-10_AB_SA_MVF_20180518_Pch2-Orc-F8.23883.23883.3 File:"20180528_Q2_U1_1-10_AB_SA_MVF_20180518_Pch2-Orc-F8.raw" NativeID:"controllerType=0 controllerNumber=1 scan=23883"	1	2471	null	4242.86		K3	K20	88~K3~T5~1~7#100~K3~S14~1~11#105~K3~T17~1~11#110~K3~K20~1~39#111~T4~K20~0~14#109~T8~K20~0~16	cafd27d5-7322-4dcc-86a3-ae0ea35384eb	0	1
110	634.109	4	2533.42	2533.41	3.74172	[KLESFPK]	>Pch2	58	64	[LKTSIITGQELMR]	>Pch2	67	79	20180528_Q2_U1_1-10_AB_SA_MVF_20180518_Pch2-Orc-F8.14901.14901.4 File:"20180528_Q2_U1_1-10_AB_SA_MVF_20180518_Pch2-Orc-F8.raw" NativeID:"controllerType=0 controllerNumber=1 scan=14901"	1	1867	null	3139.71		K1	K2	110~K1~K2~1~52#106~K1~T3~1~13#104~K1~S4~1~7#98~K1~T7~1~2#101~S4~K2~0~23	eea4104e-a5db-4cc6-af76-13897e6909ca	0	1
110	1328.71	2	2656.41	2656.39	4.27155	[QLGNKITSR]	>Orc1	608	616	[FQSTKSYDLVEK]	>Orc3	599	610	20180528_Q2_U1_1-2_AB_SA_MVF_20180518_Pch2-Orc-F7.13868.13868.2 File:"20180528_Q2_U1_1-2_AB_SA_MVF_20180518_Pch2-Orc-F7.raw" NativeID:"controllerType=0 controllerNumber=1 scan=13868"	1	4471	null	2603.92		S8	K5	106~K5~S3~1~1#106~K5~T4~1~1#108~K5~K5~1~19#106~K5~S6~1~19#106~K5~Y7~1~19#93~T7~K5~0~19#110~S8~K5~0~19	6f90d120-4d71-4492-9f64-0eb26cf40b32	0	1
110	701.123	4	2801.47	2801.45	5.99427	[IELKDESSR]	>Orc3	116	124	[LFGKDLAMVFNFK]	>Orc3	194	206	20180528_Q2_U1_1-10_AB_SA_MVF_20180518_Pch2-Orc-F6.28941.28941.4 File:"20180528_Q2_U1_1-10_AB_SA_MVF_20180518_Pch2-Orc-F6.raw" NativeID:"controllerType=0 controllerNumber=1 scan=28941"	1	1664	null	4218.27		S7	K4	109~K4~K4~1~6#110~S7~K4~0~81#110~S8~K4~0~12	3de254f4-945d-4d27-b7cd-76d065d36e06	0	1
109	630.017	3	1888.04	1888.04	0.046408	[TNAKSR]	>Orc2	255	260	[QLGNKITSR]	>Orc1	608	616	20180528_Q2_U1_1-2_AB_SA_MVF_20180518_Pch2-Orc-F5.7593.7593.3 File:"20180528_Q2_U1_1-2_AB_SA_MVF_20180518_Pch2-Orc-F5.raw" NativeID:"controllerType=0 controllerNumber=1 scan=7593"	1	3786	null	1619.74		K4	S8	89~T1~K5~0~2#104~K4~K5~1~8#107~K4~T7~1~40#109~K4~S8~1~40#95~S5~K5~0~8	d2b0e205-5745-4932-adff-0c6c7987ffb1	0	1
109	439.749	4	1755.97	1755.97	1.00868	[KVEPR]	>Orc1	198	202	[SSDGIKLGR]	>Orc1	44	52	20180528_Q2_U1_1-10_AB_SA_MVF_20180518_Pch2-Orc-F6.8920.8920.4 File:"20180528_Q2_U1_1-10_AB_SA_MVF_20180518_Pch2-Orc-F6.raw" NativeID:"controllerType=0 controllerNumber=1 scan=8920"	1	829	null	1846.82		K1	K6	50~K1~S1~1~8#50~K1~S2~1~8#109~K1~K6~1~83	e79bb4e0-9a17-4975-b8a5-c63014237194	0	1
109	632.871	4	2528.46	2528.46	1.32382	[KIAIK]	>Pch2	511	515	[DRLKTSIITGQELMR]	>Pch2	65	79	20180528_Q2_U1_1-2_AB_SA_MVF_20180518_Pch2-Orc-F7.17196.17196.4 File:"20180528_Q2_U1_1-2_AB_SA_MVF_20180518_Pch2-Orc-F7.raw" NativeID:"controllerType=0 controllerNumber=1 scan=17196"	1	4681	null	2991.87		K1	K4	109~K1~K4~1~61#109~K1~T5~1~24#109~K1~S6~1~11#94~K1~T9~1~3	d826dde9-6df6-4216-87a4-ea6ea966b3ec	0	1
109	659.603	4	2635.39	2635.38	1.79697	[FTSSDPKELR]	>Orc6	131	140	[NQLFGTPTKVR]	>Orc6	141	151	20180528_Q2_U1_1-10_AB_SA_MVF_20180518_Pch2-Orc-F4.13337.13337.4 File:"20180528_Q2_U1_1-10_AB_SA_MVF_20180518_Pch2-Orc-F4.raw" NativeID:"controllerType=0 controllerNumber=1 scan=13337"	1	606	null	2712.6		K7	K9	46~T2~K9~0~2#87~S3~K9~0~8#98~S4~K9~0~14#102~K7~T6~1~2#108~K7~T8~1~36#109~K7~K9~1~36	b578b942-dd3c-498e-8203-2a239b28bf00	0	1
109	797.665	4	3187.64	3187.63	2.34703	[TNAKSR]	>Orc2	255	260	[LLIETQMQNMGNLSANTGPKR]	>Orc2	527	547	20180528_Q2_U1_1-2_AB_SA_MVF_20180518_Pch2-Orc-F7.16392.16392.4 File:"20180528_Q2_U1_1-2_AB_SA_MVF_20180518_Pch2-Orc-F7.raw" NativeID:"controllerType=0 controllerNumber=1 scan=16392"	1	4624	null	2898.01		S5	K20	51~T1~K20~0~7#72~K4~T5~1~5#93~K4~S14~1~10#103~K4~T17~1~11#109~K4~K20~1~32#109~S5~K20~0~32	2be03b1d-c7b7-4d08-bf16-920bcc98fbfe	0	1
109	739.706	3	2217.1	2217.1	2.39434	[BSTVDISGR]	>Pch2	516	524	[STGVKFFNK]	>Pch2	496	504	20180528_Q2_U1_1-2_AB_SA_MVF_20180518_Pch2-Orc-F7.17264.17264.3 File:"20180528_Q2_U1_1-2_AB_SA_MVF_20180518_Pch2-Orc-F7.raw" NativeID:"controllerType=0 controllerNumber=1 scan=17264"	1	4692	null	2999.7		S7	K5	106~S2~K5~0~41#105~T3~K5~0~6#109~S7~K5~0~52	63b5965d-ffed-4ddf-8556-7769f1e461ca	0	1
109	1267.21	2	2533.41	2533.41	3.38022	[KLESFPK]	>Pch2	58	64	[LKTSIITGQELMR]	>Pch2	67	79	20180528_Q2_U1_1-2_AB_SA_MVF_20180518_Pch2-Orc-F7.18643.18643.2 File:"20180528_Q2_U1_1-2_AB_SA_MVF_20180518_Pch2-Orc-F7.raw" NativeID:"controllerType=0 controllerNumber=1 scan=18643"	1	4797	null	3160.28		K1	K2	109~K1~K2~1~55#107~K1~T3~1~9#104~K1~S4~1~9#110~K1~T7~1~4#99~S4~K2~0~21	3d8560a4-08f3-41e5-b1ff-372c3937a1f1	0	1
109	1292.99	3	3876.96	3876.95	3.40668	[DIEELLKVNEGR]	>Pch2	378	389	[FKQTGDSNQEDITTLITNNK]	>Pch2	289	308	20180528_Q2_U1_1-2_AB_SA_MVF_20180518_Pch2-Orc-F5.25379.25379.3 File:"20180528_Q2_U1_1-2_AB_SA_MVF_20180518_Pch2-Orc-F5.raw" NativeID:"controllerType=0 controllerNumber=1 scan=25379"	1	4116	null	4012.48		K7	T4	109~K7~K2~1~38#109~K7~T4~1~38#108~K7~S7~1~6#101~K7~T13~1~6#101~K7~T14~1~6#107~K7~T17~1~1	92f7e2c7-9d30-4ec5-9ffe-a2f624655efd	0	1
109	1190.29	3	3568.85	3568.84	3.48482	[STGVKFFNK]	>Pch2	496	504	[EGQGSIEIKDPPTEAQQHLIR]	>Pch2	80	100	20180528_Q2_U1_1-2_AB_SA_MVF_20180518_Pch2-Orc-F7.17396.17396.3 File:"20180528_Q2_U1_1-2_AB_SA_MVF_20180518_Pch2-Orc-F7.raw" NativeID:"controllerType=0 controllerNumber=1 scan=17396"	1	4705	null	3015.18		K5	K9	106~S1~K9~0~16#107~T2~K9~0~16#105~K5~S5~1~6#109~K5~K9~1~58#103~K5~T13~1~2	9e410e3b-2ef2-4fdb-a081-64e30a174c9c	0	1
109	715.4	3	2144.19	2144.18	3.54305	[SSDGIKLGR]	>Orc1	44	52	[QLGNKITSR]	>Orc1	608	616	20180528_Q2_U1_1-10_AB_SA_MVF_20180518_Pch2-Orc-F6.13111.13111.3 File:"20180528_Q2_U1_1-10_AB_SA_MVF_20180518_Pch2-Orc-F6.raw" NativeID:"controllerType=0 controllerNumber=1 scan=13111"	1	1111	null	2330.53		K6	K5	86~S1~K5~0~2#86~S2~K5~0~2#109~K6~K5~1~53#107~K6~T7~1~25#107~K6~S8~1~15	2da18790-32b2-49e5-845f-827fa3b5724a	0	1
109	587.991	3	1761.96	1761.95	3.86603	[KIAIK]	>Pch2	511	515	[BSTVDISGR]	>Pch2	516	524	20180528_Q2_U1_1-10_AB_SA_MVF_20180518_Pch2-Orc-F6.14057.14057.3 File:"20180528_Q2_U1_1-10_AB_SA_MVF_20180518_Pch2-Orc-F6.raw" NativeID:"controllerType=0 controllerNumber=1 scan=14057"	1	1167	null	2439.85		K1	T3	109~K1~S2~1~47#109~K1~T3~1~47#109~K1~S7~1~4	b7ab3ab0-ca5d-47f8-b227-a03b7d1788e7	0	1
109	518.538	4	2071.13	2071.12	4.65819	[KLESFPK]	>Pch2	58	64	[STGVKFFNK]	>Pch2	496	504	20180528_Q2_U1_1-2_AB_SA_MVF_20180518_Pch2-Orc-F7.15210.15210.4 File:"20180528_Q2_U1_1-2_AB_SA_MVF_20180518_Pch2-Orc-F7.raw" NativeID:"controllerType=0 controllerNumber=1 scan=15210"	1	4546	null	2760.24		K1	K5	104~K1~S1~1~16#103~K1~T2~1~3#109~K1~K5~1~67#98~S4~K5~0~12	e8535cfd-85e7-4edf-b2fd-9e82590753b2	0	1
109	1302.97	3	3906.9	3906.89	4.7197	[TWEEIPALDKELK]	>His-MBP	140	152	[NKHMNADTDYSIAEAAFNK]	>His-MBP	213	231	20180528_Q2_U1_1-2_AB_SA_MVF_20180518_Pch2-Orc-F5.23269.23269.3 File:"20180528_Q2_U1_1-2_AB_SA_MVF_20180518_Pch2-Orc-F5.raw" NativeID:"controllerType=0 controllerNumber=1 scan=23269"	1	4090	null	3689.1		K10	K2	93~T1~K2~0~25#109~K10~K2~1~53#106~K10~T8~1~15#107~K10~Y10~1~2#107~K10~S11~1~2	27eba7c3-cebf-4654-83fe-efae907ceef7	0	1
109	587.992	3	1761.96	1761.95	4.73625	[KIAIK]	>Pch2	511	515	[BSTVDISGR]	>Pch2	516	524	20180528_Q2_U1_1-10_AB_SA_MVF_20180518_Pch2-Orc-F8.9762.9762.3 File:"20180528_Q2_U1_1-10_AB_SA_MVF_20180518_Pch2-Orc-F8.raw" NativeID:"controllerType=0 controllerNumber=1 scan=9762"	1	1779	null	2415.01		K1	S7	106~K1~S2~1~33#106~K1~T3~1~33#109~K1~S7~1~33	57310700-5cb5-4a00-a7cb-8d3d8dd07447	0	1
109	729.877	4	2916.49	2916.47	4.82506	[KEVNPR]	>Orc5	369	374	[LTWAASMESLEFYFKR]	>Orc1	537	552	20180528_Q2_U1_1-2_AB_SA_MVF_20180518_Pch2-Orc-F7.27164.27164.4 File:"20180528_Q2_U1_1-2_AB_SA_MVF_20180518_Pch2-Orc-F7.raw" NativeID:"controllerType=0 controllerNumber=1 scan=27164"	1	5570	null	4160.58		K1	K15	91~K1~T2~1~2#94~K1~S6~1~7#99~K1~S9~1~13#106~K1~Y13~1~23#109~K1~K15~1~52	dd534c95-eb49-4703-8156-9e13e1c93243	0	1
108	611.817	4	2444.25	2444.25	0.567979	[KLESFPKDR]	>Pch2	58	66	[YENGKYDIK]	>His-MBP	183	191	20180528_Q2_U1_1-10_AB_SA_MVF_20180518_Pch2-Orc-F6.12639.12639.4 File:"20180528_Q2_U1_1-10_AB_SA_MVF_20180518_Pch2-Orc-F6.raw" NativeID:"controllerType=0 controllerNumber=1 scan=12639"	1	1088	null	2275.88		K7	Y6	63~K1~Y1~1~1#97~K1~K5~1~7#98~K1~Y6~1~7#101~S4~K5~0~12#73~K7~Y1~1~8#107~K7~K5~1~30#108~K7~Y6~1~30	2de69251-fae9-4adb-88b4-0d4af67ce579	0	1
108	772.722	3	2316.15	2316.15	0.752671	[LESFPKDR]	>Pch2	59	66	[YENGKYDIK]	>His-MBP	183	191	20180528_Q2_U1_1-10_AB_SA_MVF_20180518_Pch2-Orc-F6.14206.14206.3 File:"20180528_Q2_U1_1-10_AB_SA_MVF_20180518_Pch2-Orc-F6.raw" NativeID:"controllerType=0 controllerNumber=1 scan=14206"	1	1172	null	2456.79		K6	K5	88~S3~K5~0~24#84~K6~Y1~1~3#108~K6~K5~1~61#107~K6~Y6~1~11	dee1f4f8-c9ff-403a-9746-75bbe2b61598	0	1
108	1106.85	3	3318.53	3318.53	1.54011	[BGELMEDSBLR]	>Orc5	206	216	[AEISDLLYSETTQKR]	>Orc3	85	99	20180528_Q2_U1_1-2_AB_SA_MVF_20180518_Pch2-Orc-F9.18009.18009.3 File:"20180528_Q2_U1_1-2_AB_SA_MVF_20180518_Pch2-Orc-F9.raw" NativeID:"controllerType=0 controllerNumber=1 scan=18009"	1	6342	null	3928.49		S8	K14	108~S8~K14~0~100	4a584ae3-fc57-4816-82a4-4dce6023a81e	0	1
108	600.575	4	2399.28	2399.28	1.68596	[KVEPR]	>Orc1	198	202	[VANVMDGSKWEVLK]	>Orc1	149	162	20180528_Q2_U1_1-10_AB_SA_MVF_20180518_Pch2-Orc-F6.18253.18253.4 File:"20180528_Q2_U1_1-10_AB_SA_MVF_20180518_Pch2-Orc-F6.raw" NativeID:"controllerType=0 controllerNumber=1 scan=18253"	1	1340	null	2924.58		K1	S8	108~K1~S8~1~90#108~K1~K9~1~9	770ad8e8-de87-4a59-91eb-08fb7f2f2513	0	1
108	609.568	4	2435.25	2435.25	1.70509	[WPKYVSR]	>Orc5	266	272	[NYHKLDVSSNK]	>Orc3	262	272	20180528_Q2_U1_1-2_AB_SA_MVF_20180518_Pch2-Orc-F5.13451.13451.4 File:"20180528_Q2_U1_1-2_AB_SA_MVF_20180518_Pch2-Orc-F5.raw" NativeID:"controllerType=0 controllerNumber=1 scan=13451"	1	3939	null	2331.24		Y4	K4	102~K3~Y2~1~1#107~K3~K4~1~27#98~K3~S8~1~9#101~K3~S9~1~5#108~Y4~K4~0~27#95~S6~K4~0~27	dca19aac-b9dc-4644-a81f-8ab0d74e8d86	0	1
108	1079.59	2	2158.17	2158.17	2.78211	[STGVK]	>Pch2	496	500	[FFNKYQDILRK]	>Pch2	501	511	20180528_Q2_U1_1-10_AB_SA_MVF_20180518_Pch2-Orc-F6.17030.17030.2 File:"20180528_Q2_U1_1-10_AB_SA_MVF_20180518_Pch2-Orc-F6.raw" NativeID:"controllerType=0 controllerNumber=1 scan=17030"	1	1281	null	2783.09		S1	K4	108~S1~K4~0~50#98~T2~K4~0~50	1d2af66a-194c-4df6-869a-3599cda006e9	0	1
108	992.175	3	2974.51	2974.5	2.79198	[TTLBKALBQK]	>Pch2	321	330	[KLPLMBLSEYFR]	>Pch2	528	539	20180528_Q2_U1_1-2_AB_SA_MVF_20180518_Pch2-Orc-F7.25325.25325.3 File:"20180528_Q2_U1_1-2_AB_SA_MVF_20180518_Pch2-Orc-F7.raw" NativeID:"controllerType=0 controllerNumber=1 scan=25325"	1	5456	null	3943.6		K5	K1	103~T1~K1~0~2#103~T2~K1~0~7#108~K5~K1~1~53#103~K5~S8~1~12#106~K5~Y10~1~24	75126b16-6684-423c-a679-d801cea788f9	0	1
108	619.597	4	2475.36	2475.36	3.25917	[KVASVSGDAR]	>Orc1	695	704	[LNILEYLEKR]	>Orc4	254	263	20180528_Q2_U1_1-2_AB_SA_MVF_20180518_Pch2-Orc-F7.22244.22244.4 File:"20180528_Q2_U1_1-2_AB_SA_MVF_20180518_Pch2-Orc-F7.raw" NativeID:"controllerType=0 controllerNumber=1 scan=22244"	1	5130	null	3581.61		K1	K9	102~K1~Y6~1~21#108~K1~K9~1~64#103~S4~K9~0~3#104~S6~K9~0~11	fba07496-7461-491a-9bad-0bfdaa1e3dd9	0	1
108	701.121	4	2801.46	2801.45	3.5241	[IELKDESSR]	>Orc3	116	124	[LFGKDLAMVFNFK]	>Orc3	194	206	20180528_Q2_U1_1-10_AB_SA_MVF_20180518_Pch2-Orc-F8.23697.23697.4 File:"20180528_Q2_U1_1-10_AB_SA_MVF_20180518_Pch2-Orc-F8.raw" NativeID:"controllerType=0 controllerNumber=1 scan=23697"	1	2450	null	4220.4		S7	K4	107~K4~K4~1~35#108~S7~K4~0~48#108~S8~K4~0~15	224cdff6-7887-4456-9eb1-027f76c7b1fb	0	1
108	1321.03	3	3961.07	3961.06	3.93857	[LYSYATISLKIAR]	>Pch2	276	288	[FKQTGDSNQEDITTLITNNK]	>Pch2	289	308	20180528_Q2_U1_1-10_AB_SA_MVF_20180518_Pch2-Orc-F8.21566.21566.3 File:"20180528_Q2_U1_1-10_AB_SA_MVF_20180518_Pch2-Orc-F8.raw" NativeID:"controllerType=0 controllerNumber=1 scan=21566"	1	2280	null	3963.68		K10	T4	102~Y2~K2~0~0#101~S3~K2~0~1#103~Y4~K2~0~1#100~T6~K2~0~3#107~S8~K2~0~5#109~K10~K2~1~18#108~K10~T4~1~26#108~K10~S7~1~16#108~K10~T13~1~8#108~K10~T14~1~6#110~K10~T17~1~9	868b4909-1d5b-48ae-8653-4e3700337cc7	0	1
108	518.277	4	2070.09	2070.08	4.69575	[FEKDTGIK]	>His-MBP	39	46	[FEKDTGIK]	>His-MBP	39	46	20180528_Q2_U1_1-10_AB_SA_MVF_20180518_Pch2-Orc-F6.13105.13105.4 File:"20180528_Q2_U1_1-10_AB_SA_MVF_20180518_Pch2-Orc-F6.raw" NativeID:"controllerType=0 controllerNumber=1 scan=13105"	1	1110	null	2329.62		K3	K3	108~K3~K3~1~83#108~K3~T5~1~8#108~T5~K3~0~8	65fc5a8c-335c-4572-aded-f5cd23f094be	0	1
107	449.518	4	1795.05	1795.05	1.34289	[KIAIK]	>Pch2	511	515	[STGVKFFNK]	>Pch2	496	504	20180528_Q2_U1_1-10_AB_SA_MVF_20180518_Pch2-Orc-F6.14622.14622.4 File:"20180528_Q2_U1_1-10_AB_SA_MVF_20180518_Pch2-Orc-F6.raw" NativeID:"controllerType=0 controllerNumber=1 scan=14622"	1	1191	null	2504.82		K1	K5	100~K1~S1~1~21#100~K1~T2~1~4#107~K1~K5~1~73	5cdc2d6e-7821-49d1-aaab-4a68e9058bc4	0	1
107	587.01	3	1759.01	1759.01	1.59763	[KIAIK]	>Pch2	511	515	[LESFPKDR]	>Pch2	59	66	20180528_Q2_U1_1-10_AB_SA_MVF_20180518_Pch2-Orc-F6.12874.12874.3 File:"20180528_Q2_U1_1-10_AB_SA_MVF_20180518_Pch2-Orc-F6.raw" NativeID:"controllerType=0 controllerNumber=1 scan=12874"	1	1101	null	2302.86		K1	K6	74~K1~S3~1~9#107~K1~K6~1~90	c3ef517f-1900-42c1-8336-a4c0274e3147	0	1
107	910.163	3	2728.47	2728.47	1.61849	[STGVKFFNK]	>Pch2	496	504	[LKTSIITGQELmR]	>Pch2	67	79	20180528_Q2_U1_1-2_AB_SA_MVF_20180518_Pch2-Orc-F7.18458.18458.3 File:"20180528_Q2_U1_1-2_AB_SA_MVF_20180518_Pch2-Orc-F7.raw" NativeID:"controllerType=0 controllerNumber=1 scan=18458"	1	4784	null	3139.23		K5	K2	109~S1~K2~0~3#110~T2~K2~0~3#107~K5~K2~1~47#103~K5~T3~1~16#100~K5~S4~1~17#93~K5~T7~1~11	b156beb7-383d-47cb-978b-45afcd3f84ad	0	1
107	772.734	3	2316.19	2316.18	2.00209	[TNAKSR]	>Orc2	255	260	[FQSTKSYDLVEK]	>Orc3	599	610	20180528_Q2_U1_1-2_AB_SA_MVF_20180518_Pch2-Orc-F7.9319.9319.3 File:"20180528_Q2_U1_1-2_AB_SA_MVF_20180518_Pch2-Orc-F7.raw" NativeID:"controllerType=0 controllerNumber=1 scan=9319"	1	4232	null	2070.07		K4	K5	92~T1~K5~0~5#88~K4~S3~1~1#100~K4~T4~1~4#107~K4~K5~1~33#106~K4~S6~1~11#107~K4~Y7~1~11#97~S5~K5~0~33	caecfef4-d16f-4150-9382-185fdc62eddd	0	1
107	704.407	3	2111.21	2111.2	2.31059	[KIAIK]	>Pch2	511	515	[FFNKYQDILR]	>Pch2	501	510	20180528_Q2_U1_1-2_AB_SA_MVF_20180518_Pch2-Orc-F5.19496.19496.3 File:"20180528_Q2_U1_1-2_AB_SA_MVF_20180518_Pch2-Orc-F5.raw" NativeID:"controllerType=0 controllerNumber=1 scan=19496"	1	4016	null	3134.02		K1	K4	107~K1~K4~1~90#107~K1~Y5~1~9	6f1c5592-7191-4bac-9896-00fc525379d5	0	1
107	634.109	4	2533.41	2533.41	2.58803	[KLESFPK]	>Pch2	58	64	[LKTSIITGQELMR]	>Pch2	67	79	20180528_Q2_U1_1-10_AB_SA_MVF_20180518_Pch2-Orc-F6.20008.20008.4 File:"20180528_Q2_U1_1-10_AB_SA_MVF_20180518_Pch2-Orc-F6.raw" NativeID:"controllerType=0 controllerNumber=1 scan=20008"	1	1386	null	3128.69		K1	K2	107~K1~K2~1~52#105~K1~T3~1~13#103~K1~S4~1~7#97~K1~T7~1~2#101~S4~K2~0~23	f2dafabd-f69b-4963-8ec4-403f0a992167	0	1
107	834.055	3	2500.15	2500.14	3.43504	[WPKYVSR]	>Orc5	266	272	[BGELMEDSBLR]	>Orc5	206	216	20180528_Q2_U1_1-2_AB_SA_MVF_20180518_Pch2-Orc-F7.20243.20243.3 File:"20180528_Q2_U1_1-2_AB_SA_MVF_20180518_Pch2-Orc-F7.raw" NativeID:"controllerType=0 controllerNumber=1 scan=20243"	1	4909	null	3347.66		K3	S8	107~K3~S8~1~100	5558a4d2-760d-4c00-a744-e4eecb183ced	0	1
107	574.343	4	2294.35	2294.34	3.48688	[LWLKK]	>Orc4	450	454	[WKVNVPWEIIK]	>Orc5	450	460	20180528_Q2_U1_1-2_AB_SA_MVF_20180518_Pch2-Orc-F7.26096.26096.4 File:"20180528_Q2_U1_1-2_AB_SA_MVF_20180518_Pch2-Orc-F7.raw" NativeID:"controllerType=0 controllerNumber=1 scan=26096"	1	5508	null	4034.3		K4	K2	107~K4~K2~1~100	0e92b443-60be-4d0e-8b65-f0fbf19c5734	0	1
107	886.139	3	2656.4	2656.39	3.48777	[QLGNKITSR]	>Orc1	608	616	[FQSTKSYDLVEK]	>Orc3	599	610	20180528_Q2_U1_1-2_AB_SA_MVF_20180518_Pch2-Orc-F7.13830.13830.3 File:"20180528_Q2_U1_1-2_AB_SA_MVF_20180518_Pch2-Orc-F7.raw" NativeID:"controllerType=0 controllerNumber=1 scan=13830"	1	4467	null	2599.72		K5	K5	97~K5~S3~1~4#102~K5~T4~1~4#107~K5~K5~1~33#105~K5~S6~1~10#104~K5~Y7~1~10#106~T7~K5~0~33#109~S8~K5~0~4	ed27d004-5ded-4373-b907-1ecab2da94f0	0	1
107	1015.54	2	2030.08	2030.07	4.92841	[STGVK]	>Pch2	496	500	[FFNKYQDILR]	>Pch2	501	510	20180528_Q2_U1_1-2_AB_SA_MVF_20180518_Pch2-Orc-F5.20161.20161.2 File:"20180528_Q2_U1_1-2_AB_SA_MVF_20180518_Pch2-Orc-F5.raw" NativeID:"controllerType=0 controllerNumber=1 scan=20161"	1	4035	null	3228.94		S1	K4	107~S1~K4~0~50#96~T2~K4~0~50	bc50600b-a16e-4f9e-af63-57b25135031c	0	1
107	1368.05	3	4102.15	4102.12	7.45128	[QKLFEIQK]	>Orc2	291	298	[KMFPQYWFELTQGFSLLFYGVGSK]	>Orc2	299	322	20180528_Q2_U1_1-10_AB_SA_MVF_20180518_Pch2-Orc-F8.33441.33441.3 File:"20180528_Q2_U1_1-10_AB_SA_MVF_20180518_Pch2-Orc-F8.raw" NativeID:"controllerType=0 controllerNumber=1 scan=33441"	1	3471	null	5550.68		K2	K1	107~K2~K1~1~51#104~K2~Y6~1~12#102~K2~T11~1~1#103~K2~S15~1~5#105~K2~Y19~1~19#105~K2~S23~1~8	2394dd93-156a-46f1-99c8-b830152c7ca7	0	1
106	677.362	3	2030.07	2030.07	1.13501	[STGVK]	>Pch2	496	500	[FFNKYQDILR]	>Pch2	501	510	20180528_Q2_U1_1-10_AB_SA_MVF_20180518_Pch2-Orc-F6.20601.20601.3 File:"20180528_Q2_U1_1-10_AB_SA_MVF_20180518_Pch2-Orc-F6.raw" NativeID:"controllerType=0 controllerNumber=1 scan=20601"	1	1401	null	3197.79		T2	K4	112~S1~K4~0~9#106~T2~K4~0~90	1dddc16f-fd9d-4e91-8255-11fba8c2dd55	0	1
106	799.776	3	2397.31	2397.31	1.22858	[LSAARK}	>Pch2	559	565	[ISIEQQSTSHVSIK]	>Pch2	136	149	20180528_Q2_U1_1-10_AB_SA_MVF_20180518_Pch2-Orc-F6.10584.10584.3 File:"20180528_Q2_U1_1-10_AB_SA_MVF_20180518_Pch2-Orc-F6.raw" NativeID:"controllerType=0 controllerNumber=1 scan=10584"	1	975	null	2038.41		K6	S9	81~K6~S2~1~2#103~K6~S7~1~16#104~K6~T8~1~16#106~K6~S9~1~58#106~K6~S12~1~6	dbd1406d-48fe-4248-905d-25df16a53019	0	1
106	579.794	4	2316.15	2316.15	1.25953	[LESFPKDR]	>Pch2	59	66	[YENGKYDIK]	>His-MBP	183	191	20180528_Q2_U1_1-10_AB_SA_MVF_20180518_Pch2-Orc-F6.14212.14212.4 File:"20180528_Q2_U1_1-10_AB_SA_MVF_20180518_Pch2-Orc-F6.raw" NativeID:"controllerType=0 controllerNumber=1 scan=14212"	1	1173	null	2457.73		K6	K5	92~S3~K5~0~3#72~K6~Y1~1~10#106~K6~K5~1~61#107~K6~Y6~1~24	819b6801-9ac0-4f6d-96bc-6ea074a967a1	0	1
106	587.001	3	1758.99	1758.99	1.34987	[AVVKR]	>Pch2	53	57	[LESFPKDR]	>Pch2	59	66	20180528_Q2_U1_1-10_AB_SA_MVF_20180518_Pch2-Orc-F6.10238.10238.3 File:"20180528_Q2_U1_1-10_AB_SA_MVF_20180518_Pch2-Orc-F6.raw" NativeID:"controllerType=0 controllerNumber=1 scan=10238"	1	937	null	1998.74		K4	K6	44~K4~S3~1~9#106~K4~K6~1~90	94a8deaa-1c48-4aa6-a6be-58afe9fb98fc	0	1
106	753.108	3	2257.31	2257.31	1.46749	[AVVKR]	>Pch2	53	57	[LKTSIITGQELMR]	>Pch2	67	79	20180528_Q2_U1_1-2_AB_SA_MVF_20180518_Pch2-Orc-F7.15117.15117.3 File:"20180528_Q2_U1_1-2_AB_SA_MVF_20180518_Pch2-Orc-F7.raw" NativeID:"controllerType=0 controllerNumber=1 scan=15117"	1	4531	null	2749.67		K4	K2	106~K4~K2~1~61#99~K4~T3~1~24#97~K4~S4~1~11#85~K4~T7~1~3	24fcd2be-64d7-44ec-89cb-41187796e149	0	1
106	586.572	4	2343.27	2343.26	2.11744	[KVASVSGDAR]	>Orc1	695	704	[LNISVEEAKR]	>Orc1	894	903	20180528_Q2_U1_1-10_AB_SA_MVF_20180518_Pch2-Orc-F8.9084.9084.4 File:"20180528_Q2_U1_1-10_AB_SA_MVF_20180518_Pch2-Orc-F8.raw" NativeID:"controllerType=0 controllerNumber=1 scan=9084"	1	1777	null	2310.81		K1	K9	92~K1~S4~1~3#106~K1~K9~1~70#95~S4~K9~0~12#98~S6~K9~0~12	b4ba71b1-2286-4cd6-b0bf-8ddebd278053	0	1
106	586.573	4	2343.27	2343.26	2.71528	[KVASVSGDAR]	>Orc1	695	704	[LNISVEEAKR]	>Orc1	894	903	20180528_Q2_U1_1-2_AB_SA_MVF_20180518_Pch2-Orc-F7.11649.11649.4 File:"20180528_Q2_U1_1-2_AB_SA_MVF_20180518_Pch2-Orc-F7.raw" NativeID:"controllerType=0 controllerNumber=1 scan=11649"	1	4348	null	2345.76		K1	K9	93~K1~S4~1~26#106~K1~K9~1~64#96~S4~K9~0~4#99~S6~K9~0~4	85b9ad1b-cf97-478c-8959-70b05d83cc06	0	1
106	692.042	3	2074.11	2074.1	3.55567	[SSDGIKLGR]	>Orc1	44	52	[TEHYLKR]	>Orc1	37	43	20180528_Q2_U1_1-10_AB_SA_MVF_20180518_Pch2-Orc-F4.8396.8396.3 File:"20180528_Q2_U1_1-10_AB_SA_MVF_20180518_Pch2-Orc-F4.raw" NativeID:"controllerType=0 controllerNumber=1 scan=8396"	1	477	null	1941.41		K6	K6	83~S1~K6~0~8#83~S2~K6~0~8#47~K6~T1~1~2#92~K6~Y4~1~25#106~K6~K6~1~55	d6c2e1a1-9b3d-4cf0-8569-70c7e9de0ded	0	1
105	875.497	2	1749.99	1749.99	0.494889	[AYIKK]	>Orc1	194	198	[SSDGIKLGR]	>Orc1	44	52	20180528_Q2_U1_1-2_AB_SA_MVF_20180518_Pch2-Orc-F5.10697.10697.2 File:"20180528_Q2_U1_1-2_AB_SA_MVF_20180518_Pch2-Orc-F5.raw" NativeID:"controllerType=0 controllerNumber=1 scan=10697"	1	3841	null	1989.3		K4	K6	83~Y2~K6~0~6#90~K4~S1~1~8#91~K4~S2~1~8#105~K4~K6~1~76	be7e158c-395c-4e98-8fb6-91b790494f1a	0	1
105	708.044	3	2122.12	2122.11	1.52414	[FEKDTGIK]	>His-MBP	39	46	[KVASVSGDAR]	>Orc1	695	704	20180528_Q2_U1_1-2_AB_SA_MVF_20180518_Pch2-Orc-F7.8615.8615.3 File:"20180528_Q2_U1_1-2_AB_SA_MVF_20180518_Pch2-Orc-F7.raw" NativeID:"controllerType=0 controllerNumber=1 scan=8615"	1	4188	null	1985.7		K3	K1	105~K3~K1~1~64#90~K3~S4~1~4#95~K3~S6~1~4#90~T5~K1~0~26	244beec4-f096-420c-b203-2a20ae0fd539	0	1
105	715.021	3	2143.05	2143.05	1.82985	[VIKBMFR]	>Pch2	16	22	[BSTVDISGR]	>Pch2	516	524	20180528_Q2_U1_1-2_AB_SA_MVF_20180518_Pch2-Orc-F5.18375.18375.3 File:"20180528_Q2_U1_1-2_AB_SA_MVF_20180518_Pch2-Orc-F5.raw" NativeID:"controllerType=0 controllerNumber=1 scan=18375"	1	4008	null	2975.34		K3	S2	105~K3~S2~1~83#101~K3~T3~1~8#104~K3~S7~1~8	08efbd36-c350-468e-b8ad-4d7fdbce56f8	0	1
105	935.518	3	2804.54	2804.53	2.40673	[KLESFPKDR]	>Pch2	58	66	[LKTSIITGQELMR]	>Pch2	67	79	20180528_Q2_U1_1-10_AB_SA_MVF_20180518_Pch2-Orc-F6.17909.17909.3 File:"20180528_Q2_U1_1-10_AB_SA_MVF_20180518_Pch2-Orc-F6.raw" NativeID:"controllerType=0 controllerNumber=1 scan=17909"	1	1300	null	2884.82		K7	T3	99~K1~K2~1~1#96~K1~T3~1~12#95~K1~S4~1~5#94~K1~T7~1~1#104~S4~K2~0~10#108~K7~K2~1~19#105~K7~T3~1~26#105~K7~S4~1~14#105~K7~T7~1~9	f288cd19-1180-4a07-bdc7-f2a8b346e66a	0	1
105	704.407	3	2111.21	2111.2	3.05778	[KIAIK]	>Pch2	511	515	[FFNKYQDILR]	>Pch2	501	510	20180528_Q2_U1_1-10_AB_SA_MVF_20180518_Pch2-Orc-F4.15746.15746.3 File:"20180528_Q2_U1_1-10_AB_SA_MVF_20180518_Pch2-Orc-F4.raw" NativeID:"controllerType=0 controllerNumber=1 scan=15746"	1	649	null	3098.12		K1	Y5	104~K1~K4~1~50#105~K1~Y5~1~50	f4117d7e-9a22-43d0-bd3f-fc1f504b2e44	0	1
105	704.408	3	2111.21	2111.2	3.29313	[KIAIK]	>Pch2	511	515	[FFNKYQDILR]	>Pch2	501	510	20180528_Q2_U1_1-2_AB_SA_MVF_20180518_Pch2-Orc-F7.18571.18571.3 File:"20180528_Q2_U1_1-2_AB_SA_MVF_20180518_Pch2-Orc-F7.raw" NativeID:"controllerType=0 controllerNumber=1 scan=18571"	1	4792	null	3152.14		K1	Y5	104~K1~K4~1~50#105~K1~Y5~1~50	06e94098-d923-43dc-a409-7288544db1f4	0	1
105	920.962	4	3680.83	3680.81	3.75937	[YENGKYDIK]	>His-MBP	183	191	[FGGYAQSGLLAEITPDKAFQDK]	>His-MBP	79	100	20180528_Q2_U1_1-10_AB_SA_MVF_20180518_Pch2-Orc-F8.20121.20121.4 File:"20180528_Q2_U1_1-10_AB_SA_MVF_20180518_Pch2-Orc-F8.raw" NativeID:"controllerType=0 controllerNumber=1 scan=20121"	1	2144	null	3788.57		Y6	K17	88~Y1~K17~0~14#90~K5~Y4~1~1#87~K5~S7~1~5#100~K5~T14~1~9#105~K5~K17~1~34#105~Y6~K17~0~34	6a665ca6-3fcc-4644-9e42-20c29ab47121	0	1
105	587.993	3	1761.96	1761.95	6.55149	[KIAIK]	>Pch2	511	515	[BSTVDISGR]	>Pch2	516	524	20180528_Q2_U1_1-10_AB_SA_MVF_20180518_Pch2-Orc-F4.11302.11302.3 File:"20180528_Q2_U1_1-10_AB_SA_MVF_20180518_Pch2-Orc-F4.raw" NativeID:"controllerType=0 controllerNumber=1 scan=11302"	1	573	null	2390.14		K1	S7	102~K1~S2~1~33#102~K1~T3~1~33#105~K1~S7~1~33	a5ad1593-e07f-41a1-8e97-cde3d03cedeb	0	1
104	724.047	3	2170.13	2170.13	0.265851	[YDASIFSR]	>Orc5	345	352	[QLGNKITSR]	>Orc1	608	616	20180528_Q2_U1_1-10_AB_SA_MVF_20180518_Pch2-Orc-F6.17395.17395.3 File:"20180528_Q2_U1_1-10_AB_SA_MVF_20180518_Pch2-Orc-F6.raw" NativeID:"controllerType=0 controllerNumber=1 scan=17395"	1	1293	null	2825.23		Y1	K5	104~Y1~K5~0~66#104~S4~K5~0~28#101~S7~K5~0~4	364fbc76-9f4b-4f28-8eea-b96473286f2b	0	1
104	439.749	4	1755.97	1755.97	0.971797	[KVEPR]	>Orc1	198	202	[SSDGIKLGR]	>Orc1	44	52	20180528_Q2_U1_1-2_AB_SA_MVF_20180518_Pch2-Orc-F5.9251.9251.4 File:"20180528_Q2_U1_1-2_AB_SA_MVF_20180518_Pch2-Orc-F5.raw" NativeID:"controllerType=0 controllerNumber=1 scan=9251"	1	3804	null	1815.04		K1	K6	91~K1~S1~1~8#92~K1~S2~1~8#104~K1~K6~1~83	73f7d0e6-9406-4a79-a7a0-bd4ea45cd74e	0	1
104	875.163	3	2623.48	2623.47	1.25445	[QLGNKITSR]	>Orc1	608	616	[WKVNVPWEIIK]	>Orc5	450	460	20180528_Q2_U1_1-2_AB_SA_MVF_20180518_Pch2-Orc-F5.23403.23403.3 File:"20180528_Q2_U1_1-2_AB_SA_MVF_20180518_Pch2-Orc-F5.raw" NativeID:"controllerType=0 controllerNumber=1 scan=23403"	1	4092	null	3708.89		S8	K2	102~K5~K2~1~33#76~T7~K2~0~33#104~S8~K2~0~33	4b87e0e5-e0bb-43cd-b1a3-d28807c279c1	0	1
104	633.012	3	1897.02	1897.02	1.58279	[AVVKR]	>Pch2	53	57	[YENGKYDIK]	>His-MBP	183	191	20180528_Q2_U1_1-10_AB_SA_MVF_20180518_Pch2-Orc-F6.9558.9558.3 File:"20180528_Q2_U1_1-10_AB_SA_MVF_20180518_Pch2-Orc-F6.raw" NativeID:"controllerType=0 controllerNumber=1 scan=9558"	1	881	null	1920.32		K4	K5	91~K4~Y1~1~4#104~K4~K5~1~47#99~K4~Y6~1~47	1932385a-cc31-4e05-831a-d9aba705910a	0	1
104	845.142	3	2533.41	2533.41	2.80325	[KLESFPK]	>Pch2	58	64	[LKTSIITGQELMR]	>Pch2	67	79	20180528_Q2_U1_1-10_AB_SA_MVF_20180518_Pch2-Orc-F6.20114.20114.3 File:"20180528_Q2_U1_1-10_AB_SA_MVF_20180518_Pch2-Orc-F6.raw" NativeID:"controllerType=0 controllerNumber=1 scan=20114"	1	1393	null	3141.13		K1	K2	104~K1~K2~1~54#99~K1~T3~1~19#98~K1~S4~1~4#97~K1~T7~1~12#88~S4~K2~0~9	d0897b57-a408-4f7d-a01c-7a450270db99	0	1
104	1122.58	3	3365.73	3365.72	3.8172	[DLTLPSKK]	>Orc1	210	217	[YIBEPTGEKFVDINIEDVK]	>Orc1	175	193	20180528_Q2_U1_1-10_AB_SA_MVF_20180518_Pch2-Orc-F8.20651.20651.3 File:"20180528_Q2_U1_1-10_AB_SA_MVF_20180518_Pch2-Orc-F8.raw" NativeID:"controllerType=0 controllerNumber=1 scan=20651"	1	2199	null	3853.01		K7	K9	78~T3~K9~0~2#104~S6~K9~0~38#97~K7~Y1~1~7#102~K7~T6~1~13#104~K7~K9~1~38	39ff47e3-298d-4dfe-bd79-467e2c70d11e	0	1
104	1029.05	4	4113.18	4113.15	6.93047	[ETLPKEEILNFIR]	>Orc3	546	558	[LLIETQMQNMGNLSANTGPKR]	>Orc2	527	547	20180528_Q2_U1_1-10_AB_SA_MVF_20180518_Pch2-Orc-F8.24998.24998.4 File:"20180528_Q2_U1_1-10_AB_SA_MVF_20180518_Pch2-Orc-F8.raw" NativeID:"controllerType=0 controllerNumber=1 scan=24998"	1	2586	null	4379.53		K5	K20	101~T2~K20~0~11#91~K5~T5~1~8#99~K5~S14~1~14#102~K5~T17~1~18#104~K5~K20~1~46	50545790-b534-4fe3-aa17-d3baf9668efa	0	1
104	1293.04	3	3877.09	3877.06	7.58403	[DSKINIK]	>Orc5	159	165	[TYLLDYELSLLQQSYKEQFITIR]	>Orc4	109	131	20180528_Q2_U1_1-10_AB_SA_MVF_20180518_Pch2-Orc-F8.29382.29382.3 File:"20180528_Q2_U1_1-10_AB_SA_MVF_20180518_Pch2-Orc-F8.raw" NativeID:"controllerType=0 controllerNumber=1 scan=29382"	1	3167	null	4999.04		K3	T21	102~S2~K16~0~12#93~K3~T1~1~1#93~K3~Y2~1~1#94~K3~Y6~1~4#95~K3~S9~1~6#101~K3~S14~1~8#102~K3~Y15~1~12#103~K3~K16~1~12#104~K3~T21~1~40	e3248e7d-1841-4d6e-936f-fd7a9a313491	0	1
103	569.312	4	2274.22	2274.22	0.272576	[KEVNPR]	>Orc5	369	374	[YLQPSLFAIER]	>Orc5	375	385	20180528_Q2_U1_1-2_AB_SA_MVF_20180518_Pch2-Orc-F7.17516.17516.4 File:"20180528_Q2_U1_1-2_AB_SA_MVF_20180518_Pch2-Orc-F7.raw" NativeID:"controllerType=0 controllerNumber=1 scan=17516"	1	4720	null	3029.08		K1	Y1	103~K1~Y1~1~90#96~K1~S5~1~9	fad8d0b8-296b-4e9d-9956-18a9d9397e8b	0	1
103	934.491	3	2801.46	2801.45	1.79772	[IELKDESSR]	>Orc3	116	124	[LFGKDLAMVFNFK]	>Orc3	194	206	20180528_Q2_U1_1-10_AB_SA_MVF_20180518_Pch2-Orc-F8.23734.23734.3 File:"20180528_Q2_U1_1-10_AB_SA_MVF_20180518_Pch2-Orc-F8.raw" NativeID:"controllerType=0 controllerNumber=1 scan=23734"	1	2458	null	4224.74		K4	K4	103~K4~K4~1~83#109~S7~K4~0~8#110~S8~K4~0~8	52ccd4fa-e70d-48f6-98d4-c0bf9cdda17d	0	1
103	773.089	3	2317.25	2317.25	2.79284	[TNAKSR]	>Orc2	255	260	[EVVKELLSSSAQR]	>Orc1	491	503	20180528_Q2_U1_1-10_AB_SA_MVF_20180518_Pch2-Orc-F6.14030.14030.3 File:"20180528_Q2_U1_1-10_AB_SA_MVF_20180518_Pch2-Orc-F6.raw" NativeID:"controllerType=0 controllerNumber=1 scan=14030"	1	1162	null	2436.48		K4	K4	87~T1~K4~0~15#103~K4~K4~1~34#97~K4~S8~1~9#97~K4~S9~1~2#98~K4~S10~1~2#101~S5~K4~0~34	a293e3db-9bf7-40d9-9caf-8dca8772bea7	0	1
103	1186.63	3	3557.88	3557.87	3.85301	[QLGNKITSR]	>Orc1	608	616	[EGQGSIEIKDPPTEAQQHLIR]	>Pch2	80	100	20180528_Q2_U1_1-2_AB_SA_MVF_20180518_Pch2-Orc-F7.14865.14865.3 File:"20180528_Q2_U1_1-2_AB_SA_MVF_20180518_Pch2-Orc-F7.raw" NativeID:"controllerType=0 controllerNumber=1 scan=14865"	1	4517	null	2720.32		S8	K9	102~K5~S5~1~7#102~K5~K9~1~30#91~K5~T13~1~2#86~T7~K9~0~30#103~S8~K9~0~30	28604268-4019-4a09-9837-cbf359ce17ce	0	1
102	963.971	4	3852.86	3852.86	0.499722	[VIKBMFR]	>Pch2	16	22	[EFSDGSDTIDTNYKGIIIELSBAR]	>Pch2	336	359	20180528_Q2_U1_1-10_AB_SA_MVF_20180518_Pch2-Orc-F8.25455.25455.4 File:"20180528_Q2_U1_1-10_AB_SA_MVF_20180518_Pch2-Orc-F8.raw" NativeID:"controllerType=0 controllerNumber=1 scan=25455"	1	2615	null	4436.93		K3	S21	93~K3~S3~1~1#94~K3~S6~1~4#95~K3~T8~1~3#99~K3~T11~1~11#98~K3~Y13~1~11#100~K3~K14~1~24#102~K3~S21~1~43	dc131c5a-30a3-4872-a627-c70dd175b462	0	1
102	605.586	4	2419.32	2419.32	1.33406	[FENKLK]	>Orc1	406	411	[EVVKELLSSSAQR]	>Orc1	491	503	20180528_Q2_U1_1-2_AB_SA_MVF_20180518_Pch2-Orc-F7.16755.16755.4 File:"20180528_Q2_U1_1-2_AB_SA_MVF_20180518_Pch2-Orc-F7.raw" NativeID:"controllerType=0 controllerNumber=1 scan=16755"	1	4643	null	2940.48		K4	K4	102~K4~K4~1~64#94~K4~S8~1~26#93~K4~S9~1~4#94~K4~S10~1~4	b14fc2f6-4a62-451e-b52f-59ddf7fda491	0	1
102	704.407	3	2111.21	2111.2	2.08988	[KIAIK]	>Pch2	511	515	[FFNKYQDILR]	>Pch2	501	510	20180528_Q2_U1_1-10_AB_SA_MVF_20180518_Pch2-Orc-F6.19906.19906.3 File:"20180528_Q2_U1_1-10_AB_SA_MVF_20180518_Pch2-Orc-F6.raw" NativeID:"controllerType=0 controllerNumber=1 scan=19906"	1	1382	null	3117.05		K1	K4	102~K1~K4~1~90#102~K1~Y5~1~9	ee6b1694-c043-4d1d-ab0e-243c52c1fec1	0	1
102	812.422	3	2435.25	2435.25	2.29415	[WPKYVSR]	>Orc5	266	272	[NYHKLDVSSNK]	>Orc3	262	272	20180528_Q2_U1_1-2_AB_SA_MVF_20180518_Pch2-Orc-F5.13301.13301.3 File:"20180528_Q2_U1_1-2_AB_SA_MVF_20180518_Pch2-Orc-F5.raw" NativeID:"controllerType=0 controllerNumber=1 scan=13301"	1	3932	null	2311.44		Y4	K4	92~K3~Y2~1~1#101~K3~K4~1~27#92~K3~S8~1~9#93~K3~S9~1~4#102~Y4~K4~0~27#74~S6~K4~0~27	4729dfce-3ca2-46fc-bd1c-d1d1741fa009	0	1
102	1186.63	3	3557.88	3557.87	2.30448	[QLGNKITSR]	>Orc1	608	616	[EGQGSIEIKDPPTEAQQHLIR]	>Pch2	80	100	20180528_Q2_U1_1-2_AB_SA_MVF_20180518_Pch2-Orc-F7.15048.15048.3 File:"20180528_Q2_U1_1-2_AB_SA_MVF_20180518_Pch2-Orc-F7.raw" NativeID:"controllerType=0 controllerNumber=1 scan=15048"	1	4524	null	2741.8		S8	K9	100~K5~S5~1~7#101~K5~K9~1~30#87~K5~T13~1~2#85~T7~K9~0~30#102~S8~K9~0~30	8c14cdcd-d12a-4de8-adbc-33d211bdc43b	0	1
102	513.52	4	2051.06	2051.05	2.57468	[TNAKSR]	>Orc2	255	260	[FTSSDPKELR]	>Orc6	131	140	20180528_Q2_U1_1-10_AB_SA_MVF_20180518_Pch2-Orc-F6.8673.8673.4 File:"20180528_Q2_U1_1-10_AB_SA_MVF_20180518_Pch2-Orc-F6.raw" NativeID:"controllerType=0 controllerNumber=1 scan=8673"	1	813	null	1818.12		K4	K7	85~T1~K7~0~7#71~K4~T2~1~2#89~K4~S3~1~7#91~K4~S4~1~7#102~K4~K7~1~37#101~S5~K7~0~37	ce51cf79-a00a-49c5-bd5e-80c224e9b9aa	0	1
102	439.749	4	1755.98	1755.97	2.62152	[KVEPR]	>Orc1	198	202	[SSDGIKLGR]	>Orc1	44	52	20180528_Q2_U1_1-10_AB_SA_MVF_20180518_Pch2-Orc-F6.9106.9106.4 File:"20180528_Q2_U1_1-10_AB_SA_MVF_20180518_Pch2-Orc-F6.raw" NativeID:"controllerType=0 controllerNumber=1 scan=9106"	1	840	null	1868.26		K1	K6	87~K1~S1~1~8#86~K1~S2~1~8#102~K1~K6~1~83	04d8220c-d5b5-49d7-801c-e35c8aa7e1e0	0	1
102	528.557	4	2111.21	2111.2	2.96689	[KIAIK]	>Pch2	511	515	[FFNKYQDILR]	>Pch2	501	510	20180528_Q2_U1_1-2_AB_SA_MVF_20180518_Pch2-Orc-F5.19489.19489.4 File:"20180528_Q2_U1_1-2_AB_SA_MVF_20180518_Pch2-Orc-F5.raw" NativeID:"controllerType=0 controllerNumber=1 scan=19489"	1	4014	null	3132.92		K1	K4	102~K1~K4~1~90#100~K1~Y5~1~9	d3043ee8-ff01-444a-b716-fcfc550b8b2c	0	1
102	548.04	4	2189.14	2189.13	3.09472	[SPVKNGGR]	>Orc6	123	130	[FTSSDPKELR]	>Orc6	131	140	20180528_Q2_U1_1-10_AB_SA_MVF_20180518_Pch2-Orc-F4.8191.8191.4 File:"20180528_Q2_U1_1-10_AB_SA_MVF_20180518_Pch2-Orc-F4.raw" NativeID:"controllerType=0 controllerNumber=1 scan=8191"	1	465	null	1910.88		K4	K7	96~S1~K7~0~24#83~K4~T2~1~2#96~K4~S3~1~8#96~K4~S4~1~8#102~K4~K7~1~56	26d3aec2-5737-487e-8223-5b47380a2484	0	1
102	787.108	3	2359.31	2359.3	3.24821	[ALKVBK]	>Orc1	706	711	[EVVKELLSSSAQR]	>Orc1	491	503	20180528_Q2_U1_1-2_AB_SA_MVF_20180518_Pch2-Orc-F5.16640.16640.3 File:"20180528_Q2_U1_1-2_AB_SA_MVF_20180518_Pch2-Orc-F5.raw" NativeID:"controllerType=0 controllerNumber=1 scan=16640"	1	3969	null	2741.13		K3	K4	102~K3~K4~1~68#91~K3~S8~1~10#92~K3~S9~1~10#93~K3~S10~1~10	1d051a73-ffb7-482f-a3dd-25cdea1e6859	0	1
102	678.877	4	2712.48	2712.48	3.33345	[STGVKFFNK]	>Pch2	496	504	[LKTSIITGQELMR]	>Pch2	67	79	20180528_Q2_U1_1-2_AB_SA_MVF_20180518_Pch2-Orc-F7.20309.20309.4 File:"20180528_Q2_U1_1-2_AB_SA_MVF_20180518_Pch2-Orc-F7.raw" NativeID:"controllerType=0 controllerNumber=1 scan=20309"	1	4922	null	3355.29		K5	K2	97~S1~K2~0~14#99~T2~K2~0~23#102~K5~K2~1~46#100~K5~T3~1~9#97~K5~S4~1~5#94~K5~T7~1~1	6fa71ec5-20c9-4126-bcd8-67a4ddc0239f	0	1
102	843.195	4	3369.76	3369.75	3.60316	[ELIIGEKWFR]	>Orc6	371	380	[EVAYKIVDEYNINASR]	>Orc6	297	312	20180528_Q2_U1_1-2_AB_SA_MVF_20180518_Pch2-Orc-F7.27150.27150.4 File:"20180528_Q2_U1_1-2_AB_SA_MVF_20180518_Pch2-Orc-F7.raw" NativeID:"controllerType=0 controllerNumber=1 scan=27150"	1	5567	null	4159.09		K7	K5	101~K7~Y4~1~23#102~K7~K5~1~61#98~K7~Y10~1~11#98~K7~S15~1~3	0cee1a7e-7d2e-4475-8ccd-1d72d74406c3	0	1
102	1035.57	3	3104.7	3104.68	5.08841	[IAIKBSTVDISGR]	>Pch2	512	524	[LKTSIITGQELMR]	>Pch2	67	79	20180528_Q2_U1_1-10_AB_SA_MVF_20180518_Pch2-Orc-F8.16729.16729.3 File:"20180528_Q2_U1_1-10_AB_SA_MVF_20180518_Pch2-Orc-F8.raw" NativeID:"controllerType=0 controllerNumber=1 scan=16729"	1	1943	null	3371.57		K4	K2	102~K4~K2~1~37#99~K4~T3~1~3#96~K4~S4~1~1#99~K4~T7~1~24#100~S6~K2~0~9#100~T7~K2~0~15#101~S11~K2~0~6	ed5c42d4-c81d-428d-82ee-9e4682893e65	0	1
102	1344.39	3	4031.14	4031.12	5.22823	[LKTSIITGQELMR]	>Pch2	67	79	[EGQGSIEIKDPPTEAQQHLIR]	>Pch2	80	100	20180528_Q2_U1_1-10_AB_SA_MVF_20180518_Pch2-Orc-F8.16024.16024.3 File:"20180528_Q2_U1_1-10_AB_SA_MVF_20180518_Pch2-Orc-F8.raw" NativeID:"controllerType=0 controllerNumber=1 scan=16024"	1	1914	null	3284.52		K2	K9	100~K2~S5~1~5#102~K2~K9~1~27#96~K2~T13~1~1#102~T3~K9~0~27#102~S4~K9~0~27#102~T7~K9~0~9	18911d06-fea8-492e-a852-bb8eeb20ed3a	0	1
101	1284.96	3	3852.86	3852.86	0.533679	[VIKBMFR]	>Pch2	16	22	[EFSDGSDTIDTNYKGIIIELSBAR]	>Pch2	336	359	20180528_Q2_U1_1-10_AB_SA_MVF_20180518_Pch2-Orc-F8.25478.25478.3 File:"20180528_Q2_U1_1-10_AB_SA_MVF_20180518_Pch2-Orc-F8.raw" NativeID:"controllerType=0 controllerNumber=1 scan=25478"	1	2618	null	4439.71		K3	S21	88~K3~S3~1~1#88~K3~S6~1~6#86~K3~T8~1~3#93~K3~T11~1~10#97~K3~Y13~1~15#99~K3~K14~1~22#101~K3~S21~1~41	05833dd2-b396-4879-bae1-8e0ceca2b5d5	0	1
101	612.072	4	2445.27	2445.26	1.69806	[STGVKFFNK]	>Pch2	496	504	[TTLBKALBQK]	>Pch2	321	330	20180528_Q2_U1_1-10_AB_SA_MVF_20180518_Pch2-Orc-F6.16381.16381.4 File:"20180528_Q2_U1_1-10_AB_SA_MVF_20180518_Pch2-Orc-F6.raw" NativeID:"controllerType=0 controllerNumber=1 scan=16381"	1	1238	null	2708.04		K5	K5	95~S1~K5~0~12#95~T2~K5~0~8#92~K5~T1~1~15#92~K5~T2~1~9#101~K5~K5~1~54	1135846b-ffbe-45cb-96e1-861a9e0e063a	0	1
101	830.793	3	2490.36	2490.36	1.78002	[KVEPR]	>Orc1	198	202	[FVDINIEDVKAYIK]	>Orc1	184	197	20180528_Q2_U1_1-10_AB_SA_MVF_20180518_Pch2-Orc-F6.25592.25592.3 File:"20180528_Q2_U1_1-10_AB_SA_MVF_20180518_Pch2-Orc-F6.raw" NativeID:"controllerType=0 controllerNumber=1 scan=25592"	1	1576	null	3789.21		K1	Y12	100~K1~K10~1~50#101~K1~Y12~1~50	d138cda6-78de-4ec3-86fb-63ea872d513d	0	1
101	827.907	4	3308.61	3308.6	1.96815	[VIKBMFR]	>Pch2	16	22	[EDVQISSLHSGSDSKQNSNK]	>Pch2	23	42	20180528_Q2_U1_1-10_AB_SA_MVF_20180518_Pch2-Orc-F6.14363.14363.4 File:"20180528_Q2_U1_1-10_AB_SA_MVF_20180518_Pch2-Orc-F6.raw" NativeID:"controllerType=0 controllerNumber=1 scan=14363"	1	1184	null	2475.26		K3	S14	92~K3~S6~1~1#94~K3~S7~1~4#99~K3~S10~1~15#99~K3~S12~1~6#101~K3~S14~1~27#101~K3~K15~1~27#102~K3~S18~1~17	e30f131f-9558-4254-8a2c-58d6728c0198	0	1
101	822.12	3	2464.34	2464.34	2.50469	[MIKAINSR]	>Orc4	418	425	[YLQPSLFAIER]	>Orc5	375	385	20180528_Q2_U1_1-2_AB_SA_MVF_20180518_Pch2-Orc-F7.20315.20315.3 File:"20180528_Q2_U1_1-2_AB_SA_MVF_20180518_Pch2-Orc-F7.raw" NativeID:"controllerType=0 controllerNumber=1 scan=20315"	1	4928	null	3355.71		K3	S5	110~K3~Y1~1~22#101~K3~S5~1~77	e760c7db-fe76-4785-9d0a-c2907bd5fc30	0	1
101	798.417	4	3190.64	3190.64	2.8786	[QLGNKITSR]	>Orc1	608	616	[LTWAASMESLEFYFKR]	>Orc1	537	552	20180528_Q2_U1_1-2_AB_SA_MVF_20180518_Pch2-Orc-F7.28793.28793.4 File:"20180528_Q2_U1_1-2_AB_SA_MVF_20180518_Pch2-Orc-F7.raw" NativeID:"controllerType=0 controllerNumber=1 scan=28793"	1	5703	null	4354.66		K5	K15	45~K5~T2~1~4#78~K5~S6~1~7#87~K5~S9~1~10#97~K5~Y13~1~12#101~K5~K15~1~29#95~T7~K15~0~29#101~S8~K15~0~6	08966bfe-5319-4cf2-b485-ab5ddb2056a3	0	1
101	800.449	4	3198.78	3198.77	2.98891	[AGLTFLVDLIKNK]	>His-MBP	202	214	[TWEEIPALDKELK]	>His-MBP	140	152	20180528_Q2_U1_1-2_AB_SA_MVF_20180518_Pch2-Orc-F7.32531.32531.4 File:"20180528_Q2_U1_1-2_AB_SA_MVF_20180518_Pch2-Orc-F7.raw" NativeID:"controllerType=0 controllerNumber=1 scan=32531"	1	5867	null	4809.04		K11	K10	91~T4~K10~0~10#90~K11~T1~1~6#101~K11~K10~1~82	9836c253-a0c7-4ffe-95c6-de56e89a1193	0	1
101	506.499	5	2528.47	2528.46	3.01601	[KIAIK]	>Pch2	511	515	[DRLKTSIITGQELMR]	>Pch2	65	79	20180528_Q2_U1_1-2_AB_SA_MVF_20180518_Pch2-Orc-F7.17187.17187.5 File:"20180528_Q2_U1_1-2_AB_SA_MVF_20180518_Pch2-Orc-F7.raw" NativeID:"controllerType=0 controllerNumber=1 scan=17187"	1	4680	null	2990.74		K1	K4	101~K1~K4~1~61#100~K1~T5~1~24#100~K1~S6~1~11#87~K1~T9~1~3	c32112a6-1387-496c-9be2-a536bdc1963e	0	1
101	844.71	4	3375.82	3375.81	3.07123	[IAIKBSTVDISGR]	>Pch2	512	524	[DRLKTSIITGQELMR]	>Pch2	65	79	20180528_Q2_U1_1-2_AB_SA_MVF_20180518_Pch2-Orc-F7.20539.20539.4 File:"20180528_Q2_U1_1-2_AB_SA_MVF_20180518_Pch2-Orc-F7.raw" NativeID:"controllerType=0 controllerNumber=1 scan=20539"	1	4949	null	3382.16		K4	S6	101~K4~K4~1~26#101~K4~T5~1~26#101~K4~S6~1~26#90~K4~T9~1~1#97~S6~K4~0~10#97~T7~K4~0~5#99~S11~K4~0~4	30558933-bc15-4c42-a333-d24b3c398060	0	1
101	659.604	4	2635.39	2635.38	3.29295	[FTSSDPKELR]	>Orc6	131	140	[NQLFGTPTKVR]	>Orc6	141	151	20180528_Q2_U1_1-10_AB_SA_MVF_20180518_Pch2-Orc-F6.16730.16730.4 File:"20180528_Q2_U1_1-10_AB_SA_MVF_20180518_Pch2-Orc-F6.raw" NativeID:"controllerType=0 controllerNumber=1 scan=16730"	1	1261	null	2748.62		K7	K9	38~T2~K9~0~2#61~S3~K9~0~8#76~S4~K9~0~13#95~K7~T6~1~2#100~K7~T8~1~36#101~K7~K9~1~36	25f46380-4dbe-4216-b806-3eae02cc372e	0	1
101	765.456	3	2294.35	2294.34	4.23913	[LWLKK]	>Orc4	450	454	[WKVNVPWEIIK]	>Orc5	450	460	20180528_Q2_U1_1-2_AB_SA_MVF_20180518_Pch2-Orc-F7.26110.26110.3 File:"20180528_Q2_U1_1-2_AB_SA_MVF_20180518_Pch2-Orc-F7.raw" NativeID:"controllerType=0 controllerNumber=1 scan=26110"	1	5509	null	4035.81		K4	K2	101~K4~K2~1~100	df3974bb-11cb-4c4e-84cb-34624174bc01	0	1
100	905.45	4	3618.78	3618.78	-1.37476	[FQSTKSYDLVEK]	>Orc3	599	610	[LTWAASMESLEFYFKR]	>Orc1	537	552	20180528_Q2_U1_1-2_AB_SA_MVF_20180518_Pch2-Orc-F7.29219.29219.4 File:"20180528_Q2_U1_1-2_AB_SA_MVF_20180518_Pch2-Orc-F7.raw" NativeID:"controllerType=0 controllerNumber=1 scan=29219"	1	5727	null	4405.67		K5	K15	98~S3~K15~0~10#99~T4~K15~0~6#80~K5~T2~1~5#88~K5~S6~1~7#90~K5~S9~1~9#97~K5~Y13~1~7#100~K5~K15~1~32#99~S6~K15~0~5#101~Y7~K15~0~16	8bb9fbfb-9b44-4fb6-a65d-64a92b976a02	0	1
100	1130.59	3	3389.77	3389.77	-1.06998	[KLESFPK]	>Pch2	58	64	[EGQGSIEIKDPPTEAQQHLIR]	>Pch2	80	100	20180528_Q2_U1_1-2_AB_SA_MVF_20180518_Pch2-Orc-F7.15984.15984.3 File:"20180528_Q2_U1_1-2_AB_SA_MVF_20180518_Pch2-Orc-F7.raw" NativeID:"controllerType=0 controllerNumber=1 scan=15984"	1	4608	null	2850.72		K1	K9	98~K1~S5~1~11#100~K1~K9~1~59#95~K1~T13~1~3#100~S4~K9~0~25	7bd0c7a9-febf-4ea3-baa8-1d152bb99397	0	1
100	440.503	4	1758.99	1758.99	2.22306	[AVVKR]	>Pch2	53	57	[LESFPKDR]	>Pch2	59	66	20180528_Q2_U1_1-10_AB_SA_MVF_20180518_Pch2-Orc-F4.8370.8370.4 File:"20180528_Q2_U1_1-10_AB_SA_MVF_20180518_Pch2-Orc-F4.raw" NativeID:"controllerType=0 controllerNumber=1 scan=8370"	1	475	null	1937.15		K4	K6	79~K4~S3~1~9#100~K4~K6~1~90	9474a20e-8c84-44ae-bdf1-9613eaa17084	0	1
100	1267.21	2	2533.41	2533.41	2.23988	[KLESFPK]	>Pch2	58	64	[LKTSIITGQELMR]	>Pch2	67	79	20180528_Q2_U1_1-10_AB_SA_MVF_20180518_Pch2-Orc-F6.20012.20012.2 File:"20180528_Q2_U1_1-10_AB_SA_MVF_20180518_Pch2-Orc-F6.raw" NativeID:"controllerType=0 controllerNumber=1 scan=20012"	1	1388	null	3128.98		K1	S4	99~K1~K2~1~30#97~K1~T3~1~30#100~K1~S4~1~30#97~K1~T7~1~2#87~S4~K2~0~4	a1c835a2-211e-4d00-977a-972d213ce113	0	1
100	770.392	3	2309.16	2309.16	2.565	[BSTVDISGR]	>Pch2	516	524	[KLESFPKDR]	>Pch2	58	66	20180528_Q2_U1_1-2_AB_SA_MVF_20180518_Pch2-Orc-F7.12474.12474.3 File:"20180528_Q2_U1_1-2_AB_SA_MVF_20180518_Pch2-Orc-F7.raw" NativeID:"controllerType=0 controllerNumber=1 scan=12474"	1	4382	null	2441.75		S7	K7	87~S2~K1~0~2#96~S2~K7~0~17#87~T3~K1~0~2#96~T3~K7~0~17#90~S7~K1~0~9#100~S7~K7~0~51	52acb597-ee32-4899-8a37-8c7cdbcd9ca0	0	1
100	893.801	3	2679.39	2679.38	2.69055	[BSTVDISGR]	>Pch2	516	524	[LKTSIITGQELMR]	>Pch2	67	79	20180528_Q2_U1_1-2_AB_SA_MVF_20180518_Pch2-Orc-F9.15032.15032.3 File:"20180528_Q2_U1_1-2_AB_SA_MVF_20180518_Pch2-Orc-F9.raw" NativeID:"controllerType=0 controllerNumber=1 scan=15032"	1	6256	null	3454.11		S2	K2	100~S2~K2~0~47#100~T3~K2~0~47#101~S7~K2~0~4	1499fa10-3d13-448e-bfb9-058b06b1b417	0	1
100	863.135	3	2587.39	2587.38	2.8817	[KIQEELTDR]	>Orc2	83	91	[NQLFGTPTKVR]	>Orc6	141	151	20180528_Q2_U1_1-2_AB_SA_MVF_20180518_Pch2-Orc-F7.14875.14875.3 File:"20180528_Q2_U1_1-2_AB_SA_MVF_20180518_Pch2-Orc-F7.raw" NativeID:"controllerType=0 controllerNumber=1 scan=14875"	1	4518	null	2721.52		K1	T8	99~K1~T6~1~3#100~K1~T8~1~61#100~K1~K9~1~23#101~T7~K9~0~11	ace62033-7c39-4002-a19e-66cb8bc26808	0	1
100	921.963	4	3684.83	3684.82	2.94955	[TTLBKALBQK]	>Pch2	321	330	[FKQTGDSNQEDITTLITNNK]	>Pch2	289	308	20180528_Q2_U1_1-2_AB_SA_MVF_20180518_Pch2-Orc-F7.18538.18538.4 File:"20180528_Q2_U1_1-2_AB_SA_MVF_20180518_Pch2-Orc-F7.raw" NativeID:"controllerType=0 controllerNumber=1 scan=18538"	1	4785	null	3148.33		K5	K2	95~T1~K2~0~1#95~T2~K2~0~3#100~K5~K2~1~38#98~K5~T4~1~13#95~K5~S7~1~21#89~K5~T13~1~6#89~K5~T14~1~9#86~K5~T17~1~5	e7183c75-ccea-4eae-bb71-4d7a5a51696d	0	1
100	850.137	3	2548.4	2548.39	3.18468	[QLGNKITSR]	>Orc1	608	616	[YLQPSLFAIER]	>Orc5	375	385	20180528_Q2_U1_1-2_AB_SA_MVF_20180518_Pch2-Orc-F7.19951.19951.3 File:"20180528_Q2_U1_1-2_AB_SA_MVF_20180518_Pch2-Orc-F7.raw" NativeID:"controllerType=0 controllerNumber=1 scan=19951"	1	4889	null	3313.42		K5	Y1	100~K5~Y1~1~86#93~K5~S5~1~13	b2a30c13-745e-4d8a-830a-58c9b2a71535	0	1
100	487.857	5	2435.25	2435.25	3.19291	[WPKYVSR]	>Orc5	266	272	[NYHKLDVSSNK]	>Orc3	262	272	20180528_Q2_U1_1-10_AB_SA_MVF_20180518_Pch2-Orc-F6.13324.13324.5 File:"20180528_Q2_U1_1-10_AB_SA_MVF_20180518_Pch2-Orc-F6.raw" NativeID:"controllerType=0 controllerNumber=1 scan=13324"	1	1126	null	2354.95		Y4	K4	96~K3~Y2~1~9#100~K3~K4~1~35#94~K3~S8~1~2#94~K3~S9~1~2#100~Y4~K4~0~35#101~S6~K4~0~14	5cfb8eaa-545d-4e45-9587-c3b1d941eb2e	0	1
100	1462.42	3	4385.23	4385.22	3.23456	[NQLFGTPTKVR]	>Orc6	141	151	[KSQNNDSFVIPELPPMQTNESPSITR]	>Orc6	152	177	20180528_Q2_U1_1-2_AB_SA_MVF_20180518_Pch2-Orc-F7.24524.24524.3 File:"20180528_Q2_U1_1-2_AB_SA_MVF_20180518_Pch2-Orc-F7.raw" NativeID:"controllerType=0 controllerNumber=1 scan=24524"	1	5398	null	3849.73		K9	S2	98~T6~K1~0~12#99~T8~K1~0~8#100~K9~K1~1~25#100~K9~S2~1~25#97~K9~S7~1~10#87~K9~T18~1~1#88~K9~S21~1~5#88~K9~S23~1~5#89~K9~T25~1~5	06ffcffb-16f9-4467-b9d6-545b13b0b6ce	0	1
100	479.53	4	1915.1	1915.09	3.26297	[LSAARK}	>Pch2	559	565	[ALBQKLSVR]	>Pch2	326	334	20180528_Q2_U1_1-2_AB_SA_MVF_20180518_Pch2-Orc-F7.10166.10166.4 File:"20180528_Q2_U1_1-2_AB_SA_MVF_20180518_Pch2-Orc-F7.raw" NativeID:"controllerType=0 controllerNumber=1 scan=10166"	1	4266	null	2171.3		K6	K5	84~S2~K5~0~21#100~K6~K5~1~73#97~K6~S7~1~4	c4bfed1a-25e0-4000-b0df-0e4d98ec2221	0	1
100	1162.34	4	4646.36	4646.33	4.88881	[EVAYKIVDEYNINASR]	>Orc6	297	312	[ENYDTLSGDLDKIMAPVLGQLFK]	>Orc3	504	526	20180528_Q2_U1_1-10_AB_SA_MVF_20180518_Pch2-Orc-F8.32680.32680.4 File:"20180528_Q2_U1_1-10_AB_SA_MVF_20180518_Pch2-Orc-F8.raw" NativeID:"controllerType=0 controllerNumber=1 scan=32680"	1	3432	null	5450.1		K5	K12	99~Y4~K12~0~8#97~K5~Y3~1~17#97~K5~T5~1~1#98~K5~S7~1~14#100~K5~K12~1~36#97~Y10~K12~0~12#96~S15~K12~0~8	7ecd2e7d-7048-430a-b00a-e0f9496fb835	0	1
99	750.656	4	2999.6	2999.6	0.988988	[STGVKFFNK]	>Pch2	496	504	[DRLKTSIITGQELmR]	>Pch2	65	79	20180528_Q2_U1_1-2_AB_SA_MVF_20180518_Pch2-Orc-F7.18387.18387.4 File:"20180528_Q2_U1_1-2_AB_SA_MVF_20180518_Pch2-Orc-F7.raw" NativeID:"controllerType=0 controllerNumber=1 scan=18387"	1	4775	null	3130.76		K5	K4	95~S1~K4~0~16#95~T2~K4~0~16#99~K5~K4~1~50#98~K5~T5~1~9#97~K5~S6~1~5#83~K5~T9~1~1	1df8da75-a023-4d64-9ac2-e2435f18a354	0	1
99	676.045	3	2026.12	2026.12	1.08095	[KVEPR]	>Orc1	198	202	[RGAKTEHYLK]	>Orc1	33	42	20180528_Q2_U1_1-2_AB_SA_MVF_20180518_Pch2-Orc-F5.5903.5903.3 File:"20180528_Q2_U1_1-2_AB_SA_MVF_20180518_Pch2-Orc-F5.raw" NativeID:"controllerType=0 controllerNumber=1 scan=5903"	1	3777	null	1417.7		K1	T5	99~K1~K4~1~47#99~K1~T5~1~47#89~K1~Y8~1~4	c671e07c-456c-4bab-93ef-2078841f6181	0	1
99	636.87	4	2544.46	2544.45	1.27092	[KIAIK]	>Pch2	511	515	[DRLKTSIITGQELmR]	>Pch2	65	79	20180528_Q2_U1_1-2_AB_SA_MVF_20180518_Pch2-Orc-F7.15074.15074.4 File:"20180528_Q2_U1_1-2_AB_SA_MVF_20180518_Pch2-Orc-F7.raw" NativeID:"controllerType=0 controllerNumber=1 scan=15074"	1	4525	null	2744.62		K1	K4	99~K1~K4~1~61#99~K1~T5~1~24#99~K1~S6~1~11#90~K1~T9~1~3	0291f22c-d272-4131-80d7-82add25a3b20	0	1
99	989.766	4	3956.04	3956.04	1.52325	[DIEELLKVNEGR]	>Pch2	378	389	[EGQGSIEIKDPPTEAQQHLIR]	>Pch2	80	100	20180528_Q2_U1_1-2_AB_SA_MVF_20180518_Pch2-Orc-F5.22236.22236.4 File:"20180528_Q2_U1_1-2_AB_SA_MVF_20180518_Pch2-Orc-F5.raw" NativeID:"controllerType=0 controllerNumber=1 scan=22236"	1	4075	null	3534.54		K7	K9	98~K7~S5~1~19#99~K7~K9~1~75#98~K7~T13~1~4	e6fac357-0d1e-4f19-a338-4d28a7e208da	0	1
99	963.972	4	3852.87	3852.86	1.7205	[VIKBMFR]	>Pch2	16	22	[EFSDGSDTIDTNYKGIIIELSBAR]	>Pch2	336	359	20180528_Q2_U1_1-2_AB_SA_MVF_20180518_Pch2-Orc-F7.29316.29316.4 File:"20180528_Q2_U1_1-2_AB_SA_MVF_20180518_Pch2-Orc-F7.raw" NativeID:"controllerType=0 controllerNumber=1 scan=29316"	1	5728	null	4417.25		K3	S21	93~K3~S3~1~2#93~K3~S6~1~2#93~K3~T8~1~2#95~K3~T11~1~12#95~K3~Y13~1~12#97~K3~K14~1~24#99~K3~S21~1~44	ca2c8f53-2d57-4c4f-8f11-6633d23543b7	0	1
99	548.039	4	2189.13	2189.13	1.78233	[SPVKNGGR]	>Orc6	123	130	[FTSSDPKELR]	>Orc6	131	140	20180528_Q2_U1_1-10_AB_SA_MVF_20180518_Pch2-Orc-F6.9714.9714.4 File:"20180528_Q2_U1_1-10_AB_SA_MVF_20180518_Pch2-Orc-F6.raw" NativeID:"controllerType=0 controllerNumber=1 scan=9714"	1	891	null	1938.21		K4	K7	93~S1~K7~0~23#73~K4~T2~1~2#87~K4~S3~1~7#94~K4~S4~1~13#99~K4~K7~1~52	6240c0fe-521d-46df-ba88-f6a6036cc6fb	0	1
99	586.32	4	2342.26	2342.25	2.54085	[STGVKFFNK]	>Pch2	496	504	[KLESFPKDR]	>Pch2	58	66	20180528_Q2_U1_1-10_AB_SA_MVF_20180518_Pch2-Orc-F6.14598.14598.4 File:"20180528_Q2_U1_1-10_AB_SA_MVF_20180518_Pch2-Orc-F6.raw" NativeID:"controllerType=0 controllerNumber=1 scan=14598"	1	1190	null	2502.14		K5	K7	67~S1~K1~0~2#90~S1~K7~0~13#67~T2~K1~0~1#90~T2~K7~0~11#76~K5~K1~1~16#89~K5~S4~1~13#99~K5~K7~1~40	024a7b35-6138-489c-88a5-a651027b3036	0	1
99	579.803	4	2316.19	2316.18	2.76106	[TNAKSR]	>Orc2	255	260	[FQSTKSYDLVEK]	>Orc3	599	610	20180528_Q2_U1_1-2_AB_SA_MVF_20180518_Pch2-Orc-F7.9338.9338.4 File:"20180528_Q2_U1_1-2_AB_SA_MVF_20180518_Pch2-Orc-F7.raw" NativeID:"controllerType=0 controllerNumber=1 scan=9338"	1	4235	null	2072.51		K4	K5	78~T1~K5~0~7#97~K4~S3~1~1#98~K4~T4~1~1#99~K4~K5~1~22#88~K4~S6~1~22#86~K4~Y7~1~22#95~S5~K5~0~22	4df5a13e-3795-49f4-883c-05ead9bc9863	0	1
99	849.195	4	3393.76	3393.75	3.45474	[KVASVSGDAR]	>Orc1	695	704	[ImFTGYTHEELKNIIDLR]	>Orc1	622	639	20180528_Q2_U1_1-2_AB_SA_MVF_20180518_Pch2-Orc-F7.20836.20836.4 File:"20180528_Q2_U1_1-2_AB_SA_MVF_20180518_Pch2-Orc-F7.raw" NativeID:"controllerType=0 controllerNumber=1 scan=20836"	1	4970	null	3416.82		K1	K12	93~K1~T4~1~5#96~K1~Y6~1~6#97~K1~T7~1~11#99~K1~K12~1~45#87~S4~K12~0~19#92~S6~K12~0~11	4b008858-2000-4846-99b4-0e056aaf5155	0	1
99	911.474	4	3642.87	3642.86	4.02634	[KIQEELTDR]	>Orc2	83	91	[LLIETQMQNMGNLSANTGPKR]	>Orc2	527	547	20180528_Q2_U1_1-10_AB_SA_MVF_20180518_Pch2-Orc-F8.16010.16010.4 File:"20180528_Q2_U1_1-10_AB_SA_MVF_20180518_Pch2-Orc-F8.raw" NativeID:"controllerType=0 controllerNumber=1 scan=16010"	1	1912	null	3282.8		T7	K20	69~K1~T5~1~2#90~K1~S14~1~7#95~K1~T17~1~13#98~K1~K20~1~25#99~T7~K20~0~51	8f60d1f0-6abd-4cf2-9072-f1c538b86e56	0	1
99	701.366	4	2802.44	2802.43	4.27713	[KVEPR]	>Orc1	198	202	[LTWAASMESLEFYFKR]	>Orc1	537	552	20180528_Q2_U1_1-2_AB_SA_MVF_20180518_Pch2-Orc-F7.27305.27305.4 File:"20180528_Q2_U1_1-2_AB_SA_MVF_20180518_Pch2-Orc-F7.raw" NativeID:"controllerType=0 controllerNumber=1 scan=27305"	1	5588	null	4177.57		K1	K15	77~K1~T2~1~2#78~K1~S6~1~7#83~K1~S9~1~13#93~K1~Y13~1~23#99~K1~K15~1~52	f18cdac9-abe9-4fd1-b929-28763b581aa5	0	1
99	1462.42	3	4385.24	4385.22	4.89247	[NQLFGTPTKVR]	>Orc6	141	151	[KSQNNDSFVIPELPPMQTNESPSITR]	>Orc6	152	177	20180528_Q2_U1_1-10_AB_SA_MVF_20180518_Pch2-Orc-F8.20595.20595.3 File:"20180528_Q2_U1_1-10_AB_SA_MVF_20180518_Pch2-Orc-F8.raw" NativeID:"controllerType=0 controllerNumber=1 scan=20595"	1	2193	null	3846.32		K9	S2	97~T6~K1~0~10#99~T8~K1~0~24#99~K9~K1~1~24#99~K9~S2~1~24#98~K9~S7~1~9#87~K9~T18~1~1#88~K9~S21~1~1#89~K9~S23~1~1#89~K9~T25~1~1	05f4b920-56c8-42d8-8f3a-98a808b77d60	0	1
99	1302.98	3	3906.91	3906.89	6.8136	[TWEEIPALDKELK]	>His-MBP	140	152	[NKHMNADTDYSIAEAAFNK]	>His-MBP	213	231	20180528_Q2_U1_1-2_AB_SA_MVF_20180518_Pch2-Orc-F7.23106.23106.3 File:"20180528_Q2_U1_1-2_AB_SA_MVF_20180518_Pch2-Orc-F7.raw" NativeID:"controllerType=0 controllerNumber=1 scan=23106"	1	5216	null	3683.01		K10	K2	86~T1~K2~0~2#99~K10~K2~1~54#97~K10~T8~1~26#96~K10~Y10~1~8#97~K10~S11~1~8	af179f7e-1163-4929-87ac-d3583e629032	0	1
98	1462.41	3	4385.22	4385.22	0.314636	[NQLFGTPTKVR]	>Orc6	141	151	[KSQNNDSFVIPELPPMQTNESPSITR]	>Orc6	152	177	20180528_Q2_U1_1-10_AB_SA_MVF_20180518_Pch2-Orc-F8.20769.20769.3 File:"20180528_Q2_U1_1-10_AB_SA_MVF_20180518_Pch2-Orc-F8.raw" NativeID:"controllerType=0 controllerNumber=1 scan=20769"	1	2222	null	3867.64		K9	S2	95~T6~K1~0~12#97~T8~K1~0~23#97~K9~K1~1~23#98~K9~S2~1~23#96~K9~S7~1~9#87~K9~T18~1~1#88~K9~S21~1~1#89~K9~S23~1~1#89~K9~T25~1~1	7f16d02d-85cc-482e-97eb-b2389e81e1cb	0	1
98	812.421	3	2435.25	2435.25	0.551012	[WPKYVSR]	>Orc5	266	272	[NYHKLDVSSNK]	>Orc3	262	272	20180528_Q2_U1_1-2_AB_SA_MVF_20180518_Pch2-Orc-F5.13474.13474.3 File:"20180528_Q2_U1_1-2_AB_SA_MVF_20180518_Pch2-Orc-F5.raw" NativeID:"controllerType=0 controllerNumber=1 scan=13474"	1	3941	null	2334.18		Y4	K4	89~K3~Y2~1~1#97~K3~K4~1~27#87~K3~S8~1~9#89~K3~S9~1~5#98~Y4~K4~0~27#71~S6~K4~0~27	73d3740c-8553-42c1-bddc-b15fa862e408	0	1
98	917.989	4	3668.93	3668.93	1.1311	[LFGKDLAMVFNFK]	>Orc3	194	206	[SETKYWGNHVILQIQK]	>Orc2	391	406	20180528_Q2_U1_1-2_AB_SA_MVF_20180518_Pch2-Orc-F7.27745.27745.4 File:"20180528_Q2_U1_1-2_AB_SA_MVF_20180518_Pch2-Orc-F7.raw" NativeID:"controllerType=0 controllerNumber=1 scan=27745"	1	5622	null	4229.31		K4	K4	97~K4~S1~1~32#97~K4~T3~1~32#98~K4~K4~1~32#97~K4~Y5~1~3	df5b2c7f-df18-4dde-8af8-15ab3c39ca18	0	1
98	878.967	4	3512.85	3512.84	1.1643	[KLPLMBLSEYFR]	>Pch2	528	539	[DRLKTSIITGQELMR]	>Pch2	65	79	20180528_Q2_U1_1-2_AB_SA_MVF_20180518_Pch2-Orc-F7.28370.28370.4 File:"20180528_Q2_U1_1-2_AB_SA_MVF_20180518_Pch2-Orc-F7.raw" NativeID:"controllerType=0 controllerNumber=1 scan=28370"	1	5673	null	4304		K1	K4	98~K1~K4~1~50#97~K1~T5~1~9#98~K1~S6~1~5#96~K1~T9~1~1#92~S8~K4~0~16#92~Y10~K4~0~16	15221327-e21b-4688-877a-27a8433f2b19	0	1
98	647.602	4	2587.39	2587.38	1.60732	[KIQEELTDR]	>Orc2	83	91	[NQLFGTPTKVR]	>Orc6	141	151	20180528_Q2_U1_1-2_AB_SA_MVF_20180518_Pch2-Orc-F7.14821.14821.4 File:"20180528_Q2_U1_1-2_AB_SA_MVF_20180518_Pch2-Orc-F7.raw" NativeID:"controllerType=0 controllerNumber=1 scan=14821"	1	4511	null	2715.14		K1	K9	93~K1~T6~1~3#97~K1~T8~1~11#98~K1~K9~1~60#95~T7~K9~0~25	03eb51df-9a22-4fca-98fb-ee9df921491d	0	1
98	788.745	3	2364.22	2364.22	2.18782	[KVASVSGDAR]	>Orc1	695	704	[FTSSDPKELR]	>Orc6	131	140	20180528_Q2_U1_1-2_AB_SA_MVF_20180518_Pch2-Orc-F7.9652.9652.3 File:"20180528_Q2_U1_1-2_AB_SA_MVF_20180518_Pch2-Orc-F7.raw" NativeID:"controllerType=0 controllerNumber=1 scan=9652"	1	4244	null	2110.29		K1	K7	62~K1~T2~1~9#64~K1~S3~1~15#78~K1~S4~1~23#98~K1~K7~1~46#91~S4~K7~0~2#95~S6~K7~0~2	f63f1a17-12b1-487d-995a-1f1dcca42402	0	1
98	659.603	4	2635.39	2635.38	2.39387	[FTSSDPKELR]	>Orc6	131	140	[NQLFGTPTKVR]	>Orc6	141	151	20180528_Q2_U1_1-2_AB_SA_MVF_20180518_Pch2-Orc-F5.16690.16690.4 File:"20180528_Q2_U1_1-2_AB_SA_MVF_20180518_Pch2-Orc-F5.raw" NativeID:"controllerType=0 controllerNumber=1 scan=16690"	1	3974	null	2747.96		K7	K9	41~T2~K9~0~2#67~S3~K9~0~8#85~S4~K9~0~14#92~K7~T6~1~2#98~K7~T8~1~36#98~K7~K9~1~36	5e73770f-9f15-40de-a272-36c2a8168044	0	1
98	713.363	4	2850.43	2850.42	2.57533	[TNAKSR]	>Orc2	255	260	[LTWAASMESLEFYFKR]	>Orc1	537	552	20180528_Q2_U1_1-2_AB_SA_MVF_20180518_Pch2-Orc-F7.26788.26788.4 File:"20180528_Q2_U1_1-2_AB_SA_MVF_20180518_Pch2-Orc-F7.raw" NativeID:"controllerType=0 controllerNumber=1 scan=26788"	1	5543	null	4116.26		S5	K15	55~T1~K15~0~1#68~K4~T2~1~3#72~K4~S6~1~6#80~K4~S9~1~10#93~K4~Y13~1~14#97~K4~K15~1~31#98~S5~K15~0~31	a06c03bc-222d-44c9-a15e-e56d8af82693	0	1
98	574.343	4	2294.35	2294.34	2.70626	[LWLKK]	>Orc4	450	454	[WKVNVPWEIIK]	>Orc5	450	460	20180528_Q2_U1_1-10_AB_SA_MVF_20180518_Pch2-Orc-F6.27356.27356.4 File:"20180528_Q2_U1_1-10_AB_SA_MVF_20180518_Pch2-Orc-F6.raw" NativeID:"controllerType=0 controllerNumber=1 scan=27356"	1	1618	null	4011.24		K4	K2	98~K4~K2~1~100	e3d282fe-0b27-4b24-8ae5-707cd61938ad	0	1
98	678.876	4	2712.48	2712.48	3.07962	[STGVKFFNK]	>Pch2	496	504	[LKTSIITGQELMR]	>Pch2	67	79	20180528_Q2_U1_1-10_AB_SA_MVF_20180518_Pch2-Orc-F6.21681.21681.4 File:"20180528_Q2_U1_1-10_AB_SA_MVF_20180518_Pch2-Orc-F6.raw" NativeID:"controllerType=0 controllerNumber=1 scan=21681"	1	1423	null	3324.25		K5	K2	92~S1~K2~0~2#93~T2~K2~0~2#98~K5~K2~1~48#96~K5~T3~1~25#94~K5~S4~1~16#85~K5~T7~1~4	2243563f-0505-4b70-adb5-8458e5f30a9e	0	1
97	683.127	4	2729.49	2729.48	0.833952	[SSDGIKLGR]	>Orc1	44	52	[ETLPKEEILNFIR]	>Orc3	546	558	20180528_Q2_U1_1-2_AB_SA_MVF_20180518_Pch2-Orc-F7.26222.26222.4 File:"20180528_Q2_U1_1-2_AB_SA_MVF_20180518_Pch2-Orc-F7.raw" NativeID:"controllerType=0 controllerNumber=1 scan=26222"	1	5512	null	4049.06		K6	K5	91~S1~K5~0~4#91~S2~K5~0~4#92~K6~T2~1~26#97~K6~K5~1~64	681ce9e3-b645-47b2-9b4e-f519ecd072ce	0	1
97	440.503	4	1758.99	1758.99	1.26495	[AVVKR]	>Pch2	53	57	[LESFPKDR]	>Pch2	59	66	20180528_Q2_U1_1-10_AB_SA_MVF_20180518_Pch2-Orc-F6.10044.10044.4 File:"20180528_Q2_U1_1-10_AB_SA_MVF_20180518_Pch2-Orc-F6.raw" NativeID:"controllerType=0 controllerNumber=1 scan=10044"	1	921	null	1976.24		K4	K6	41~K4~S3~1~9#97~K4~K6~1~90	13dbcf67-8e63-49ee-a184-f9196c4d52ab	0	1
97	1126.59	3	3377.76	3377.75	2.79197	[KVASVSGDAR]	>Orc1	695	704	[IMFTGYTHEELKNIIDLR]	>Orc1	622	639	20180528_Q2_U1_1-2_AB_SA_MVF_20180518_Pch2-Orc-F7.21859.21859.3 File:"20180528_Q2_U1_1-2_AB_SA_MVF_20180518_Pch2-Orc-F7.raw" NativeID:"controllerType=0 controllerNumber=1 scan=21859"	1	5077	null	3536.34		K1	K12	85~K1~T4~1~12#87~K1~Y6~1~17#88~K1~T7~1~14#97~K1~K12~1~40#98~S4~K12~0~7#93~S6~K12~0~7	12ae01cf-e80e-45e5-9fa7-2483616edd3c	0	1
97	585.997	3	1755.98	1755.97	3.09562	[KVEPR]	>Orc1	198	202	[SSDGIKLGR]	>Orc1	44	52	20180528_Q2_U1_1-2_AB_SA_MVF_20180518_Pch2-Orc-F7.7470.7470.3 File:"20180528_Q2_U1_1-2_AB_SA_MVF_20180518_Pch2-Orc-F7.raw" NativeID:"controllerType=0 controllerNumber=1 scan=7470"	1	4148	null	1845.93		K1	K6	43~K1~S1~1~8#43~K1~S2~1~8#97~K1~K6~1~83	af323796-29b3-44c3-b65b-e3d908f4eade	0	1
97	678.877	4	2712.48	2712.48	3.34628	[STGVKFFNK]	>Pch2	496	504	[LKTSIITGQELMR]	>Pch2	67	79	20180528_Q2_U1_1-2_AB_SA_MVF_20180518_Pch2-Orc-F5.21024.21024.4 File:"20180528_Q2_U1_1-2_AB_SA_MVF_20180518_Pch2-Orc-F5.raw" NativeID:"controllerType=0 controllerNumber=1 scan=21024"	1	4046	null	3354.79		K5	K2	94~S1~K2~0~16#93~T2~K2~0~16#97~K5~K2~1~50#94~K5~T3~1~9#92~K5~S4~1~5#87~K5~T7~1~1	49bd97ee-5201-412d-9e87-4f1c92a4bb02	0	1
97	843.196	4	3369.76	3369.75	3.68148	[ELIIGEKWFR]	>Orc6	371	380	[EVAYKIVDEYNINASR]	>Orc6	297	312	20180528_Q2_U1_1-2_AB_SA_MVF_20180518_Pch2-Orc-F7.27324.27324.4 File:"20180528_Q2_U1_1-2_AB_SA_MVF_20180518_Pch2-Orc-F7.raw" NativeID:"controllerType=0 controllerNumber=1 scan=27324"	1	5592	null	4180		K7	K5	96~K7~Y4~1~42#97~K7~K5~1~42#92~K7~Y10~1~11#92~K7~S15~1~3	801e3ef7-0031-485c-9fe8-e72152979acd	0	1
97	1008.54	4	4031.14	4031.12	3.73492	[LKTSIITGQELMR]	>Pch2	67	79	[EGQGSIEIKDPPTEAQQHLIR]	>Pch2	80	100	20180528_Q2_U1_1-2_AB_SA_MVF_20180518_Pch2-Orc-F5.20554.20554.4 File:"20180528_Q2_U1_1-2_AB_SA_MVF_20180518_Pch2-Orc-F5.raw" NativeID:"controllerType=0 controllerNumber=1 scan=20554"	1	4036	null	3285.11		K2	K9	95~K2~S5~1~16#97~K2~K9~1~50#94~K2~T13~1~1#95~T3~K9~0~16#93~S4~K9~0~9#92~T7~K9~0~5	32edb6d5-c242-4986-8b7e-4fea882ffac0	0	1
97	506.5	5	2528.47	2528.46	3.91646	[KIAIK]	>Pch2	511	515	[DRLKTSIITGQELMR]	>Pch2	65	79	20180528_Q2_U1_1-2_AB_SA_MVF_20180518_Pch2-Orc-F7.17369.17369.5 File:"20180528_Q2_U1_1-2_AB_SA_MVF_20180518_Pch2-Orc-F7.raw" NativeID:"controllerType=0 controllerNumber=1 scan=17369"	1	4702	null	3012.21		K1	S6	96~K1~K4~1~32#97~K1~T5~1~32#97~K1~S6~1~32#86~K1~T9~1~3	db00af7a-cace-4edd-b25d-4010f20fb64f	0	1
97	772.681	4	3087.7	3087.69	4.41077	[ELIIGEKWFR]	>Orc6	371	380	[ETLPKEEILNFIR]	>Orc3	546	558	20180528_Q2_U1_1-2_AB_SA_MVF_20180518_Pch2-Orc-F7.32089.32089.4 File:"20180528_Q2_U1_1-2_AB_SA_MVF_20180518_Pch2-Orc-F7.raw" NativeID:"controllerType=0 controllerNumber=1 scan=32089"	1	5849	null	4755.17		K7	K5	91~K7~T2~1~9#97~K7~K5~1~90	05e05135-685b-49ab-947a-c49724321320	0	1
97	1137.95	3	3411.82	3411.81	4.91854	[HIPFVKLLSGK]	>Orc3	38	48	[SHYTVYPSLPQSNKNDK]	>Orc3	21	37	20180528_Q2_U1_1-10_AB_SA_MVF_20180518_Pch2-Orc-F6.19639.19639.3 File:"20180528_Q2_U1_1-10_AB_SA_MVF_20180518_Pch2-Orc-F6.raw" NativeID:"controllerType=0 controllerNumber=1 scan=19639"	1	1368	null	3085.59		K6	K14	77~K6~S1~1~4#80~K6~Y3~1~6#81~K6~T4~1~5#86~K6~Y6~1~8#91~K6~S8~1~11#96~K6~S12~1~18#97~K6~K14~1~35#97~S9~K14~0~10	a50e8d8c-d9e2-4584-b2b4-6690f46126f2	0	1
97	1186.61	4	4743.43	4743.4	6.28594	[KDPSNTKLLELAETPDAFDK]	>Orc3	559	578	[LLIETQMQNMGNLSANTGPKR]	>Orc2	527	547	20180528_Q2_U1_1-10_AB_SA_MVF_20180518_Pch2-Orc-F8.21238.21238.4 File:"20180528_Q2_U1_1-10_AB_SA_MVF_20180518_Pch2-Orc-F8.raw" NativeID:"controllerType=0 controllerNumber=1 scan=21238"	1	2260	null	3923.44		K7	K20	87~K1~T5~1~0#94~K1~S14~1~1#95~K1~T17~1~2#96~K1~K20~1~3#97~S4~K20~0~19#97~T6~K20~0~19#88~K7~T5~1~5#95~K7~S14~1~7#96~K7~T17~1~8#97~K7~K20~1~19#97~T14~K20~0~10	3b76019f-7c3f-4085-9773-85674541be41	0	1
97	1410.82	2	2820.62	2820.61	6.8772	[LNISVEEAKR]	>Orc1	894	903	[LFIYALLNLMKK]	>Orc1	803	814	20180528_Q2_U1_1-10_AB_SA_MVF_20180518_Pch2-Orc-F8.26310.26310.2 File:"20180528_Q2_U1_1-10_AB_SA_MVF_20180518_Pch2-Orc-F8.raw" NativeID:"controllerType=0 controllerNumber=1 scan=26310"	1	2721	null	4552.89		K9	K11	62~S4~K11~0~4#76~K9~Y4~1~21#97~K9~K11~1~73	9cba517b-241c-4e43-bfa6-5ad6b9ee0d18	0	1
96	804.728	3	2412.17	2412.17	0.154728	[BSTVDISGR]	>Pch2	516	524	[TTLBKALBQK]	>Pch2	321	330	20180528_Q2_U1_1-2_AB_SA_MVF_20180518_Pch2-Orc-F7.14800.14800.3 File:"20180528_Q2_U1_1-2_AB_SA_MVF_20180518_Pch2-Orc-F7.raw" NativeID:"controllerType=0 controllerNumber=1 scan=14800"	1	4510	null	2712.65		T3	K5	96~S2~K5~0~47#96~T3~K5~0~47#95~S7~K5~0~4	19200478-5053-49ac-90ab-8e53ae11dc47	0	1
96	679.557	5	3393.75	3393.75	1.92121	[KVASVSGDAR]	>Orc1	695	704	[ImFTGYTHEELKNIIDLR]	>Orc1	622	639	20180528_Q2_U1_1-2_AB_SA_MVF_20180518_Pch2-Orc-F7.20815.20815.5 File:"20180528_Q2_U1_1-2_AB_SA_MVF_20180518_Pch2-Orc-F7.raw" NativeID:"controllerType=0 controllerNumber=1 scan=20815"	1	4969	null	3414.36		K1	K12	92~K1~T4~1~9#93~K1~Y6~1~14#94~K1~T7~1~23#96~K1~K12~1~46#92~S4~K12~0~5#91~S6~K12~0~1	80c8470d-c117-4e7a-9c41-5ef9c1ef68f2	0	1
96	701.891	4	2804.54	2804.53	2.36654	[KLESFPK]	>Pch2	58	64	[DRLKTSIITGQELMR]	>Pch2	65	79	20180528_Q2_U1_1-10_AB_SA_MVF_20180518_Pch2-Orc-F4.16108.16108.4 File:"20180528_Q2_U1_1-10_AB_SA_MVF_20180518_Pch2-Orc-F4.raw" NativeID:"controllerType=0 controllerNumber=1 scan=16108"	1	659	null	3156.12		K1	S6	95~K1~K4~1~29#95~K1~T5~1~29#96~K1~S6~1~29#77~K1~T9~1~2#83~S4~K4~0~7	5fcfacdb-c93a-419e-bf80-90ab8857aba2	0	1
96	843.923	4	3372.67	3372.66	2.61238	[KDPSNTK]	>Orc3	559	565	[EEFSLVSNFFNENFQKRPR]	>Orc2	272	290	20180528_Q2_U1_1-10_AB_SA_MVF_20180518_Pch2-Orc-F6.23869.23869.4 File:"20180528_Q2_U1_1-10_AB_SA_MVF_20180518_Pch2-Orc-F6.raw" NativeID:"controllerType=0 controllerNumber=1 scan=23869"	1	1492	null	3582.57		K1	K16	51~K1~S4~1~2#87~K1~S7~1~8#96~K1~K16~1~63#83~S4~K16~0~12#83~T6~K16~0~12	cea32ff9-1990-4d9f-970b-c23fb3fa991c	0	1
96	973.028	4	3889.09	3889.08	2.67894	[LIATTMNKNIDYLSPK]	>Orc5	432	447	[YNVLIELTPKESPNVR]	>Orc3	125	140	20180528_Q2_U1_1-10_AB_SA_MVF_20180518_Pch2-Orc-F8.21025.21025.4 File:"20180528_Q2_U1_1-10_AB_SA_MVF_20180518_Pch2-Orc-F8.raw" NativeID:"controllerType=0 controllerNumber=1 scan=21025"	1	2239	null	3898.09		K8	S12	93~T4~K10~0~5#94~T5~K10~0~8#84~K8~Y1~1~8#91~K8~T8~1~3#95~K8~K10~1~20#96~K8~S12~1~36#96~Y12~K10~0~12#96~S14~K10~0~3	4e8b5954-cd80-404b-9229-b6ff3429c66a	0	1
96	647.352	4	2586.38	2586.38	2.73124	[KDPSNTK]	>Orc3	559	565	[ETLPKEEILNFIR]	>Orc3	546	558	20180528_Q2_U1_1-2_AB_SA_MVF_20180518_Pch2-Orc-F7.23277.23277.4 File:"20180528_Q2_U1_1-2_AB_SA_MVF_20180518_Pch2-Orc-F7.raw" NativeID:"controllerType=0 controllerNumber=1 scan=23277"	1	5259	null	3703.46		K1	K5	92~K1~T2~1~15#96~K1~K5~1~57#91~S4~K5~0~12#92~T6~K5~0~14	dcd32005-bbeb-413a-b2fd-d293aa2af73d	0	1
96	872.948	4	3488.77	3488.76	2.80398	[FEKDTGIK]	>His-MBP	39	46	[FGGYAQSGLLAEITPDKAFQDK]	>His-MBP	79	100	20180528_Q2_U1_1-10_AB_SA_MVF_20180518_Pch2-Orc-F8.20035.20035.4 File:"20180528_Q2_U1_1-10_AB_SA_MVF_20180518_Pch2-Orc-F8.raw" NativeID:"controllerType=0 controllerNumber=1 scan=20035"	1	2141	null	3777.66		K3	K17	85~K3~Y4~1~7#85~K3~S7~1~2#92~K3~T14~1~13#96~K3~K17~1~48#76~T5~K17~0~27	fb3faa71-9704-4181-9f60-a43c99478b63	0	1
96	772.68	4	3087.7	3087.69	3.81903	[ELIIGEKWFR]	>Orc6	371	380	[ETLPKEEILNFIR]	>Orc3	546	558	20180528_Q2_U1_1-10_AB_SA_MVF_20180518_Pch2-Orc-F6.32694.32694.4 File:"20180528_Q2_U1_1-10_AB_SA_MVF_20180518_Pch2-Orc-F6.raw" NativeID:"controllerType=0 controllerNumber=1 scan=32694"	1	1708	null	4762.58		K7	K5	89~K7~T2~1~9#96~K7~K5~1~90	52377219-a304-4807-a7af-44294d72ab61	0	1
96	776.929	4	3104.69	3104.68	3.91279	[IAIKBSTVDISGR]	>Pch2	512	524	[LKTSIITGQELMR]	>Pch2	67	79	20180528_Q2_U1_1-2_AB_SA_MVF_20180518_Pch2-Orc-F7.20594.20594.4 File:"20180528_Q2_U1_1-2_AB_SA_MVF_20180518_Pch2-Orc-F7.raw" NativeID:"controllerType=0 controllerNumber=1 scan=20594"	1	4953	null	3388.64		K4	K2	96~K4~K2~1~45#94~K4~T3~1~6#92~K4~S4~1~3#88~K4~T7~1~1#94~S6~K2~0~16#95~T7~K2~0~16#95~S11~K2~0~10	e95314c4-02bc-433c-acc8-aaafecdc11cf	0	1
96	675.97	5	3375.82	3375.81	3.99345	[IAIKBSTVDISGR]	>Pch2	512	524	[DRLKTSIITGQELMR]	>Pch2	65	79	20180528_Q2_U1_1-2_AB_SA_MVF_20180518_Pch2-Orc-F7.20529.20529.5 File:"20180528_Q2_U1_1-2_AB_SA_MVF_20180518_Pch2-Orc-F7.raw" NativeID:"controllerType=0 controllerNumber=1 scan=20529"	1	4948	null	3380.96		K4	K4	96~K4~K4~1~43#96~K4~T5~1~24#96~K4~S6~1~11#58~K4~T9~1~1#95~S6~K4~0~7#95~T7~K4~0~7#96~S11~K4~0~3	08dcda6b-dd03-4d6d-b79e-e0965bb164b0	0	1
96	1136.09	4	4541.34	4541.32	4.21143	[NQLFGTPTKVR]	>Orc6	141	151	[KSQNNDSFVIPELPPMQTNESPSITRR]	>Orc6	152	178	20180528_Q2_U1_1-10_AB_SA_MVF_20180518_Pch2-Orc-F8.18178.18178.4 File:"20180528_Q2_U1_1-10_AB_SA_MVF_20180518_Pch2-Orc-F8.raw" NativeID:"controllerType=0 controllerNumber=1 scan=18178"	1	2031	null	3550.48		K9	S23	91~T6~K1~0~1#92~T8~K1~0~3#92~K9~K1~1~3#93~K9~S2~1~10#86~K9~S7~1~3#95~K9~T18~1~22#95~K9~S21~1~22#96~K9~S23~1~22#96~K9~T25~1~10	58896ed9-e683-4448-91d8-4c85d36f9179	0	1
96	1008.54	4	4031.14	4031.12	4.50005	[LKTSIITGQELMR]	>Pch2	67	79	[EGQGSIEIKDPPTEAQQHLIR]	>Pch2	80	100	20180528_Q2_U1_1-10_AB_SA_MVF_20180518_Pch2-Orc-F8.15999.15999.4 File:"20180528_Q2_U1_1-10_AB_SA_MVF_20180518_Pch2-Orc-F8.raw" NativeID:"controllerType=0 controllerNumber=1 scan=15999"	1	1910	null	3281.37		K2	K9	95~K2~S5~1~16#96~K2~K9~1~50#93~K2~T13~1~1#94~T3~K9~0~16#93~S4~K9~0~9#90~T7~K9~0~4	1e594517-b942-4de0-b10e-e73b55abd584	0	1
96	1603.48	3	4808.42	4808.4	5.4934	[FKQTGDSNQEDITTLITNNK]	>Pch2	289	308	[EGQGSIEIKDPPTEAQQHLIR]	>Pch2	80	100	20180528_Q2_U1_1-10_AB_SA_MVF_20180518_Pch2-Orc-F8.15978.15978.3 File:"20180528_Q2_U1_1-10_AB_SA_MVF_20180518_Pch2-Orc-F8.raw" NativeID:"controllerType=0 controllerNumber=1 scan=15978"	1	1907	null	3278.46		T4	K9	96~K2~S5~1~2#95~K2~K9~1~15#91~K2~T13~1~1#96~T4~K9~0~37#96~S7~K9~0~21#95~T13~K9~0~7#95~T14~K9~0~7#94~T17~K9~0~5	b522ed6c-5117-4db1-9b59-69a8e154d702	0	1
95	611.817	4	2444.25	2444.25	0.0550272	[KLESFPKDR]	>Pch2	58	66	[YENGKYDIK]	>His-MBP	183	191	20180528_Q2_U1_1-10_AB_SA_MVF_20180518_Pch2-Orc-F6.12443.12443.4 File:"20180528_Q2_U1_1-10_AB_SA_MVF_20180518_Pch2-Orc-F6.raw" NativeID:"controllerType=0 controllerNumber=1 scan=12443"	1	1076	null	2253.1		K7	Y6	48~K1~Y1~1~1#72~K1~K5~1~7#78~K1~Y6~1~21#79~S4~K5~0~7#63~K7~Y1~1~7#91~K7~K5~1~14#95~K7~Y6~1~40	76f83979-eb83-4a2a-b56e-3ebad220c5fc	0.000766284	1
95	621.001	3	1860.99	1860.99	0.168765	[TNAKSR]	>Orc2	255	260	[KVASVSGDAR]	>Orc1	695	704	20180528_Q2_U1_1-10_AB_SA_MVF_20180518_Pch2-Orc-F6.5055.5055.3 File:"20180528_Q2_U1_1-10_AB_SA_MVF_20180518_Pch2-Orc-F6.raw" NativeID:"controllerType=0 controllerNumber=1 scan=5055"	1	749	null	1394.33		K4	K1	65~T1~K1~0~15#95~K4~K1~1~39#78~K4~S4~1~3#83~K4~S6~1~3#71~S5~K1~0~39	660ec66d-c384-4ae4-a465-6cc1f103a037	0.000766284	1
95	746.657	4	2983.61	2983.6	1.26343	[STGVKFFNK]	>Pch2	496	504	[DRLKTSIITGQELMR]	>Pch2	65	79	20180528_Q2_U1_1-10_AB_SA_MVF_20180518_Pch2-Orc-F6.21616.21616.4 File:"20180528_Q2_U1_1-10_AB_SA_MVF_20180518_Pch2-Orc-F6.raw" NativeID:"controllerType=0 controllerNumber=1 scan=21616"	1	1419	null	3316.68		K5	T5	81~S1~K4~0~9#83~T2~K4~0~14#95~K5~K4~1~34#95~K5~T5~1~34#94~K5~S6~1~5#79~K5~T9~1~1	9c8c0bf6-d97f-4f0b-bb6c-0419fd9f0141	0.000766284	1
95	843.493	3	2528.46	2528.46	1.91816	[KIAIK]	>Pch2	511	515	[DRLKTSIITGQELMR]	>Pch2	65	79	20180528_Q2_U1_1-2_AB_SA_MVF_20180518_Pch2-Orc-F7.17199.17199.3 File:"20180528_Q2_U1_1-2_AB_SA_MVF_20180518_Pch2-Orc-F7.raw" NativeID:"controllerType=0 controllerNumber=1 scan=17199"	1	4682	null	2992.08		K1	T5	94~K1~K4~1~42#95~K1~T5~1~42#94~K1~S6~1~11#95~K1~T9~1~3	5fea2747-a9f9-4b82-ab10-ab3c8900f997	0.000766284	1
95	709.907	4	2836.61	2836.6	2.03308	[LNISVEEAKR]	>Orc1	894	903	[LFIYALLNLmKK]	>Orc1	803	814	20180528_Q2_U1_1-2_AB_SA_MVF_20180518_Pch2-Orc-F7.26704.26704.4 File:"20180528_Q2_U1_1-2_AB_SA_MVF_20180518_Pch2-Orc-F7.raw" NativeID:"controllerType=0 controllerNumber=1 scan=26704"	1	5537	null	4106.2		K9	K12	82~S4~K11~0~8#84~S4~K12~0~8#82~K9~Y4~1~2#94~K9~K11~1~40#95~K9~K12~1~40	0a9cb06c-50c7-4769-9475-49c509883487	0.000766284	1
95	579.802	4	2316.19	2316.18	2.12676	[TNAKSR]	>Orc2	255	260	[FQSTKSYDLVEK]	>Orc3	599	610	20180528_Q2_U1_1-2_AB_SA_MVF_20180518_Pch2-Orc-F5.11157.11157.4 File:"20180528_Q2_U1_1-2_AB_SA_MVF_20180518_Pch2-Orc-F5.raw" NativeID:"controllerType=0 controllerNumber=1 scan=11157"	1	3856	null	2044.42		K4	Y7	73~T1~K5~0~1#87~K4~S3~1~4#93~K4~T4~1~4#94~K4~K5~1~22#94~K4~S6~1~22#95~K4~Y7~1~22#90~S5~K5~0~22	fab167f5-c790-45bf-b85d-2cdc3e0bca95	0.000766284	1
95	600.084	4	2397.31	2397.31	2.19033	[LSAARK}	>Pch2	559	565	[ISIEQQSTSHVSIK]	>Pch2	136	149	20180528_Q2_U1_1-10_AB_SA_MVF_20180518_Pch2-Orc-F6.10576.10576.4 File:"20180528_Q2_U1_1-10_AB_SA_MVF_20180518_Pch2-Orc-F6.raw" NativeID:"controllerType=0 controllerNumber=1 scan=10576"	1	971	null	2037.35		K6	T8	78~K6~S2~1~2#94~K6~S7~1~37#95~K6~T8~1~37#95~K6~S9~1~13#96~K6~S12~1~7	3479bb8c-f2d3-4bed-811b-bd32bf05190c	0.000766284	1
95	527.884	5	2635.39	2635.38	2.32265	[FTSSDPKELR]	>Orc6	131	140	[NQLFGTPTKVR]	>Orc6	141	151	20180528_Q2_U1_1-2_AB_SA_MVF_20180518_Pch2-Orc-F7.15240.15240.5 File:"20180528_Q2_U1_1-2_AB_SA_MVF_20180518_Pch2-Orc-F7.raw" NativeID:"controllerType=0 controllerNumber=1 scan=15240"	1	4549	null	2763.83		K7	K9	56~T2~K9~0~7#74~S3~K9~0~11#88~S4~K9~0~11#90~K7~T6~1~16#94~K7~T8~1~14#95~K7~K9~1~39	c170f6c5-5f6c-4230-9278-8137f399f10a	0.000766284	1
95	587.804	4	2348.19	2348.19	2.41192	[KVASVSGDAR]	>Orc1	695	704	[MSADAIEIASR]	>Orc1	684	694	20180528_Q2_U1_1-2_AB_SA_MVF_20180518_Pch2-Orc-F7.12784.12784.4 File:"20180528_Q2_U1_1-2_AB_SA_MVF_20180518_Pch2-Orc-F7.raw" NativeID:"controllerType=0 controllerNumber=1 scan=12784"	1	4410	null	2477.95		K1	S10	49~K1~S2~1~9#95~K1~S10~1~90	9e3cab7a-c8ea-481a-964c-3d02d5417ae3	0.000766284	1
95	1202.86	4	4808.41	4808.4	2.9299	[FKQTGDSNQEDITTLITNNK]	>Pch2	289	308	[EGQGSIEIKDPPTEAQQHLIR]	>Pch2	80	100	20180528_Q2_U1_1-2_AB_SA_MVF_20180518_Pch2-Orc-F7.19736.19736.4 File:"20180528_Q2_U1_1-2_AB_SA_MVF_20180518_Pch2-Orc-F7.raw" NativeID:"controllerType=0 controllerNumber=1 scan=19736"	1	4865	null	3288.59		K2	K9	93~K2~S5~1~3#95~K2~K9~1~38#92~K2~T13~1~1#93~T4~K9~0~20#91~S7~K9~0~13#91~T13~K9~0~11#90~T14~K9~0~5#91~T17~K9~0~5	a6be3357-33ab-45be-83a6-99cbd57537b8	0.000766284	1
95	1037.56	2	2074.11	2074.1	3.00181	[SSDGIKLGR]	>Orc1	44	52	[TEHYLKR]	>Orc1	37	43	20180528_Q2_U1_1-10_AB_SA_MVF_20180518_Pch2-Orc-F6.9910.9910.2 File:"20180528_Q2_U1_1-10_AB_SA_MVF_20180518_Pch2-Orc-F6.raw" NativeID:"controllerType=0 controllerNumber=1 scan=9910"	1	908	null	1960.89		K6	K6	86~S1~K6~0~3#87~S2~K6~0~3#77~K6~T1~1~9#69~K6~Y4~1~41#95~K6~K6~1~41	8538b604-52a6-4c42-a364-474e7716e4d5	0.000766284	1
95	831.906	4	3324.6	3324.59	3.02198	[KVASVSGDAR]	>Orc1	695	704	[NKHMNADTDYSIAEAAFNK]	>His-MBP	213	231	20180528_Q2_U1_1-2_AB_SA_MVF_20180518_Pch2-Orc-F7.14141.14141.4 File:"20180528_Q2_U1_1-2_AB_SA_MVF_20180518_Pch2-Orc-F7.raw" NativeID:"controllerType=0 controllerNumber=1 scan=14141"	1	4487	null	2635.85		K1	K2	95~K1~K2~1~50#93~K1~T8~1~19#90~K1~Y10~1~3#90~K1~S11~1~17#84~S4~K2~0~6#89~S6~K2~0~2	f372926b-5d66-4936-be50-73542ccefadd	0.000766284	1
95	892.969	4	3568.85	3568.84	3.59613	[STGVKFFNK]	>Pch2	496	504	[EGQGSIEIKDPPTEAQQHLIR]	>Pch2	80	100	20180528_Q2_U1_1-2_AB_SA_MVF_20180518_Pch2-Orc-F7.17362.17362.4 File:"20180528_Q2_U1_1-2_AB_SA_MVF_20180518_Pch2-Orc-F7.raw" NativeID:"controllerType=0 controllerNumber=1 scan=17362"	1	4701	null	3011.23		K5	K9	92~S1~K9~0~9#92~T2~K9~0~9#91~K5~S5~1~21#95~K5~K9~1~56#93~K5~T13~1~4	b8aed33f-3249-41b1-b566-84c038274d9f	0.000766284	1
95	632.873	4	2528.47	2528.46	3.76142	[KIAIK]	>Pch2	511	515	[DRLKTSIITGQELMR]	>Pch2	65	79	20180528_Q2_U1_1-2_AB_SA_MVF_20180518_Pch2-Orc-F7.17380.17380.4 File:"20180528_Q2_U1_1-2_AB_SA_MVF_20180518_Pch2-Orc-F7.raw" NativeID:"controllerType=0 controllerNumber=1 scan=17380"	1	4704	null	3013.51		K1	K4	95~K1~K4~1~61#95~K1~T5~1~24#94~K1~S6~1~11#85~K1~T9~1~3	c00dbb2a-c2cf-47d4-8168-9228061092bf	0.000766284	1
95	995.21	3	2983.61	2983.6	3.84076	[STGVKFFNK]	>Pch2	496	504	[DRLKTSIITGQELMR]	>Pch2	65	79	20180528_Q2_U1_1-2_AB_SA_MVF_20180518_Pch2-Orc-F7.20264.20264.3 File:"20180528_Q2_U1_1-2_AB_SA_MVF_20180518_Pch2-Orc-F7.raw" NativeID:"controllerType=0 controllerNumber=1 scan=20264"	1	4917	null	3350.14		K5	K4	91~S1~K4~0~2#91~T2~K4~0~2#95~K5~K4~1~28#95~K5~T5~1~28#95~K5~S6~1~28#97~K5~T9~1~9	f9e55116-2ff6-4329-b617-9dc94c7cd655	0.000766284	1
95	1314.17	4	5253.65	5253.62	5.39821	[EGQGSIEIKDPPTEAQQHLIR]	>Pch2	80	100	[LEEKFPQVAATGDGPDIIFWAHDR]	>His-MBP	55	78	20180528_Q2_U1_1-10_AB_SA_MVF_20180518_Pch2-Orc-F8.20573.20573.4 File:"20180528_Q2_U1_1-10_AB_SA_MVF_20180518_Pch2-Orc-F8.raw" NativeID:"controllerType=0 controllerNumber=1 scan=20573"	1	2189	null	3843.58		K9	K4	95~S5~K4~0~24#95~K9~K4~1~61#92~K9~T11~1~3#93~T13~K4~0~11	a46df1c5-6136-45e5-ba2f-eada390b0f46	0.000766284	1
94	799.776	3	2397.31	2397.31	1.22649	[LSAARK}	>Pch2	559	565	[ISIEQQSTSHVSIK]	>Pch2	136	149	20180528_Q2_U1_1-2_AB_SA_MVF_20180518_Pch2-Orc-F9.6323.6323.3 File:"20180528_Q2_U1_1-2_AB_SA_MVF_20180518_Pch2-Orc-F9.raw" NativeID:"controllerType=0 controllerNumber=1 scan=6323"	1	6210	null	2026.58		K6	S9	69~K6~S2~1~2#92~K6~S7~1~30#93~K6~T8~1~30#94~K6~S9~1~30#92~K6~S12~1~6	d2cf6d1f-0699-432c-8b8c-85b26da0a422	0.000740741	1
94	850.135	3	2548.39	2548.39	1.2316	[QLGNKITSR]	>Orc1	608	616	[YLQPSLFAIER]	>Orc5	375	385	20180528_Q2_U1_1-10_AB_SA_MVF_20180518_Pch2-Orc-F6.21321.21321.3 File:"20180528_Q2_U1_1-10_AB_SA_MVF_20180518_Pch2-Orc-F6.raw" NativeID:"controllerType=0 controllerNumber=1 scan=21321"	1	1418	null	3282.4		K5	Y1	94~K5~Y1~1~87#86~K5~S5~1~12	9ae0ae5b-301b-4031-8658-544590b8f858	0.000740741	1
94	579.794	4	2316.15	2316.15	1.57923	[LESFPKDR]	>Pch2	59	66	[YENGKYDIK]	>His-MBP	183	191	20180528_Q2_U1_1-2_AB_SA_MVF_20180518_Pch2-Orc-F7.12723.12723.4 File:"20180528_Q2_U1_1-2_AB_SA_MVF_20180518_Pch2-Orc-F7.raw" NativeID:"controllerType=0 controllerNumber=1 scan=12723"	1	4402	null	2470.62		K6	K5	76~S3~K5~0~3#41~K6~Y1~1~10#94~K6~K5~1~61#94~K6~Y6~1~24	fbd144c4-54a7-4406-b7e0-66d3271fe4f8	0.000740741	1
94	692.041	3	2074.11	2074.1	2.21734	[SSDGIKLGR]	>Orc1	44	52	[TEHYLKR]	>Orc1	37	43	20180528_Q2_U1_1-10_AB_SA_MVF_20180518_Pch2-Orc-F6.10403.10403.3 File:"20180528_Q2_U1_1-10_AB_SA_MVF_20180518_Pch2-Orc-F6.raw" NativeID:"controllerType=0 controllerNumber=1 scan=10403"	1	956	null	2017.78		K6	K6	74~S1~K6~0~4#74~S2~K6~0~4#69~K6~T1~1~19#77~K6~Y4~1~14#94~K6~K6~1~56	da39b626-3a15-4cb8-8143-c0f40c81876d	0.000740741	1
94	728.737	3	2184.2	2184.19	2.38591	[LSAARK}	>Pch2	559	565	[FFNKYQDILR]	>Pch2	501	510	20180528_Q2_U1_1-10_AB_SA_MVF_20180518_Pch2-Orc-F6.18188.18188.3 File:"20180528_Q2_U1_1-10_AB_SA_MVF_20180518_Pch2-Orc-F6.raw" NativeID:"controllerType=0 controllerNumber=1 scan=18188"	1	1331	null	2917.04		K6	K4	45~S2~K4~0~4#94~K6~K4~1~73#92~K6~Y5~1~21	aaa989d7-4a66-43a8-9534-056accff1b9f	0.000740741	1
94	610.026	3	1828.06	1828.06	2.93445	[TYTLKK]	>Orc5	44	49	[TVQYKLK]	>Orc5	80	86	20180528_Q2_U1_1-2_AB_SA_MVF_20180518_Pch2-Orc-F7.10145.10145.3 File:"20180528_Q2_U1_1-2_AB_SA_MVF_20180518_Pch2-Orc-F7.raw" NativeID:"controllerType=0 controllerNumber=1 scan=10145"	1	4261	null	2168.77		K5	K5	51~T1~K5~0~2#52~Y2~K5~0~2#38~T3~K5~0~9#62~K5~T1~1~15#87~K5~Y4~1~23#94~K5~K5~1~46	62330b57-b52a-4c87-8a7f-c80e0d94fdd8	0.000740741	1
94	584.002	3	1749.99	1749.99	3.04858	[AYIKK]	>Orc1	194	198	[SSDGIKLGR]	>Orc1	44	52	20180528_Q2_U1_1-10_AB_SA_MVF_20180518_Pch2-Orc-F4.8668.8668.3 File:"20180528_Q2_U1_1-10_AB_SA_MVF_20180518_Pch2-Orc-F4.raw" NativeID:"controllerType=0 controllerNumber=1 scan=8668"	1	491	null	1981.06		K4	K6	87~Y2~K6~0~26#73~K4~S1~1~4#74~K4~S2~1~4#94~K4~K6~1~64	bc983492-2218-4b28-a417-e55079fdf771	0.000740741	1
94	843.195	4	3369.76	3369.75	3.07642	[ELIIGEKWFR]	>Orc6	371	380	[EVAYKIVDEYNINASR]	>Orc6	297	312	20180528_Q2_U1_1-10_AB_SA_MVF_20180518_Pch2-Orc-F6.28393.28393.4 File:"20180528_Q2_U1_1-10_AB_SA_MVF_20180518_Pch2-Orc-F6.raw" NativeID:"controllerType=0 controllerNumber=1 scan=28393"	1	1647	null	4145.58		K7	K5	94~K7~Y4~1~24#94~K7~K5~1~61#92~K7~Y10~1~11#93~K7~S15~1~3	f9d7459a-66a9-4eef-8374-8cd2f15ce7cf	0.000740741	1
94	1129.17	2	2257.34	2257.33	3.07647	[KIAIK]	>Pch2	511	515	[LKTSIITGQELMR]	>Pch2	67	79	20180528_Q2_U1_1-2_AB_SA_MVF_20180518_Pch2-Orc-F5.18267.18267.2 File:"20180528_Q2_U1_1-2_AB_SA_MVF_20180518_Pch2-Orc-F5.raw" NativeID:"controllerType=0 controllerNumber=1 scan=18267"	1	4007	null	2960.38		K1	K2	94~K1~K2~1~76#89~K1~T3~1~7#90~K1~S4~1~7#73~K1~T7~1~7	ca1f4579-eee0-4465-adad-ae405a60b16d	0.000740741	1
94	776.928	4	3104.69	3104.68	3.40499	[IAIKBSTVDISGR]	>Pch2	512	524	[LKTSIITGQELMR]	>Pch2	67	79	20180528_Q2_U1_1-10_AB_SA_MVF_20180518_Pch2-Orc-F8.16735.16735.4 File:"20180528_Q2_U1_1-10_AB_SA_MVF_20180518_Pch2-Orc-F8.raw" NativeID:"controllerType=0 controllerNumber=1 scan=16735"	1	1946	null	3372.53		K4	K2	94~K4~K2~1~47#91~K4~T3~1~7#89~K4~S4~1~3#85~K4~T7~1~1#92~S6~K2~0~13#92~T7~K2~0~13#93~S11~K2~0~12	e62ae761-4fc3-4af0-a14e-3db69876feab	0.000740741	1
94	454.524	4	1815.07	1815.07	3.60883	[LWLKK]	>Orc4	450	454	[MIKAINSR]	>Orc4	418	425	20180528_Q2_U1_1-2_AB_SA_MVF_20180518_Pch2-Orc-F5.15450.15450.4 File:"20180528_Q2_U1_1-2_AB_SA_MVF_20180518_Pch2-Orc-F5.raw" NativeID:"controllerType=0 controllerNumber=1 scan=15450"	1	3964	null	2587.37		K4	K3	94~K4~K3~1~90#95~K4~S7~1~9	0e66682d-ab35-472c-87bc-046d84cea175	0.000740741	1
94	792.016	5	3956.05	3956.04	3.69775	[DIEELLKVNEGR]	>Pch2	378	389	[EGQGSIEIKDPPTEAQQHLIR]	>Pch2	80	100	20180528_Q2_U1_1-2_AB_SA_MVF_20180518_Pch2-Orc-F7.22110.22110.5 File:"20180528_Q2_U1_1-2_AB_SA_MVF_20180518_Pch2-Orc-F7.raw" NativeID:"controllerType=0 controllerNumber=1 scan=22110"	1	5107	null	3565.93		K7	K9	92~K7~S5~1~4#94~K7~K9~1~75#94~K7~T13~1~19	d9b40c40-f7a4-461f-a373-1e8745fc1bbf	0.000740741	1
94	977.481	4	3906.9	3906.89	4.38408	[TWEEIPALDKELK]	>His-MBP	140	152	[NKHMNADTDYSIAEAAFNK]	>His-MBP	213	231	20180528_Q2_U1_1-2_AB_SA_MVF_20180518_Pch2-Orc-F7.23103.23103.4 File:"20180528_Q2_U1_1-2_AB_SA_MVF_20180518_Pch2-Orc-F7.raw" NativeID:"controllerType=0 controllerNumber=1 scan=23103"	1	5213	null	3682.8		K10	K2	85~T1~K2~0~2#94~K10~K2~1~52#91~K10~T8~1~24#90~K10~Y10~1~13#90~K10~S11~1~6	c59c1bb0-8127-44ad-a66e-de4145f4c5a0	0.000740741	1
94	807.034	5	4031.14	4031.12	5.03539	[LKTSIITGQELMR]	>Pch2	67	79	[EGQGSIEIKDPPTEAQQHLIR]	>Pch2	80	100	20180528_Q2_U1_1-10_AB_SA_MVF_20180518_Pch2-Orc-F8.15997.15997.5 File:"20180528_Q2_U1_1-10_AB_SA_MVF_20180518_Pch2-Orc-F8.raw" NativeID:"controllerType=0 controllerNumber=1 scan=15997"	1	1908	null	3281.23		K2	K9	91~K2~S5~1~1#94~K2~K9~1~46#94~K2~T13~1~23#93~T3~K9~0~14#92~S4~K9~0~9#90~T7~K9~0~4	a23374be-a607-4c01-ae26-906f6dd23496	0.000740741	1
93	375.713	4	1499.83	1499.83	0.452945	[KVEPR]	>Orc1	198	202	[TNAKSR]	>Orc2	255	260	20180528_Q2_U1_1-10_AB_SA_MVF_20180518_Pch2-Orc-F6.3816.3816.4 File:"20180528_Q2_U1_1-10_AB_SA_MVF_20180518_Pch2-Orc-F6.raw" NativeID:"controllerType=0 controllerNumber=1 scan=3816"	1	745	null	1240.12		K1	K4	62~K1~T1~1~12#93~K1~K4~1~81#68~K1~S5~1~6	478d277b-033a-487b-961b-3dc1e63a477c	0.000713776	1
93	551.056	4	2201.2	2201.2	1.35667	[KVASVSGDAR]	>Orc1	695	704	[QLGNKITSR]	>Orc1	608	616	20180528_Q2_U1_1-10_AB_SA_MVF_20180518_Pch2-Orc-F6.9832.9832.4 File:"20180528_Q2_U1_1-10_AB_SA_MVF_20180518_Pch2-Orc-F6.raw" NativeID:"controllerType=0 controllerNumber=1 scan=9832"	1	896	null	1951.96		K1	K5	93~K1~K5~1~31#73~K1~T7~1~31#78~K1~S8~1~31#82~S4~K5~0~3#82~S6~K5~0~3	081da03b-681c-4cb4-82a0-50c04649c35d	0.000713776	1
93	472.526	4	1887.08	1887.08	1.5509	[AVVKR]	>Pch2	53	57	[KLESFPKDR]	>Pch2	58	66	20180528_Q2_U1_1-10_AB_SA_MVF_20180518_Pch2-Orc-F4.7216.7216.4 File:"20180528_Q2_U1_1-10_AB_SA_MVF_20180518_Pch2-Orc-F4.raw" NativeID:"controllerType=0 controllerNumber=1 scan=7216"	1	448	null	1764.75		K4	K7	81~K4~K1~1~4#64~K4~S4~1~21#93~K4~K7~1~73	75cd55c6-02ae-43f5-8298-c732e30ade30	0.000713776	1
93	991.021	4	3961.06	3961.06	1.89158	[LYSYATISLKIAR]	>Pch2	276	288	[FKQTGDSNQEDITTLITNNK]	>Pch2	289	308	20180528_Q2_U1_1-10_AB_SA_MVF_20180518_Pch2-Orc-F8.21023.21023.4 File:"20180528_Q2_U1_1-10_AB_SA_MVF_20180518_Pch2-Orc-F8.raw" NativeID:"controllerType=0 controllerNumber=1 scan=21023"	1	2237	null	3897.95		K10	K2	81~Y2~K2~0~6#83~S3~K2~0~7#85~Y4~K2~0~9#88~T6~K2~0~11#90~S8~K2~0~9#93~K10~K2~1~23#92~K10~T4~1~9#92~K10~S7~1~7#92~K10~T13~1~1#92~K10~T14~1~1#93~K10~T17~1~13	69c9dd0a-0790-417d-ac40-038b0f448c0c	0.000713776	1
93	573.518	5	2863.56	2863.55	1.92612	[GRIPNSLLVKK]	>Orc6	266	276	[YBKMTTEEIIR]	>Orc6	277	287	20180528_Q2_U1_1-2_AB_SA_MVF_20180518_Pch2-Orc-F7.15930.15930.5 File:"20180528_Q2_U1_1-2_AB_SA_MVF_20180518_Pch2-Orc-F7.raw" NativeID:"controllerType=0 controllerNumber=1 scan=15930"	1	4605	null	2844.39		K10	K3	88~S6~K3~0~2#92~K10~Y1~1~11#93~K10~K3~1~59#93~K10~T5~1~17#90~K10~T6~1~8	48c0ec7c-1df8-4551-bf6d-27704d331d71	0.000713776	1
93	815.761	3	2445.27	2445.26	2.00387	[STGVKFFNK]	>Pch2	496	504	[TTLBKALBQK]	>Pch2	321	330	20180528_Q2_U1_1-10_AB_SA_MVF_20180518_Pch2-Orc-F6.16395.16395.3 File:"20180528_Q2_U1_1-10_AB_SA_MVF_20180518_Pch2-Orc-F6.raw" NativeID:"controllerType=0 controllerNumber=1 scan=16395"	1	1239	null	2709.53		K5	K5	88~S1~K5~0~14#88~T2~K5~0~2#69~K5~T1~1~20#69~K5~T2~1~7#93~K5~K5~1~55	3db3352a-e591-4430-a010-c4b68d7ae386	0.000713776	1
93	843.493	3	2528.46	2528.46	2.04349	[KIAIK]	>Pch2	511	515	[DRLKTSIITGQELMR]	>Pch2	65	79	20180528_Q2_U1_1-10_AB_SA_MVF_20180518_Pch2-Orc-F6.18464.18464.3 File:"20180528_Q2_U1_1-10_AB_SA_MVF_20180518_Pch2-Orc-F6.raw" NativeID:"controllerType=0 controllerNumber=1 scan=18464"	1	1348	null	2948.98		K1	S6	92~K1~K4~1~32#93~K1~T5~1~32#93~K1~S6~1~32#94~K1~T9~1~3	f689cdea-229f-4bb6-898d-1e9967c277f3	0.000713776	1
93	875.499	2	1749.99	1749.99	2.56334	[AYIKK]	>Orc1	194	198	[SSDGIKLGR]	>Orc1	44	52	20180528_Q2_U1_1-10_AB_SA_MVF_20180518_Pch2-Orc-F4.8691.8691.2 File:"20180528_Q2_U1_1-10_AB_SA_MVF_20180518_Pch2-Orc-F4.raw" NativeID:"controllerType=0 controllerNumber=1 scan=8691"	1	499	null	1984.47		K4	K6	70~Y2~K6~0~6#61~K4~S1~1~8#62~K4~S2~1~8#93~K4~K6~1~76	3eb8965a-4f64-46ba-a2af-0d6b9b3e417f	0.000713776	1
93	845.142	3	2533.41	2533.41	2.59808	[KLESFPK]	>Pch2	58	64	[LKTSIITGQELMR]	>Pch2	67	79	20180528_Q2_U1_1-2_AB_SA_MVF_20180518_Pch2-Orc-F5.19618.19618.3 File:"20180528_Q2_U1_1-2_AB_SA_MVF_20180518_Pch2-Orc-F5.raw" NativeID:"controllerType=0 controllerNumber=1 scan=19618"	1	4019	null	3151.18		K1	K2	93~K1~K2~1~60#116~K1~T3~1~17#113~K1~S4~1~8#110~K1~T7~1~2#58~S4~K2~0~10	170d27e6-32a8-4e0a-966d-a163b5f7aa27	0.000713776	1
93	904.859	5	4520.27	4520.26	2.79247	[LTWAASMESLEFYFKR]	>Orc1	537	552	[EGQGSIEIKDPPTEAQQHLIR]	>Pch2	80	100	20180528_Q2_U1_1-10_AB_SA_MVF_20180518_Pch2-Orc-F8.23796.23796.5 File:"20180528_Q2_U1_1-10_AB_SA_MVF_20180518_Pch2-Orc-F8.raw" NativeID:"controllerType=0 controllerNumber=1 scan=23796"	1	2467	null	4232.36		K15	K9	66~T2~K9~0~1#79~S6~K9~0~3#86~S9~K9~0~6#91~Y13~K9~0~10#91~K15~S5~1~16#93~K15~K9~1~44#93~K15~T13~1~15	262ac98f-817a-4389-bc62-b88716579f3d	0.000713776	1
93	660.364	4	2638.43	2638.42	3.28982	[VIKBMFR]	>Pch2	16	22	[LKTSIITGQELMR]	>Pch2	67	79	20180528_Q2_U1_1-2_AB_SA_MVF_20180518_Pch2-Orc-F7.20244.20244.4 File:"20180528_Q2_U1_1-2_AB_SA_MVF_20180518_Pch2-Orc-F7.raw" NativeID:"controllerType=0 controllerNumber=1 scan=20244"	1	4910	null	3347.73		K3	K2	93~K3~K2~1~67#90~K3~T3~1~16#87~K3~S4~1~13#83~K3~T7~1~3	51ec71b8-e327-4822-87d3-86fed1e066ce	0.000713776	1
93	627.832	4	2508.31	2508.3	3.47504	[KLESFPK]	>Pch2	58	64	[YDIKDVGVDNAGAK]	>His-MBP	188	201	20180528_Q2_U1_1-2_AB_SA_MVF_20180518_Pch2-Orc-F7.16362.16362.4 File:"20180528_Q2_U1_1-2_AB_SA_MVF_20180518_Pch2-Orc-F7.raw" NativeID:"controllerType=0 controllerNumber=1 scan=16362"	1	4623	null	2894.4		K1	K4	91~K1~Y1~1~4#93~K1~K4~1~74#90~S4~K4~0~20	9b567eae-d3c6-4f28-9603-cbff198b9eee	0.000713776	1
93	910.165	3	2728.48	2728.47	3.79663	[STGVKFFNK]	>Pch2	496	504	[LKTSIITGQELmR]	>Pch2	67	79	20180528_Q2_U1_1-10_AB_SA_MVF_20180518_Pch2-Orc-F6.19778.19778.3 File:"20180528_Q2_U1_1-10_AB_SA_MVF_20180518_Pch2-Orc-F6.raw" NativeID:"controllerType=0 controllerNumber=1 scan=19778"	1	1380	null	3101.88		K5	K2	89~S1~K2~0~10#89~T2~K2~0~10#93~K5~K2~1~57#89~K5~T3~1~13#87~K5~S4~1~6#79~K5~T7~1~2	b25f5383-7e62-4306-a875-de2d43b7e7b4	0.000713776	1
93	885.958	4	3540.81	3540.8	3.97001	[KVASVSGDAR]	>Orc1	695	704	[FGGYAQSGLLAEITPDKAFQDK]	>His-MBP	79	100	20180528_Q2_U1_1-10_AB_SA_MVF_20180518_Pch2-Orc-F8.18549.18549.4 File:"20180528_Q2_U1_1-10_AB_SA_MVF_20180518_Pch2-Orc-F8.raw" NativeID:"controllerType=0 controllerNumber=1 scan=18549"	1	2073	null	3595.59		K1	K17	82~K1~Y4~1~1#83~K1~S7~1~4#90~K1~T14~1~9#93~K1~K17~1~44#90~S4~K17~0~14#95~S6~K17~0~25	4fd5071e-14f6-4da6-a9cf-c2934589ff58	0.000713776	1
93	684.964	5	3420.79	3420.78	4.09895	[YDIKDVGVDNAGAK]	>His-MBP	188	201	[DRLKTSIITGQELMR]	>Pch2	65	79	20180528_Q2_U1_1-2_AB_SA_MVF_20180518_Pch2-Orc-F7.21002.21002.5 File:"20180528_Q2_U1_1-2_AB_SA_MVF_20180518_Pch2-Orc-F7.raw" NativeID:"controllerType=0 controllerNumber=1 scan=21002"	1	4980	null	3436.06		K4	K4	91~Y1~K4~0~18#93~K4~K4~1~48#93~K4~T5~1~15#92~K4~S6~1~8#84~K4~T9~1~8	5e41c54e-bd1d-4460-aa11-a7302d380628	0.000713776	1
93	531.107	5	2651.51	2651.5	4.24831	[KVASVSGDAR]	>Orc1	695	704	[LFIYALLNLMKK]	>Orc1	803	814	20180528_Q2_U1_1-2_AB_SA_MVF_20180518_Pch2-Orc-F7.28707.28707.5 File:"20180528_Q2_U1_1-2_AB_SA_MVF_20180518_Pch2-Orc-F7.raw" NativeID:"controllerType=0 controllerNumber=1 scan=28707"	1	5691	null	4344.37		K1	K11	80~K1~Y4~1~3#93~K1~K11~1~58#82~S4~K11~0~26#72~S6~K11~0~11	84ff563c-5fb7-4f0c-b57d-52871527f64d	0.000713776	1
93	732.901	4	2928.58	2928.57	5.53034	[KIQEELTDR]	>Orc2	83	91	[ETLPKEEILNFIR]	>Orc3	546	558	20180528_Q2_U1_1-2_AB_SA_MVF_20180518_Pch2-Orc-F7.25382.25382.4 File:"20180528_Q2_U1_1-2_AB_SA_MVF_20180518_Pch2-Orc-F7.raw" NativeID:"controllerType=0 controllerNumber=1 scan=25382"	1	5464	null	3950.54		K1	K5	88~K1~T2~1~4#93~K1~K5~1~73#90~T7~K5~0~22	eea21aca-6d8a-4923-89ab-5466a3b609e8	0.000713776	1
92	772.677	4	3087.69	3087.69	-0.661272	[ELIIGEKWFR]	>Orc6	371	380	[ETLPKEEILNFIR]	>Orc3	546	558	20180528_Q2_U1_1-2_AB_SA_MVF_20180518_Pch2-Orc-F7.32306.32306.4 File:"20180528_Q2_U1_1-2_AB_SA_MVF_20180518_Pch2-Orc-F7.raw" NativeID:"controllerType=0 controllerNumber=1 scan=32306"	1	5859	null	4781.6		K7	K5	86~K7~T2~1~9#92~K7~K5~1~90	5ea517cd-7c5d-48ad-8671-59fd20893541	0.00138889	1
92	588.083	4	2349.31	2349.31	0.415395	[KEVNPR]	>Orc5	369	374	[WKVNVPWEIIK]	>Orc5	450	460	20180528_Q2_U1_1-10_AB_SA_MVF_20180518_Pch2-Orc-F6.23096.23096.4 File:"20180528_Q2_U1_1-10_AB_SA_MVF_20180518_Pch2-Orc-F6.raw" NativeID:"controllerType=0 controllerNumber=1 scan=23096"	1	1463	null	3490.48		K1	K2	92~K1~K2~1~100	ad389730-1ef8-4f36-afa6-cddf0d9c65dd	0.00138889	1
92	604.074	4	2413.27	2413.27	0.63212	[LSAARK}	>Pch2	559	565	[KLPLmBLSEYFR]	>Pch2	528	539	20180528_Q2_U1_1-2_AB_SA_MVF_20180518_Pch2-Orc-F7.21924.21924.4 File:"20180528_Q2_U1_1-2_AB_SA_MVF_20180518_Pch2-Orc-F7.raw" NativeID:"controllerType=0 controllerNumber=1 scan=21924"	1	5084	null	3543.96		K6	K1	40~S2~K1~0~25#92~K6~K1~1~60#66~K6~S8~1~3#69~K6~Y10~1~11	5888b9d4-e8bc-488c-828a-ecb578fa04dc	0.00138889	1
92	600.084	4	2397.31	2397.31	1.30159	[LSAARK}	>Pch2	559	565	[ISIEQQSTSHVSIK]	>Pch2	136	149	20180528_Q2_U1_1-2_AB_SA_MVF_20180518_Pch2-Orc-F9.6322.6322.4 File:"20180528_Q2_U1_1-2_AB_SA_MVF_20180518_Pch2-Orc-F9.raw" NativeID:"controllerType=0 controllerNumber=1 scan=6322"	1	6205	null	2026.45		K6	S12	71~K6~S2~1~6#90~K6~S7~1~23#90~K6~T8~1~23#90~K6~S9~1~23#92~K6~S12~1~23	ee929b6e-e927-4f5b-9302-23df7f1fb4ef	0.00138889	1
92	558.806	4	2232.2	2232.2	1.33333	[AVVKR]	>Pch2	53	57	[YDIKDVGVDNAGAK]	>His-MBP	188	201	20180528_Q2_U1_1-10_AB_SA_MVF_20180518_Pch2-Orc-F6.13723.13723.4 File:"20180528_Q2_U1_1-10_AB_SA_MVF_20180518_Pch2-Orc-F6.raw" NativeID:"controllerType=0 controllerNumber=1 scan=13723"	1	1148	null	2400.9		K4	K4	90~K4~Y1~1~9#92~K4~K4~1~90	a70fddfd-23ff-4294-9e40-9087e149f236	0.00138889	1
92	691.047	3	2071.13	2071.12	1.81719	[KLESFPK]	>Pch2	58	64	[STGVKFFNK]	>Pch2	496	504	20180528_Q2_U1_1-2_AB_SA_MVF_20180518_Pch2-Orc-F5.16741.16741.3 File:"20180528_Q2_U1_1-2_AB_SA_MVF_20180518_Pch2-Orc-F5.raw" NativeID:"controllerType=0 controllerNumber=1 scan=16741"	1	3978	null	2754.01		K1	K5	38~K1~S1~1~4#38~K1~T2~1~4#92~K1~K5~1~64#80~S4~K5~0~26	70baf85a-a652-4236-a867-c517e3892990	0.00138889	1
92	634.108	4	2533.41	2533.41	2.08638	[KLESFPK]	>Pch2	58	64	[LKTSIITGQELMR]	>Pch2	67	79	20180528_Q2_U1_1-10_AB_SA_MVF_20180518_Pch2-Orc-F8.15063.15063.4 File:"20180528_Q2_U1_1-10_AB_SA_MVF_20180518_Pch2-Orc-F8.raw" NativeID:"controllerType=0 controllerNumber=1 scan=15063"	1	1874	null	3160.99		K1	K2	92~K1~K2~1~60#88~K1~T3~1~17#85~K1~S4~1~8#69~K1~T7~1~2#69~S4~K2~0~11	4f7c69aa-d0e8-40cf-a77b-c050fafa3d60	0.00138889	1
92	772.723	3	2316.16	2316.15	2.1857	[LESFPKDR]	>Pch2	59	66	[YENGKYDIK]	>His-MBP	183	191	20180528_Q2_U1_1-2_AB_SA_MVF_20180518_Pch2-Orc-F7.12735.12735.3 File:"20180528_Q2_U1_1-2_AB_SA_MVF_20180518_Pch2-Orc-F7.raw" NativeID:"controllerType=0 controllerNumber=1 scan=12735"	1	4405	null	2471.97		K6	Y6	70~S3~K5~0~3#70~K6~Y1~1~11#91~K6~K5~1~42#92~K6~Y6~1~42	f448b7e2-b59f-4f05-95d4-cb7601e512c8	0.00138889	1
92	1004.03	4	4013.09	4013.07	4.20067	[AFQDKLYPFTWDAVR]	>His-MBP	96	110	[DKPLGAVALKSYEEELAK]	>His-MBP	308	325	20180528_Q2_U1_1-2_AB_SA_MVF_20180518_Pch2-Orc-F7.28746.28746.4 File:"20180528_Q2_U1_1-2_AB_SA_MVF_20180518_Pch2-Orc-F7.raw" NativeID:"controllerType=0 controllerNumber=1 scan=28746"	1	5693	null	4349.3		K5	K10	87~K5~K2~1~11#92~K5~K10~1~41#92~K5~S11~1~14#92~K5~Y12~1~14#81~Y7~K2~0~5#87~Y7~K10~0~7#80~T10~K2~0~1#86~T10~K10~0~3	b03dca97-2ae6-409b-b9e7-3f15817c7a68	0.00138889	1
92	1074.82	4	4296.25	4296.23	4.93992	[KNTFQTMLSFLSVIR]	>Orc2	434	448	[LLIETQMQNMGNLSANTGPKR]	>Orc2	527	547	20180528_Q2_U1_1-10_AB_SA_MVF_20180518_Pch2-Orc-F8.29053.29053.4 File:"20180528_Q2_U1_1-10_AB_SA_MVF_20180518_Pch2-Orc-F8.raw" NativeID:"controllerType=0 controllerNumber=1 scan=29053"	1	3101	null	4946.21		K1	K20	84~K1~T5~1~4#89~K1~S14~1~7#91~K1~T17~1~6#92~K1~K20~1~31#91~T3~K20~0~12#89~T6~K20~0~13#88~S9~K20~0~8#90~S12~K20~0~15	2c44870b-5b53-4f4e-b807-2b52ef617580	0.00138889	1
92	701.123	4	2801.47	2801.45	5.80553	[IELKDESSR]	>Orc3	116	124	[LFGKDLAMVFNFK]	>Orc3	194	206	20180528_Q2_U1_1-2_AB_SA_MVF_20180518_Pch2-Orc-F7.27734.27734.4 File:"20180528_Q2_U1_1-2_AB_SA_MVF_20180518_Pch2-Orc-F7.raw" NativeID:"controllerType=0 controllerNumber=1 scan=27734"	1	5620	null	4228.03		S8	K4	91~K4~K4~1~19#92~S7~K4~0~32#92~S8~K4~0~48	1887c924-be76-49ee-a9fb-9891fc251ded	0.00138889	1
91	755.414	3	2264.23	2264.22	1.51426	[LSAARK}	>Pch2	559	565	[VTVEHPDKLEEK]	>His-MBP	47	58	20180528_Q2_U1_1-10_AB_SA_MVF_20180518_Pch2-Orc-F6.9201.9201.3 File:"20180528_Q2_U1_1-10_AB_SA_MVF_20180518_Pch2-Orc-F6.raw" NativeID:"controllerType=0 controllerNumber=1 scan=9201"	1	845	null	1878.89		K6	K8	62~S2~K8~0~4#59~K6~T2~1~21#91~K6~K8~1~73	06e7d8b2-2130-413e-b207-347a81232146	0.00136333	1
91	1081.24	3	3241.72	3241.71	1.5496	[LKTSIITGQELMR]	>Pch2	67	79	[KLPLMBLSEYFR]	>Pch2	528	539	20180528_Q2_U1_1-2_AB_SA_MVF_20180518_Pch2-Orc-F7.28870.28870.3 File:"20180528_Q2_U1_1-2_AB_SA_MVF_20180518_Pch2-Orc-F7.raw" NativeID:"controllerType=0 controllerNumber=1 scan=28870"	1	5708	null	4363.69		K2	K1	91~K2~K1~1~38#89~K2~S8~1~5#87~K2~Y10~1~1#87~T3~K1~0~28#87~S4~K1~0~16#83~T7~K1~0~9	d92cd65e-9701-45ec-b026-3535020b4f8a	0.00136333	1
91	676.358	5	3377.76	3377.75	1.87852	[KVASVSGDAR]	>Orc1	695	704	[IMFTGYTHEELKNIIDLR]	>Orc1	622	639	20180528_Q2_U1_1-2_AB_SA_MVF_20180518_Pch2-Orc-F7.22033.22033.5 File:"20180528_Q2_U1_1-2_AB_SA_MVF_20180518_Pch2-Orc-F7.raw" NativeID:"controllerType=0 controllerNumber=1 scan=22033"	1	5092	null	3556.94		K1	K12	88~K1~T4~1~2#89~K1~Y6~1~18#89~K1~T7~1~18#91~K1~K12~1~52#87~S4~K12~0~6#86~S6~K12~0~2	7d20ffaf-b8c6-4667-959c-41fc4cacf183	0.00136333	1
91	805.098	3	2413.28	2413.27	2.2471	[LSAARK}	>Pch2	559	565	[KLPLmBLSEYFR]	>Pch2	528	539	20180528_Q2_U1_1-2_AB_SA_MVF_20180518_Pch2-Orc-F7.21770.21770.3 File:"20180528_Q2_U1_1-2_AB_SA_MVF_20180518_Pch2-Orc-F7.raw" NativeID:"controllerType=0 controllerNumber=1 scan=21770"	1	5072	null	3525.98		K6	K1	62~S2~K1~0~30#91~K6~K1~1~60#79~K6~S8~1~4#82~K6~Y10~1~4	ac2b983c-925d-43a8-97c8-99f8905c41e4	0.00136333	1
91	715.022	3	2143.05	2143.05	2.37435	[VIKBMFR]	>Pch2	16	22	[BSTVDISGR]	>Pch2	516	524	20180528_Q2_U1_1-2_AB_SA_MVF_20180518_Pch2-Orc-F7.17326.17326.3 File:"20180528_Q2_U1_1-2_AB_SA_MVF_20180518_Pch2-Orc-F7.raw" NativeID:"controllerType=0 controllerNumber=1 scan=17326"	1	4696	null	3007.19		K3	S7	93~K3~S2~1~7#92~K3~T3~1~9#91~K3~S7~1~83	f3b8a125-e144-45ea-a0a9-2dfa2a164b8c	0.00136333	1
91	811.186	4	3241.72	3241.71	2.8079	[LKTSIITGQELMR]	>Pch2	67	79	[KLPLMBLSEYFR]	>Pch2	528	539	20180528_Q2_U1_1-10_AB_SA_MVF_20180518_Pch2-Orc-F8.24929.24929.4 File:"20180528_Q2_U1_1-10_AB_SA_MVF_20180518_Pch2-Orc-F8.raw" NativeID:"controllerType=0 controllerNumber=1 scan=24929"	1	2578	null	4370.82		K2	K1	91~K2~K1~1~42#83~K2~S8~1~1#84~K2~Y10~1~18#88~T3~K1~0~15#88~S4~K1~0~8#88~T7~K1~0~13	d87c8ced-5e19-4d57-854f-39aa0f0c89f4	0.00136333	1
91	989.756	4	3956	3955.99	3.41387	[FQSTKSYDLVEK]	>Orc3	599	610	[LLIETQMQNMGNLSANTGPKR]	>Orc2	527	547	20180528_Q2_U1_1-2_AB_SA_MVF_20180518_Pch2-Orc-F9.14942.14942.4 File:"20180528_Q2_U1_1-2_AB_SA_MVF_20180518_Pch2-Orc-F9.raw" NativeID:"controllerType=0 controllerNumber=1 scan=14942"	1	6251	null	3440.81		Y7	K20	84~S3~K20~0~4#90~T4~K20~0~4#64~K5~T5~1~7#85~K5~S14~1~3#88~K5~T17~1~6#90~K5~K20~1~24#90~S6~K20~0~24#91~Y7~K20~0~24	7c6c62a9-f8cb-4d13-a61d-8b3125aa4a5f	0.00136333	1
91	827.908	4	3308.61	3308.6	3.51919	[VIKBMFR]	>Pch2	16	22	[EDVQISSLHSGSDSKQNSNK]	>Pch2	23	42	20180528_Q2_U1_1-10_AB_SA_MVF_20180518_Pch2-Orc-F4.11513.11513.4 File:"20180528_Q2_U1_1-10_AB_SA_MVF_20180518_Pch2-Orc-F4.raw" NativeID:"controllerType=0 controllerNumber=1 scan=11513"	1	578	null	2423.46		K3	K15	88~K3~S6~1~1#88~K3~S7~1~1#90~K3~S10~1~22#90~K3~S12~1~22#91~K3~S14~1~22#91~K3~K15~1~22#91~K3~S18~1~7	5cde155f-0c71-4dfb-a31a-e2ac8f39ca78	0.00136333	1
91	1106.85	3	3318.54	3318.53	3.52666	[BGELMEDSBLR]	>Orc5	206	216	[AEISDLLYSETTQKR]	>Orc3	85	99	20180528_Q2_U1_1-10_AB_SA_MVF_20180518_Pch2-Orc-F8.21179.21179.3 File:"20180528_Q2_U1_1-10_AB_SA_MVF_20180518_Pch2-Orc-F8.raw" NativeID:"controllerType=0 controllerNumber=1 scan=21179"	1	2255	null	3916.46		S8	K14	91~S8~K14~0~100	a00aa551-33be-4639-954d-b7515c06633c	0.00136333	1
90	585.995	3	1755.97	1755.97	-0.316401	[KVEPR]	>Orc1	198	202	[SSDGIKLGR]	>Orc1	44	52	20180528_Q2_U1_1-2_AB_SA_MVF_20180518_Pch2-Orc-F5.9264.9264.3 File:"20180528_Q2_U1_1-2_AB_SA_MVF_20180518_Pch2-Orc-F5.raw" NativeID:"controllerType=0 controllerNumber=1 scan=9264"	1	3807	null	1816.46		K1	K6	72~K1~S1~1~8#73~K1~S2~1~8#90~K1~K6~1~83	15c4856c-6afc-4b00-b4ed-038dc1e638ec	0.00134953	1
90	584.001	3	1749.99	1749.99	2.22396	[AYIKK]	>Orc1	194	198	[SSDGIKLGR]	>Orc1	44	52	20180528_Q2_U1_1-2_AB_SA_MVF_20180518_Pch2-Orc-F5.10703.10703.3 File:"20180528_Q2_U1_1-2_AB_SA_MVF_20180518_Pch2-Orc-F5.raw" NativeID:"controllerType=0 controllerNumber=1 scan=10703"	1	3842	null	1990.24		K4	K6	84~Y2~K6~0~26#66~K4~S1~1~4#66~K4~S2~1~4#90~K4~K6~1~64	65b1fa6e-b9e7-4460-b552-42a6f3ee701c	0.00134953	1
90	746.659	4	2983.61	2983.6	3.42633	[STGVKFFNK]	>Pch2	496	504	[DRLKTSIITGQELMR]	>Pch2	65	79	20180528_Q2_U1_1-10_AB_SA_MVF_20180518_Pch2-Orc-F6.21805.21805.4 File:"20180528_Q2_U1_1-10_AB_SA_MVF_20180518_Pch2-Orc-F6.raw" NativeID:"controllerType=0 controllerNumber=1 scan=21805"	1	1429	null	3338.48		K5	S6	84~S1~K4~0~2#84~T2~K4~0~2#88~K5~K4~1~15#89~K5~T5~1~34#90~K5~S6~1~34#73~K5~T9~1~9	a32fca98-ab9d-47ae-b79f-8cd1ec0520ed	0.00134953	1
90	1408.2	4	5629.76	5629.73	4.74131	[EVAYKIVDEYNINASR]	>Orc6	297	312	[SNIEDNLLSWEQVLPSLDKENYDTLSGDLDK]	>Orc3	485	515	20180528_Q2_U1_1-2_AB_SA_MVF_20180518_Pch2-Orc-F9.25312.25312.4 File:"20180528_Q2_U1_1-2_AB_SA_MVF_20180518_Pch2-Orc-F9.raw" NativeID:"controllerType=0 controllerNumber=1 scan=25312"	1	7296	null	5062.13		K5	K19	89~Y4~K19~0~6#83~K5~S1~1~3#84~K5~S9~1~4#89~K5~S16~1~23#90~K5~K19~1~23#89~K5~Y22~1~7#89~K5~T24~1~4#89~K5~S26~1~4#86~Y10~K19~0~12#87~S15~K19~0~9	f61b6df2-6343-45c9-bd4c-2f2874104110	0.00134953	1
89	632.871	4	2528.46	2528.46	0.626488	[KIAIK]	>Pch2	511	515	[DRLKTSIITGQELMR]	>Pch2	65	79	20180528_Q2_U1_1-10_AB_SA_MVF_20180518_Pch2-Orc-F6.18665.18665.4 File:"20180528_Q2_U1_1-10_AB_SA_MVF_20180518_Pch2-Orc-F6.raw" NativeID:"controllerType=0 controllerNumber=1 scan=18665"	1	1354	null	2972.77		K1	K4	89~K1~K4~1~61#88~K1~T5~1~24#87~K1~S6~1~11#78~K1~T9~1~3	eb23dfdc-61bf-43a1-8829-89ead675e008	0.0019685	1
89	495.967	3	1485.89	1485.89	1.05205	[LSAARK}	>Pch2	559	565	[LSAARK}	>Pch2	559	565	20180528_Q2_U1_1-10_AB_SA_MVF_20180518_Pch2-Orc-F6.6369.6369.3 File:"20180528_Q2_U1_1-10_AB_SA_MVF_20180518_Pch2-Orc-F6.raw" NativeID:"controllerType=0 controllerNumber=1 scan=6369"	1	773	null	1550.25		K6	K6	77~S2~K6~0~33#77~K6~S2~1~33#89~K6~K6~1~33	070803e5-de31-4def-94ed-e331c9ce05bd	0.0019685	1
89	519.282	4	2074.11	2074.1	1.15239	[SSDGIKLGR]	>Orc1	44	52	[TEHYLKR]	>Orc1	37	43	20180528_Q2_U1_1-10_AB_SA_MVF_20180518_Pch2-Orc-F6.10260.10260.4 File:"20180528_Q2_U1_1-10_AB_SA_MVF_20180518_Pch2-Orc-F6.raw" NativeID:"controllerType=0 controllerNumber=1 scan=10260"	1	940	null	2001.28		K6	K6	59~S1~K6~0~2#58~S2~K6~0~7#62~K6~T1~1~14#78~K6~Y4~1~23#89~K6~K6~1~53	b980c059-7190-4d88-83b5-5daced54f95c	0.0019685	1
89	629.699	3	1887.08	1887.08	1.24145	[AVVKR]	>Pch2	53	57	[KLESFPKDR]	>Pch2	58	66	20180528_Q2_U1_1-2_AB_SA_MVF_20180518_Pch2-Orc-F5.8753.8753.3 File:"20180528_Q2_U1_1-2_AB_SA_MVF_20180518_Pch2-Orc-F5.raw" NativeID:"controllerType=0 controllerNumber=1 scan=8753"	1	3794	null	1756.04		K4	K7	56~K4~K1~1~4#75~K4~S4~1~21#89~K4~K7~1~73	39289373-7568-464d-8b3b-6715b61e24e6	0.0019685	1
89	558.806	4	2232.2	2232.2	1.58508	[AVVKR]	>Pch2	53	57	[YDIKDVGVDNAGAK]	>His-MBP	188	201	20180528_Q2_U1_1-2_AB_SA_MVF_20180518_Pch2-Orc-F7.12049.12049.4 File:"20180528_Q2_U1_1-2_AB_SA_MVF_20180518_Pch2-Orc-F7.raw" NativeID:"controllerType=0 controllerNumber=1 scan=12049"	1	4353	null	2391.98		K4	K4	87~K4~Y1~1~9#89~K4~K4~1~90	223cc5e7-2ebd-4851-9804-799f41d2db0e	0.0019685	1
89	574.342	4	2294.35	2294.34	1.59593	[LWLKK]	>Orc4	450	454	[WKVNVPWEIIK]	>Orc5	450	460	20180528_Q2_U1_1-10_AB_SA_MVF_20180518_Pch2-Orc-F6.27535.27535.4 File:"20180528_Q2_U1_1-10_AB_SA_MVF_20180518_Pch2-Orc-F6.raw" NativeID:"controllerType=0 controllerNumber=1 scan=27535"	1	1624	null	4033.57		K4	K2	89~K4~K2~1~100	a42331c4-05b8-4938-8ad0-11d1697706b9	0.0019685	1
89	487.856	5	2435.25	2435.25	1.71569	[WPKYVSR]	>Orc5	266	272	[NYHKLDVSSNK]	>Orc3	262	272	20180528_Q2_U1_1-2_AB_SA_MVF_20180518_Pch2-Orc-F5.13322.13322.5 File:"20180528_Q2_U1_1-2_AB_SA_MVF_20180518_Pch2-Orc-F5.raw" NativeID:"controllerType=0 controllerNumber=1 scan=13322"	1	3936	null	2314.14		K3	K4	89~K3~Y2~1~36#89~K3~K4~1~36#78~K3~S8~1~5#81~K3~S9~1~1#75~Y4~K4~0~10#75~S6~K4~0~10	792b3831-a240-4126-93ad-07c122fae522	0.0019685	1
89	825.12	3	2473.35	2473.34	1.75377	[TNAKSR]	>Orc2	255	260	[ETLPKEEILNFIR]	>Orc3	546	558	20180528_Q2_U1_1-2_AB_SA_MVF_20180518_Pch2-Orc-F7.22440.22440.3 File:"20180528_Q2_U1_1-2_AB_SA_MVF_20180518_Pch2-Orc-F7.raw" NativeID:"controllerType=0 controllerNumber=1 scan=22440"	1	5153	null	3604.91		T1	K5	89~T1~K5~0~54#78~K4~T2~1~11#95~K4~K5~1~30#81~S5~K5~0~3	f6cfea10-be94-421a-8315-dd848cfcb7c9	0.0019685	1
89	932.754	4	3727.99	3727.99	1.77867	[IMAPVLGQLFKLYR]	>Orc3	516	529	[EVAYKIVDEYNINASR]	>Orc6	297	312	20180528_Q2_U1_1-2_AB_SA_MVF_20180518_Pch2-Orc-F7.30813.30813.4 File:"20180528_Q2_U1_1-2_AB_SA_MVF_20180518_Pch2-Orc-F7.raw" NativeID:"controllerType=0 controllerNumber=1 scan=30813"	1	5784	null	4596.62		Y13	K5	89~K11~Y4~1~30#89~K11~K5~1~30#86~K11~Y10~1~7#88~K11~S15~1~2#89~Y13~K5~0~30	c2e93bff-2f21-4057-b21a-1418d755ab49	0.0019685	1
89	750.657	4	2999.61	2999.6	2.91121	[STGVKFFNK]	>Pch2	496	504	[DRLKTSIITGQELmR]	>Pch2	65	79	20180528_Q2_U1_1-10_AB_SA_MVF_20180518_Pch2-Orc-F6.19712.19712.4 File:"20180528_Q2_U1_1-10_AB_SA_MVF_20180518_Pch2-Orc-F6.raw" NativeID:"controllerType=0 controllerNumber=1 scan=19712"	1	1373	null	3094.23		K5	T5	85~S1~K4~0~5#85~T2~K4~0~5#89~K5~K4~1~35#89~K5~T5~1~35#89~K5~S6~1~16#73~K5~T9~1~1	d3fef2b9-3345-4c55-94f3-7e5ba028c1bb	0.0019685	1
89	1312.24	2	2623.48	2623.47	3.90088	[QLGNKITSR]	>Orc1	608	616	[WKVNVPWEIIK]	>Orc5	450	460	20180528_Q2_U1_1-10_AB_SA_MVF_20180518_Pch2-Orc-F6.24785.24785.2 File:"20180528_Q2_U1_1-10_AB_SA_MVF_20180518_Pch2-Orc-F6.raw" NativeID:"controllerType=0 controllerNumber=1 scan=24785"	1	1527	null	3691.04		S8	K2	87~K5~K2~1~33#58~T7~K2~0~33#89~S8~K2~0~33	69211bef-bbec-4bbd-a957-d051da8249e0	0.0019685	1
89	918.98	4	3672.9	3672.88	4.03833	[KIQEELTDR]	>Orc2	83	91	[EGQGSIEIKDPPTEAQQHLIR]	>Pch2	80	100	20180528_Q2_U1_1-2_AB_SA_MVF_20180518_Pch2-Orc-F7.15648.15648.4 File:"20180528_Q2_U1_1-2_AB_SA_MVF_20180518_Pch2-Orc-F7.raw" NativeID:"controllerType=0 controllerNumber=1 scan=15648"	1	4567	null	2811.47		K1	K9	86~K1~S5~1~6#89~K1~K9~1~63#89~K1~T13~1~3#88~T7~K9~0~26	97decde6-c160-4a5a-9128-956a7ef9355b	0.0019685	1
88	1005.5	4	4018.99	4018.99	0.337102	[KLPLMBLSEYFR]	>Pch2	528	539	[FKQTGDSNQEDITTLITNNK]	>Pch2	289	308	20180528_Q2_U1_1-2_AB_SA_MVF_20180518_Pch2-Orc-F7.29196.29196.4 File:"20180528_Q2_U1_1-2_AB_SA_MVF_20180518_Pch2-Orc-F7.raw" NativeID:"controllerType=0 controllerNumber=1 scan=29196"	1	5723	null	4402.96		K1	K2	88~K1~K2~1~39#86~K1~T4~1~22#86~K1~S7~1~16#83~K1~T13~1~6#83~K1~T14~1~6#84~K1~T17~1~6#85~S8~K2~0~1#85~Y10~K2~0~1	a3257b79-c878-44c9-a8bb-9df9a1f5d1b7	0.00257898	1
88	710.179	5	3546.87	3546.86	0.861829	[LNISVEEAKR]	>Orc1	894	903	[IMFTGYTHEELKNIIDLR]	>Orc1	622	639	20180528_Q2_U1_1-2_AB_SA_MVF_20180518_Pch2-Orc-F7.24191.24191.5 File:"20180528_Q2_U1_1-2_AB_SA_MVF_20180518_Pch2-Orc-F7.raw" NativeID:"controllerType=0 controllerNumber=1 scan=24191"	1	5356	null	3811.01		K9	K12	65~S4~K12~0~23#82~K9~T4~1~2#85~K9~Y6~1~7#86~K9~T7~1~13#88~K9~K12~1~52	944c1253-6402-4013-b45b-4f02d73ba93d	0.00257898	1
88	440.502	4	1758.99	1758.99	0.874958	[AVVKR]	>Pch2	53	57	[LESFPKDR]	>Pch2	59	66	20180528_Q2_U1_1-10_AB_SA_MVF_20180518_Pch2-Orc-F6.10228.10228.4 File:"20180528_Q2_U1_1-10_AB_SA_MVF_20180518_Pch2-Orc-F6.raw" NativeID:"controllerType=0 controllerNumber=1 scan=10228"	1	935	null	1997.55		K4	K6	59~K4~S3~1~9#88~K4~K6~1~90	24877453-e378-4ad6-a26e-0bef3994a7bb	0.00257898	1
88	705.908	4	2820.61	2820.61	1.3954	[LNISVEEAKR]	>Orc1	894	903	[LFIYALLNLMKK]	>Orc1	803	814	20180528_Q2_U1_1-2_AB_SA_MVF_20180518_Pch2-Orc-F7.31601.31601.4 File:"20180528_Q2_U1_1-2_AB_SA_MVF_20180518_Pch2-Orc-F7.raw" NativeID:"controllerType=0 controllerNumber=1 scan=31601"	1	5821	null	4693.99		K9	K11	63~S4~K11~0~7#63~K9~Y4~1~9#88~K9~K11~1~82	84e5df68-94d3-4798-baf5-de7a110d2799	0.00257898	1
88	935.518	3	2804.54	2804.53	1.64625	[KLESFPKDR]	>Pch2	58	66	[LKTSIITGQELMR]	>Pch2	67	79	20180528_Q2_U1_1-2_AB_SA_MVF_20180518_Pch2-Orc-F5.18085.18085.3 File:"20180528_Q2_U1_1-2_AB_SA_MVF_20180518_Pch2-Orc-F5.raw" NativeID:"controllerType=0 controllerNumber=1 scan=18085"	1	4002	null	2935.59		K7	T7	40~K1~K2~1~1#36~K1~T3~1~1#36~K1~S4~1~6#37~K1~T7~1~6#90~S4~K2~0~9#95~K7~K2~1~13#87~K7~T3~1~7#84~K7~S4~1~27#88~K7~T7~1~27	9a20587d-e24b-470f-af77-3530cc554e2a	0.00257898	1
88	796.412	3	2387.22	2387.22	2.58414	[GPQKK]	>Orc1	223	227	[DKATQTAQISDAETR]	>Orc1	228	242	20180528_Q2_U1_1-2_AB_SA_MVF_20180518_Pch2-Orc-F7.6954.6954.3 File:"20180528_Q2_U1_1-2_AB_SA_MVF_20180518_Pch2-Orc-F7.raw" NativeID:"controllerType=0 controllerNumber=1 scan=6954"	1	4142	null	1780.27		K4	K2	88~K4~K2~1~53#80~K4~T4~1~23#75~K4~T6~1~13#72~K4~S10~1~2#77~K4~T14~1~7	c97fdc5c-4640-46cd-b3d7-e7ab73531761	0.00257898	1
88	788.171	4	3149.66	3149.65	4.10367	[YDIKDVGVDNAGAK]	>His-MBP	188	201	[LKTSIITGQELMR]	>Pch2	67	79	20180528_Q2_U1_1-2_AB_SA_MVF_20180518_Pch2-Orc-F7.21026.21026.4 File:"20180528_Q2_U1_1-2_AB_SA_MVF_20180518_Pch2-Orc-F7.raw" NativeID:"controllerType=0 controllerNumber=1 scan=21026"	1	4981	null	3438.79		K4	T7	89~Y1~K2~0~14#93~K4~K2~1~35#91~K4~T3~1~7#90~K4~S4~1~2#88~K4~T7~1~39	8ec5105e-7df7-476c-aaca-bdbef13f7b53	0.00257898	1
88	904.861	5	4520.28	4520.26	4.36188	[LTWAASMESLEFYFKR]	>Orc1	537	552	[EGQGSIEIKDPPTEAQQHLIR]	>Pch2	80	100	20180528_Q2_U1_1-10_AB_SA_MVF_20180518_Pch2-Orc-F6.28974.28974.5 File:"20180528_Q2_U1_1-10_AB_SA_MVF_20180518_Pch2-Orc-F6.raw" NativeID:"controllerType=0 controllerNumber=1 scan=28974"	1	1665	null	4222.65		K15	K9	66~T2~K9~0~1#73~S6~K9~0~4#79~S9~K9~0~7#86~Y13~K9~0~12#86~K15~S5~1~14#88~K15~K9~1~46#87~K15~T13~1~13	1e128e4a-8025-47e0-98ec-20eedec4a8fb	0.00257898	1
87	601.999	3	1803.98	1803.99	-1.83959	[TNAKSR]	>Orc2	255	260	[MIKAINSR]	>Orc4	418	425	20180528_Q2_U1_1-2_AB_SA_MVF_20180518_Pch2-Orc-F7.11386.11386.3 File:"20180528_Q2_U1_1-2_AB_SA_MVF_20180518_Pch2-Orc-F7.raw" NativeID:"controllerType=0 controllerNumber=1 scan=11386"	1	4328	null	2314.8		T1	K3	87~T1~K3~0~67#84~K4~K3~1~14#81~K4~S7~1~3#67~S5~K3~0~14	bc8603e9-5eca-4cb2-bbdc-dd05dd24c4f4	0.00252525	1
87	406.03	5	2026.12	2026.12	0.434194	[KVEPR]	>Orc1	198	202	[RGAKTEHYLK]	>Orc1	33	42	20180528_Q2_U1_1-10_AB_SA_MVF_20180518_Pch2-Orc-F6.6086.6086.5 File:"20180528_Q2_U1_1-10_AB_SA_MVF_20180518_Pch2-Orc-F6.raw" NativeID:"controllerType=0 controllerNumber=1 scan=6086"	1	762	null	1516.65		K1	T5	87~K1~K4~1~47#87~K1~T5~1~47#45~K1~Y8~1~4	94604663-da21-481d-8d14-4b614e5c2b0e	0.00252525	1
87	772.733	3	2316.18	2316.18	0.660427	[TNAKSR]	>Orc2	255	260	[FQSTKSYDLVEK]	>Orc3	599	610	20180528_Q2_U1_1-10_AB_SA_MVF_20180518_Pch2-Orc-F4.9007.9007.3 File:"20180528_Q2_U1_1-10_AB_SA_MVF_20180518_Pch2-Orc-F4.raw" NativeID:"controllerType=0 controllerNumber=1 scan=9007"	1	508	null	2032.09		K4	K5	82~T1~K5~0~4#77~K4~S3~1~4#81~K4~T4~1~4#87~K4~K5~1~32#86~K4~S6~1~10#87~K4~Y7~1~10#70~S5~K5~0~32	4e6969eb-be64-4559-8696-876728743ae1	0.00252525	1
87	735.422	3	2204.25	2204.25	2.06888	[ALKVBK]	>Orc1	706	711	[LNILEYLEKR]	>Orc4	254	263	20180528_Q2_U1_1-2_AB_SA_MVF_20180518_Pch2-Orc-F5.22905.22905.3 File:"20180528_Q2_U1_1-2_AB_SA_MVF_20180518_Pch2-Orc-F5.raw" NativeID:"controllerType=0 controllerNumber=1 scan=22905"	1	4085	null	3634.45		K3	Y6	87~K3~Y6~1~60#97~K3~K9~1~39	54a2ad32-b293-49aa-bc7e-6c50ddd5ac08	0.00252525	1
87	845.195	4	3377.76	3377.75	2.21158	[KVASVSGDAR]	>Orc1	695	704	[IMFTGYTHEELKNIIDLR]	>Orc1	622	639	20180528_Q2_U1_1-2_AB_SA_MVF_20180518_Pch2-Orc-F7.22035.22035.4 File:"20180528_Q2_U1_1-2_AB_SA_MVF_20180518_Pch2-Orc-F7.raw" NativeID:"controllerType=0 controllerNumber=1 scan=22035"	1	5093	null	3557.09		K1	K12	84~K1~T4~1~9#85~K1~Y6~1~15#86~K1~T7~1~34#87~K1~K12~1~34#81~S4~K12~0~2#84~S6~K12~0~2	203f0561-65ae-4285-b3f5-df3852b93ee0	0.00252525	1
87	892.82	3	2676.45	2676.44	2.44354	[LESFPKDR]	>Pch2	59	66	[LKTSIITGQELMR]	>Pch2	67	79	20180528_Q2_U1_1-2_AB_SA_MVF_20180518_Pch2-Orc-F5.19944.19944.3 File:"20180528_Q2_U1_1-2_AB_SA_MVF_20180518_Pch2-Orc-F5.raw" NativeID:"controllerType=0 controllerNumber=1 scan=19944"	1	4029	null	3197.27		K6	K2	43~S3~K2~0~2#87~K6~K2~1~52#84~K6~T3~1~23#79~K6~S4~1~13#75~K6~T7~1~7	552f89e6-b566-46f5-9356-41006f2164bc	0.00252525	1
87	848.2	4	3389.78	3389.77	2.58638	[KLESFPK]	>Pch2	58	64	[EGQGSIEIKDPPTEAQQHLIR]	>Pch2	80	100	20180528_Q2_U1_1-2_AB_SA_MVF_20180518_Pch2-Orc-F7.16153.16153.4 File:"20180528_Q2_U1_1-2_AB_SA_MVF_20180518_Pch2-Orc-F7.raw" NativeID:"controllerType=0 controllerNumber=1 scan=16153"	1	4613	null	2870.09		K1	K9	84~K1~S5~1~3#87~K1~K9~1~66#87~K1~T13~1~11#81~S4~K9~0~18	12c78219-849b-47fd-b50c-c4a0ca79f5a1	0.00252525	1
87	561.099	5	2801.46	2801.45	3.34074	[IELKDESSR]	>Orc3	116	124	[LFGKDLAMVFNFK]	>Orc3	194	206	20180528_Q2_U1_1-2_AB_SA_MVF_20180518_Pch2-Orc-F7.27801.27801.5 File:"20180528_Q2_U1_1-2_AB_SA_MVF_20180518_Pch2-Orc-F7.raw" NativeID:"controllerType=0 controllerNumber=1 scan=27801"	1	5630	null	4236.19		S7	K4	86~K4~K4~1~7#87~S7~K4~0~79#87~S8~K4~0~12	85a71a69-a400-49f9-9a38-e385d077435d	0.00252525	1
87	612.322	3	1834.95	1834.94	3.90223	[LSAARK}	>Pch2	559	565	[BSTVDISGR]	>Pch2	516	524	20180528_Q2_U1_1-10_AB_SA_MVF_20180518_Pch2-Orc-F6.11421.11421.3 File:"20180528_Q2_U1_1-10_AB_SA_MVF_20180518_Pch2-Orc-F6.raw" NativeID:"controllerType=0 controllerNumber=1 scan=11421"	1	1030	null	2135.08		K6	S7	82~K6~S2~1~21#78~K6~T3~1~4#87~K6~S7~1~73	d0a6cb18-ea29-418c-b322-6cc1e8e5f0d4	0.00252525	1
87	744.384	4	2974.51	2974.5	4.27887	[TTLBKALBQK]	>Pch2	321	330	[KLPLMBLSEYFR]	>Pch2	528	539	20180528_Q2_U1_1-2_AB_SA_MVF_20180518_Pch2-Orc-F7.25499.25499.4 File:"20180528_Q2_U1_1-2_AB_SA_MVF_20180518_Pch2-Orc-F7.raw" NativeID:"controllerType=0 controllerNumber=1 scan=25499"	1	5476	null	3964.62		K5	K1	84~T1~K1~0~15#84~T2~K1~0~21#87~K5~K1~1~57#71~K5~S8~1~2#73~K5~Y10~1~2	7b41cc05-9809-42cd-9d55-d5d8fd7bc322	0.00252525	1
87	1158.59	4	4631.32	4631.3	5.60127	[DPSNTKLLELAETPDAFDK]	>Orc3	560	578	[LLIETQmQNMGNLSANTGPKR]	>Orc2	527	547	20180528_Q2_U1_1-2_AB_SA_MVF_20180518_Pch2-Orc-F9.18955.18955.4 File:"20180528_Q2_U1_1-2_AB_SA_MVF_20180518_Pch2-Orc-F9.raw" NativeID:"controllerType=0 controllerNumber=1 scan=18955"	1	6375	null	4068.44		S3	K20	87~S3~K20~0~45#87~T5~K20~0~16#62~K6~T5~1~1#85~K6~S14~1~3#86~K6~T17~1~6#87~K6~K20~1~16#84~T13~K20~0~9	e2150f1e-432f-4b04-a157-5530fe28b55e	0.00252525	1
86	558.307	4	2230.21	2230.2	1.06145	[KVASVSGDAR]	>Orc1	695	704	[DLIESNKVK]	>Orc1	750	758	20180528_Q2_U1_1-2_AB_SA_MVF_20180518_Pch2-Orc-F7.10606.10606.4 File:"20180528_Q2_U1_1-2_AB_SA_MVF_20180518_Pch2-Orc-F7.raw" NativeID:"controllerType=0 controllerNumber=1 scan=10606"	1	4275	null	2223.64		K1	K7	86~K1~S5~1~45#86~K1~K7~1~45#70~S4~K7~0~4#79~S6~K7~0~4	440642c3-8439-4e50-8916-7995c8e135b9	0.00245549	1
86	619.091	4	2473.34	2473.34	1.30424	[TNAKSR]	>Orc2	255	260	[ETLPKEEILNFIR]	>Orc3	546	558	20180528_Q2_U1_1-2_AB_SA_MVF_20180518_Pch2-Orc-F7.22532.22532.4 File:"20180528_Q2_U1_1-2_AB_SA_MVF_20180518_Pch2-Orc-F7.raw" NativeID:"controllerType=0 controllerNumber=1 scan=22532"	1	5160	null	3615.6		K4	K5	75~T1~K5~0~11#84~K4~T2~1~3#86~K4~K5~1~42#77~S5~K5~0~42	f3cc1607-82bd-4a9f-9632-3d0c79b616d3	0.00245549	1
86	785.665	4	3139.64	3139.64	1.42864	[KVEPR]	>Orc1	198	202	[LLIETQMQNMGNLSANTGPKR]	>Orc2	527	547	20180528_Q2_U1_1-2_AB_SA_MVF_20180518_Pch2-Orc-F7.17275.17275.4 File:"20180528_Q2_U1_1-2_AB_SA_MVF_20180518_Pch2-Orc-F7.raw" NativeID:"controllerType=0 controllerNumber=1 scan=17275"	1	4693	null	3001.03		K1	K20	63~K1~T5~1~3#76~K1~S14~1~11#81~K1~T17~1~24#86~K1~K20~1~61	80dacced-ccb4-4bf7-89ba-9cc0a3786665	0.00245549	1
86	1158.6	2	2316.19	2316.18	1.86906	[TNAKSR]	>Orc2	255	260	[FQSTKSYDLVEK]	>Orc3	599	610	20180528_Q2_U1_1-10_AB_SA_MVF_20180518_Pch2-Orc-F6.10957.10957.2 File:"20180528_Q2_U1_1-10_AB_SA_MVF_20180518_Pch2-Orc-F6.raw" NativeID:"controllerType=0 controllerNumber=1 scan=10957"	1	997	null	2081.64		K4	T4	82~T1~K5~0~2#85~K4~S3~1~23#86~K4~T4~1~23#86~K4~K5~1~23#85~K4~S6~1~2#86~K4~Y7~1~2#67~S5~K5~0~23	c116233d-19bd-4660-b860-a8d30330b6bb	0.00245549	1
86	1124.89	3	3372.67	3372.66	2.35556	[KDPSNTK]	>Orc3	559	565	[EEFSLVSNFFNENFQKRPR]	>Orc2	272	290	20180528_Q2_U1_1-10_AB_SA_MVF_20180518_Pch2-Orc-F6.23879.23879.3 File:"20180528_Q2_U1_1-10_AB_SA_MVF_20180518_Pch2-Orc-F6.raw" NativeID:"controllerType=0 controllerNumber=1 scan=23879"	1	1494	null	3583.78		K1	K16	66~K1~S4~1~7#84~K1~S7~1~38#86~K1~K16~1~38#67~S4~K16~0~2#87~T6~K16~0~13	4d4d76c0-1aa7-4239-976c-d85526f4d228	0.00245549	1
86	949.015	2	1897.02	1897.02	2.47041	[AVVKR]	>Pch2	53	57	[YENGKYDIK]	>His-MBP	183	191	20180528_Q2_U1_1-10_AB_SA_MVF_20180518_Pch2-Orc-F6.9573.9573.2 File:"20180528_Q2_U1_1-10_AB_SA_MVF_20180518_Pch2-Orc-F6.raw" NativeID:"controllerType=0 controllerNumber=1 scan=9573"	1	882	null	1921.87		K4	K5	75~K4~Y1~1~4#86~K4~K5~1~73#84~K4~Y6~1~21	58aece12-ccd6-4062-a324-9b0bdba36156	0.00245549	1
86	716.646	4	2863.56	2863.55	2.67221	[GRIPNSLLVKK]	>Orc6	266	276	[YBKMTTEEIIR]	>Orc6	277	287	20180528_Q2_U1_1-2_AB_SA_MVF_20180518_Pch2-Orc-F7.15877.15877.4 File:"20180528_Q2_U1_1-2_AB_SA_MVF_20180518_Pch2-Orc-F7.raw" NativeID:"controllerType=0 controllerNumber=1 scan=15877"	1	4600	null	2838.09		K10	K3	75~S6~K3~0~26#82~K10~Y1~1~2#86~K10~K3~1~55#82~K10~T5~1~7#80~K10~T6~1~7	b4743d4d-26c3-47d4-af3d-089d063c9540	0.00245549	1
86	753.109	3	2257.31	2257.31	2.80442	[AVVKR]	>Pch2	53	57	[LKTSIITGQELMR]	>Pch2	67	79	20180528_Q2_U1_1-10_AB_SA_MVF_20180518_Pch2-Orc-F6.16512.16512.3 File:"20180528_Q2_U1_1-10_AB_SA_MVF_20180518_Pch2-Orc-F6.raw" NativeID:"controllerType=0 controllerNumber=1 scan=16512"	1	1243	null	2723.41		K4	K2	86~K4~K2~1~61#78~K4~T3~1~24#73~K4~S4~1~11#67~K4~T7~1~3	9bc68682-96f9-44fa-bb6a-a3016df294f2	0.00245549	1
86	758.449	3	2273.33	2273.33	2.86794	[KIAIK]	>Pch2	511	515	[LKTSIITGQELmR]	>Pch2	67	79	20180528_Q2_U1_1-10_AB_SA_MVF_20180518_Pch2-Orc-F4.13041.13041.3 File:"20180528_Q2_U1_1-10_AB_SA_MVF_20180518_Pch2-Orc-F4.raw" NativeID:"controllerType=0 controllerNumber=1 scan=13041"	1	595	null	2665.95		K1	K2	86~K1~K2~1~61#90~K1~T3~1~24#84~K1~S4~1~11#53~K1~T7~1~3	51f44290-cafa-44f6-86fe-947c83f7f5e7	0.00245549	1
86	753.118	3	2257.34	2257.33	3.46691	[KIAIK]	>Pch2	511	515	[LKTSIITGQELMR]	>Pch2	67	79	20180528_Q2_U1_1-10_AB_SA_MVF_20180518_Pch2-Orc-F4.14563.14563.3 File:"20180528_Q2_U1_1-10_AB_SA_MVF_20180518_Pch2-Orc-F4.raw" NativeID:"controllerType=0 controllerNumber=1 scan=14563"	1	631	null	2908.52		K1	K2	86~K1~K2~1~61#79~K1~T3~1~24#76~K1~S4~1~11#68~K1~T7~1~3	e844dade-dd7c-4516-9aa2-f383ef302265	0.00245549	1
86	848.201	4	3389.78	3389.77	3.90926	[KLESFPK]	>Pch2	58	64	[EGQGSIEIKDPPTEAQQHLIR]	>Pch2	80	100	20180528_Q2_U1_1-2_AB_SA_MVF_20180518_Pch2-Orc-F7.15912.15912.4 File:"20180528_Q2_U1_1-2_AB_SA_MVF_20180518_Pch2-Orc-F7.raw" NativeID:"controllerType=0 controllerNumber=1 scan=15912"	1	4603	null	2842.05		K1	K9	84~K1~S5~1~3#86~K1~K9~1~62#86~K1~T13~1~8#85~S4~K9~0~25	1c138754-c82f-4279-a7d1-ca8774cb30ae	0.00245549	1
86	848.202	4	3389.79	3389.77	5.21564	[KLESFPK]	>Pch2	58	64	[EGQGSIEIKDPPTEAQQHLIR]	>Pch2	80	100	20180528_Q2_U1_1-10_AB_SA_MVF_20180518_Pch2-Orc-F6.17411.17411.4 File:"20180528_Q2_U1_1-10_AB_SA_MVF_20180518_Pch2-Orc-F6.raw" NativeID:"controllerType=0 controllerNumber=1 scan=17411"	1	1294	null	2827.34		K1	K9	84~K1~S5~1~3#86~K1~K9~1~65#84~K1~T13~1~5#76~S4~K9~0~24	c4c09673-77fe-4d94-9964-db10f38d9555	0.00245549	1
85	792.182	4	3165.71	3165.7	1.5847	[LSAARK}	>Pch2	559	565	[ISIEQQSTSHVSIKLNFHEK]	>Pch2	136	155	20180528_Q2_U1_1-2_AB_SA_MVF_20180518_Pch2-Orc-F7.13169.13169.4 File:"20180528_Q2_U1_1-2_AB_SA_MVF_20180518_Pch2-Orc-F7.raw" NativeID:"controllerType=0 controllerNumber=1 scan=13169"	1	4431	null	2522.79		K6	K14	34~S2~K14~0~19#53~K6~S2~1~8#79~K6~S7~1~4#81~K6~T8~1~7#82~K6~S9~1~10#83~K6~S12~1~15#85~K6~K14~1~35	45ccdba3-cd84-4c1e-b738-c34586ec9b66	0.00241109	1
85	540.298	4	2158.17	2158.17	2.13853	[STGVK]	>Pch2	496	500	[FFNKYQDILRK]	>Pch2	501	511	20180528_Q2_U1_1-10_AB_SA_MVF_20180518_Pch2-Orc-F6.17027.17027.4 File:"20180528_Q2_U1_1-10_AB_SA_MVF_20180518_Pch2-Orc-F6.raw" NativeID:"controllerType=0 controllerNumber=1 scan=17027"	1	1280	null	2782.88		S1	K4	85~S1~K4~0~90#59~T2~K4~0~9	d2d8a6fd-1246-41d2-939f-383e07790ebc	0.00241109	1
85	798.417	4	3190.64	3190.64	2.87813	[QLGNKITSR]	>Orc1	608	616	[LTWAASMESLEFYFKR]	>Orc1	537	552	20180528_Q2_U1_1-2_AB_SA_MVF_20180518_Pch2-Orc-F7.28085.28085.4 File:"20180528_Q2_U1_1-2_AB_SA_MVF_20180518_Pch2-Orc-F7.raw" NativeID:"controllerType=0 controllerNumber=1 scan=28085"	1	5645	null	4269.67		K5	K15	36~K5~T2~1~4#59~K5~S6~1~7#68~K5~S9~1~10#80~K5~Y13~1~12#85~K5~K15~1~29#53~T7~K15~0~29#85~S8~K15~0~6	c9f3ad3f-429d-4add-9b83-3a8c98cec658	0.00241109	1
85	977.48	4	3906.9	3906.89	2.97928	[TWEEIPALDKELK]	>His-MBP	140	152	[NKHMNADTDYSIAEAAFNK]	>His-MBP	213	231	20180528_Q2_U1_1-2_AB_SA_MVF_20180518_Pch2-Orc-F7.23288.23288.4 File:"20180528_Q2_U1_1-2_AB_SA_MVF_20180518_Pch2-Orc-F7.raw" NativeID:"controllerType=0 controllerNumber=1 scan=23288"	1	5264	null	3704.81		K10	K2	76~T1~K2~0~29#85~K10~K2~1~58#81~K10~T8~1~4#82~K10~Y10~1~4#82~K10~S11~1~4	0e52882c-42e2-4eda-8dc6-e0cf03a55b36	0.00241109	1
85	454.524	4	1815.07	1815.07	3.03513	[LWLKK]	>Orc4	450	454	[MIKAINSR]	>Orc4	418	425	20180528_Q2_U1_1-10_AB_SA_MVF_20180518_Pch2-Orc-F4.12319.12319.4 File:"20180528_Q2_U1_1-10_AB_SA_MVF_20180518_Pch2-Orc-F4.raw" NativeID:"controllerType=0 controllerNumber=1 scan=12319"	1	592	null	2551.23		K4	K3	85~K4~K3~1~90#85~K4~S7~1~9	6ffc5c0c-fba6-4022-a6b0-9de387491b91	0.00241109	1
85	805.098	3	2413.28	2413.27	3.09137	[LSAARK}	>Pch2	559	565	[KLPLmBLSEYFR]	>Pch2	528	539	20180528_Q2_U1_1-2_AB_SA_MVF_20180518_Pch2-Orc-F7.23306.23306.3 File:"20180528_Q2_U1_1-2_AB_SA_MVF_20180518_Pch2-Orc-F7.raw" NativeID:"controllerType=0 controllerNumber=1 scan=23306"	1	5267	null	3706.58		K6	K1	36~S2~K1~0~24#85~K6~K1~1~61#59~K6~S8~1~3#61~K6~Y10~1~11	90ee55c6-3eae-43a7-b6a6-d7e022d57d2d	0.00241109	1
85	1186.63	3	3557.88	3557.87	4.24416	[QLGNKITSR]	>Orc1	608	616	[EGQGSIEIKDPPTEAQQHLIR]	>Pch2	80	100	20180528_Q2_U1_1-10_AB_SA_MVF_20180518_Pch2-Orc-F8.11820.11820.3 File:"20180528_Q2_U1_1-10_AB_SA_MVF_20180518_Pch2-Orc-F8.raw" NativeID:"controllerType=0 controllerNumber=1 scan=11820"	1	1793	null	2716.89		S8	K9	83~K5~S5~1~7#83~K5~K9~1~29#71~K5~T13~1~2#53~T7~K9~0~29#85~S8~K9~0~29	c7ff9f92-be40-4684-ab03-c88c806f784b	0.00241109	1
84	676.357	5	3377.75	3377.75	0.665771	[KVASVSGDAR]	>Orc1	695	704	[IMFTGYTHEELKNIIDLR]	>Orc1	622	639	20180528_Q2_U1_1-10_AB_SA_MVF_20180518_Pch2-Orc-F8.18021.18021.5 File:"20180528_Q2_U1_1-10_AB_SA_MVF_20180518_Pch2-Orc-F8.raw" NativeID:"controllerType=0 controllerNumber=1 scan=18021"	1	2003	null	3531.11		K1	Y6	83~K1~T4~1~9#84~K1~Y6~1~51#84~K1~T7~1~16#85~K1~K12~1~16#82~S4~K12~0~5#81~S6~K12~0~1	e3743f1e-adab-4793-a08d-3426d62a1c86	0.00296033	1
84	991.021	4	3961.06	3961.06	1.73059	[LYSYATISLKIAR]	>Pch2	276	288	[FKQTGDSNQEDITTLITNNK]	>Pch2	289	308	20180528_Q2_U1_1-10_AB_SA_MVF_20180518_Pch2-Orc-F8.20848.20848.4 File:"20180528_Q2_U1_1-10_AB_SA_MVF_20180518_Pch2-Orc-F8.raw" NativeID:"controllerType=0 controllerNumber=1 scan=20848"	1	2226	null	3877.18		K10	K2	79~Y2~K2~0~3#80~S3~K2~0~7#80~Y4~K2~0~7#82~T6~K2~0~12#83~S8~K2~0~19#84~K10~K2~1~31#84~K10~T4~1~7#83~K10~S7~1~6#81~K10~T13~1~1#82~K10~T14~1~1#82~K10~T17~1~1	25ac550e-3dfc-4682-99f1-8d6b536e0254	0.00296033	1
84	811.194	4	3241.75	3241.75	2.00558	[LKTSIITGQELMR]	>Pch2	67	79	[ISIEQQSTSHVSIK]	>Pch2	136	149	20180528_Q2_U1_1-2_AB_SA_MVF_20180518_Pch2-Orc-F7.16823.16823.4 File:"20180528_Q2_U1_1-2_AB_SA_MVF_20180518_Pch2-Orc-F7.raw" NativeID:"controllerType=0 controllerNumber=1 scan=16823"	1	4658	null	2948.3		K2	S2	84~K2~S2~1~63#84~K2~S7~1~11#84~K2~T8~1~11#84~K2~S9~1~11#85~K2~S12~1~2	648b48ef-ff0c-4282-8a8e-76d3ecb58326	0.00296033	1
84	697.383	4	2786.51	2786.5	2.40138	[KVASVSGDAR]	>Orc1	695	704	[ETLPKEEILNFIR]	>Orc3	546	558	20180528_Q2_U1_1-2_AB_SA_MVF_20180518_Pch2-Orc-F7.23614.23614.4 File:"20180528_Q2_U1_1-2_AB_SA_MVF_20180518_Pch2-Orc-F7.raw" NativeID:"controllerType=0 controllerNumber=1 scan=23614"	1	5304	null	3742.66		K1	K5	81~K1~T2~1~11#84~K1~K5~1~61#74~S4~K5~0~3#79~S6~K5~0~24	af998d89-0eff-4ad8-b0ac-d990d1acda92	0.00296033	1
84	767.377	6	4599.23	4599.21	2.41293	[KDPSNTK]	>Orc3	559	565	[HTMSMAPDVTREEFSLVSNFFNENFQKRPR]	>Orc2	261	290	20180528_Q2_U1_1-10_AB_SA_MVF_20180518_Pch2-Orc-F6.26151.26151.6 File:"20180528_Q2_U1_1-10_AB_SA_MVF_20180518_Pch2-Orc-F6.raw" NativeID:"controllerType=0 controllerNumber=1 scan=26151"	1	1592	null	3857.25		K1	K27	65~K1~T2~1~5#63~K1~S4~1~11#66~K1~T10~1~11#60~K1~S15~1~7#72~K1~S18~1~22#84~K1~K27~1~38#70~S4~K27~0~1#84~T6~K27~0~1	ee6c0d9b-4e7b-4a51-ab8c-29b062ebdcf4	0.00296033	1
84	619.093	4	2473.35	2473.34	3.10342	[TNAKSR]	>Orc2	255	260	[ETLPKEEILNFIR]	>Orc3	546	558	20180528_Q2_U1_1-10_AB_SA_MVF_20180518_Pch2-Orc-F6.23905.23905.4 File:"20180528_Q2_U1_1-10_AB_SA_MVF_20180518_Pch2-Orc-F6.raw" NativeID:"controllerType=0 controllerNumber=1 scan=23905"	1	1496	null	3586.65		K4	K5	59~T1~K5~0~11#80~K4~T2~1~3#84~K4~K5~1~42#59~S5~K5~0~42	c8abfb04-38ca-4ac9-ab53-27276bb45b75	0.00296033	1
84	1273.15	4	5089.58	5089.56	4.48459	[FGGYAQSGLLAEITPDKAFQDK]	>His-MBP	79	100	[ELAKEFLENYLLTDEGLEAVNK]	>His-MBP	286	307	20180528_Q2_U1_1-10_AB_SA_MVF_20180518_Pch2-Orc-F10.24319.24319.4 File:"20180528_Q2_U1_1-10_AB_SA_MVF_20180518_Pch2-Orc-F10.raw" NativeID:"controllerType=0 controllerNumber=1 scan=24319"	1	157	null	5057.1		K17	T13	80~Y4~K4~0~5#81~S7~K4~0~9#84~T14~K4~0~14#86~K17~K4~1~28#84~K17~Y10~1~2#84~K17~T13~1~39	fea985ca-8e89-4862-92ad-8ef515757086	0.00296033	1
84	1051.57	4	4203.24	4203.21	7.36803	[LSPQVNLLPIKR]	>Orc4	8	19	[SEISPWVSQWNETLEKELSDPR]	>Orc4	296	317	20180528_Q2_U1_1-10_AB_SA_MVF_20180518_Pch2-Orc-F8.26814.26814.4 File:"20180528_Q2_U1_1-10_AB_SA_MVF_20180518_Pch2-Orc-F8.raw" NativeID:"controllerType=0 controllerNumber=1 scan=26814"	1	2828	null	4634.7		K11	K16	78~S2~K16~0~13#75~K11~S1~1~1#73~K11~S4~1~4#80~K11~S8~1~13#81~K11~T13~1~11#84~K11~K16~1~37#84~K11~S19~1~16	b755399c-83e9-4f1f-8889-fb19985c8ee0	0.00296033	1
83	1130.6	3	3389.77	3389.77	1.26891	[KLESFPK]	>Pch2	58	64	[EGQGSIEIKDPPTEAQQHLIR]	>Pch2	80	100	20180528_Q2_U1_1-2_AB_SA_MVF_20180518_Pch2-Orc-F7.16185.16185.3 File:"20180528_Q2_U1_1-2_AB_SA_MVF_20180518_Pch2-Orc-F7.raw" NativeID:"controllerType=0 controllerNumber=1 scan=16185"	1	4614	null	2873.91		K1	K9	80~K1~S5~1~8#83~K1~K9~1~44#81~K1~T13~1~3#76~S4~K9~0~44	0064d28e-d5e6-4f37-94fc-6ab5a017e0cc	0.0040864	1
83	573.518	5	2863.56	2863.55	2.00844	[GRIPNSLLVKK]	>Orc6	266	276	[YBKMTTEEIIR]	>Orc6	277	287	20180528_Q2_U1_1-10_AB_SA_MVF_20180518_Pch2-Orc-F6.17185.17185.5 File:"20180528_Q2_U1_1-10_AB_SA_MVF_20180518_Pch2-Orc-F6.raw" NativeID:"controllerType=0 controllerNumber=1 scan=17185"	1	1285	null	2800.93		K10	K3	80~S6~K3~0~29#82~K10~Y1~1~5#83~K10~K3~1~57#82~K10~T5~1~3#81~K10~T6~1~3	3c4f1c89-c9cb-46ca-8c2c-af128c966b32	0.0040864	1
83	776.927	4	3104.69	3104.68	2.087	[IAIKBSTVDISGR]	>Pch2	512	524	[LKTSIITGQELMR]	>Pch2	67	79	20180528_Q2_U1_1-2_AB_SA_MVF_20180518_Pch2-Orc-F5.21260.21260.4 File:"20180528_Q2_U1_1-2_AB_SA_MVF_20180518_Pch2-Orc-F5.raw" NativeID:"controllerType=0 controllerNumber=1 scan=21260"	1	4052	null	3389.1		K4	K2	83~K4~K2~1~45#82~K4~T3~1~4#82~K4~S4~1~4#82~K4~T7~1~1#82~S6~K2~0~16#81~T7~K2~0~16#83~S11~K2~0~11	33c54d1c-93ef-4464-8c6c-73e7dfec0518	0.0040864	1
83	845.195	4	3377.76	3377.75	2.18494	[KVASVSGDAR]	>Orc1	695	704	[IMFTGYTHEELKNIIDLR]	>Orc1	622	639	20180528_Q2_U1_1-2_AB_SA_MVF_20180518_Pch2-Orc-F7.21849.21849.4 File:"20180528_Q2_U1_1-2_AB_SA_MVF_20180518_Pch2-Orc-F7.raw" NativeID:"controllerType=0 controllerNumber=1 scan=21849"	1	5076	null	3535.14		K1	K12	79~K1~T4~1~3#81~K1~Y6~1~16#82~K1~T7~1~25#83~K1~K12~1~48#72~S4~K12~0~2#78~S6~K12~0~2	7d95f0ef-7860-47ae-bbf3-f83deb9f30d6	0.0040864	1
83	1435.38	3	4304.13	4304.11	4.70865	[FTSSDPKELR]	>Orc6	131	140	[KSQNNDSFVIPELPPMQTNESPSITR]	>Orc6	152	177	20180528_Q2_U1_1-10_AB_SA_MVF_20180518_Pch2-Orc-F8.19298.19298.3 File:"20180528_Q2_U1_1-10_AB_SA_MVF_20180518_Pch2-Orc-F8.raw" NativeID:"controllerType=0 controllerNumber=1 scan=19298"	1	2102	null	3687.15		K7	S2	33~T2~K1~0~7#65~S3~K1~0~9#65~S4~K1~0~9#83~K7~K1~1~26#83~K7~S2~1~26#81~K7~S7~1~15#65~K7~T18~1~1#66~K7~S21~1~1#68~K7~S23~1~1#68~K7~T25~1~1	0317d12f-d1a2-4bc3-ad30-98dabf1459a0	0.0040864	1
83	785.218	4	3137.85	3137.83	5.53253	[LGEFLNLLKAVVK]	>Pch2	44	56	[LYSYATISLKIAR]	>Pch2	276	288	20180528_Q2_U1_1-2_AB_SA_MVF_20180518_Pch2-Orc-F7.33390.33390.4 File:"20180528_Q2_U1_1-2_AB_SA_MVF_20180518_Pch2-Orc-F7.raw" NativeID:"controllerType=0 controllerNumber=1 scan=33390"	1	5899	null	4918.33		K9	K10	18~K9~Y2~1~1#20~K9~S3~1~9#37~K9~Y4~1~5#61~K9~T6~1~14#79~K9~S8~1~23#83~K9~K10~1~46	7343b52e-1851-4e3e-ae6f-406f9e74060f	0.0040864	1
82	776.926	4	3104.68	3104.68	0.30921	[IAIKBSTVDISGR]	>Pch2	512	524	[LKTSIITGQELMR]	>Pch2	67	79	20180528_Q2_U1_1-10_AB_SA_MVF_20180518_Pch2-Orc-F8.16913.16913.4 File:"20180528_Q2_U1_1-10_AB_SA_MVF_20180518_Pch2-Orc-F8.raw" NativeID:"controllerType=0 controllerNumber=1 scan=16913"	1	1967	null	3394.48		K4	K2	82~K4~K2~1~43#80~K4~T3~1~7#79~K4~S4~1~4#80~K4~T7~1~1#81~S6~K2~0~22#81~T7~K2~0~9#82~S11~K2~0~11	3f081ef9-1f18-4aeb-be5c-5312a8c2d0f0	0.00402994	1
82	519.577	3	1556.72	1556.72	0.913884	[WSABK]	>Orc3	443	447	[EYKDR]	>Orc3	448	452	20180528_Q2_U1_1-2_AB_SA_MVF_20180518_Pch2-Orc-F5.6605.6605.3 File:"20180528_Q2_U1_1-2_AB_SA_MVF_20180518_Pch2-Orc-F5.raw" NativeID:"controllerType=0 controllerNumber=1 scan=6605"	1	3783	null	1498.67		S2	K3	82~S2~K3~0~100	4390af6a-ffc5-48b2-a669-ed3e792314d0	0.00402994	1
82	590.095	4	2357.36	2357.36	1.47382	[QNSNKK]	>Pch2	38	43	[LGEFLNLLKAVVK]	>Pch2	44	56	20180528_Q2_U1_1-10_AB_SA_MVF_20180518_Pch2-Orc-F6.28127.28127.4 File:"20180528_Q2_U1_1-10_AB_SA_MVF_20180518_Pch2-Orc-F6.raw" NativeID:"controllerType=0 controllerNumber=1 scan=28127"	1	1629	null	4110.18		K5	K9	31~S3~K9~0~9#82~K5~K9~1~90	13c81b40-3222-4033-9c28-70aff7ec1742	0.00402994	1
82	990.882	3	2970.63	2970.63	1.9169	[KLESFPKDRLK]	>Pch2	58	68	[DIEELLKVNEGR]	>Pch2	378	389	20180528_Q2_U1_1-2_AB_SA_MVF_20180518_Pch2-Orc-F7.22183.22183.3 File:"20180528_Q2_U1_1-2_AB_SA_MVF_20180518_Pch2-Orc-F7.raw" NativeID:"controllerType=0 controllerNumber=1 scan=22183"	1	5124	null	3574.19		K1	K7	82~K1~K7~1~83#21~S4~K7~0~8#21~K7~K7~1~8	9d8672aa-2620-4975-a169-ce4e6755b34f	0.00402994	1
82	519.077	5	2591.36	2591.35	3.40835	[WPKYVSR]	>Orc5	266	272	[RNYHKLDVSSNK]	>Orc3	261	272	20180528_Q2_U1_1-10_AB_SA_MVF_20180518_Pch2-Orc-F6.11417.11417.5 File:"20180528_Q2_U1_1-10_AB_SA_MVF_20180518_Pch2-Orc-F6.raw" NativeID:"controllerType=0 controllerNumber=1 scan=11417"	1	1023	null	2134.8		K3	Y3	82~K3~Y3~1~36#79~K3~K5~1~36#76~K3~S9~1~2#72~K3~S10~1~2#67~Y4~K5~0~10#79~S6~K5~0~10	412f939d-183f-4109-80f1-3be87a54852d	0.00402994	1
82	989.757	4	3956.01	3955.99	4.10468	[FQSTKSYDLVEK]	>Orc3	599	610	[LLIETQMQNMGNLSANTGPKR]	>Orc2	527	547	20180528_Q2_U1_1-10_AB_SA_MVF_20180518_Pch2-Orc-F8.17013.17013.4 File:"20180528_Q2_U1_1-10_AB_SA_MVF_20180518_Pch2-Orc-F8.raw" NativeID:"controllerType=0 controllerNumber=1 scan=17013"	1	1971	null	3407		K5	K20	76~S3~K20~0~4#82~T4~K20~0~4#60~K5~T5~1~18#75~K5~S14~1~5#81~K5~T17~1~7#82~K5~K20~1~33#82~S6~K20~0~13#82~Y7~K20~0~13	150f456a-d232-40b3-8151-8e97b28468c1	0.00402994	1
82	1051.32	4	4202.25	4202.23	4.68905	[NISIVFKDIEELLK]	>Pch2	371	384	[EGQGSIEIKDPPTEAQQHLIR]	>Pch2	80	100	20180528_Q2_U1_1-2_AB_SA_MVF_20180518_Pch2-Orc-F7.30000.30000.4 File:"20180528_Q2_U1_1-2_AB_SA_MVF_20180518_Pch2-Orc-F7.raw" NativeID:"controllerType=0 controllerNumber=1 scan=30000"	1	5756	null	4498.58		K7	K9	78~S3~K9~0~4#81~K7~S5~1~26#82~K7~K9~1~64#81~K7~T13~1~5	52f9b5ab-28f4-455a-a81f-6f7f47bc180b	0.00402994	1
81	831.182	4	3321.71	3321.71	-1.49887	[NFTPTPVPKNK]	>Orc2	215	225	[EVAYKIVDEYNINASR]	>Orc6	297	312	20180528_Q2_U1_1-2_AB_SA_MVF_20180518_Pch2-Orc-F7.19175.19175.4 File:"20180528_Q2_U1_1-2_AB_SA_MVF_20180518_Pch2-Orc-F7.raw" NativeID:"controllerType=0 controllerNumber=1 scan=19175"	1	4835	null	3223.1		K9	K5	17~T3~K5~0~1#73~T5~K5~0~5#79~K9~Y4~1~34#81~K9~K5~1~34#78~K9~Y10~1~14#80~K9~S15~1~9	83c24bea-009a-4d53-bba8-df1d5052660c	0.00394811	1
81	471.628	3	1412.87	1412.87	-0.413825	[AVVKR]	>Pch2	53	57	[LSAARK}	>Pch2	559	565	20180528_Q2_U1_1-10_AB_SA_MVF_20180518_Pch2-Orc-F6.6095.6095.3 File:"20180528_Q2_U1_1-10_AB_SA_MVF_20180518_Pch2-Orc-F6.raw" NativeID:"controllerType=0 controllerNumber=1 scan=6095"	1	764	null	1517.79		K4	K6	61~K4~S2~1~9#81~K4~K6~1~90	7499fa64-65cb-4b4b-9b69-d225392fb7e3	0.00394811	1
81	652.033	3	1954.08	1954.08	0.771215	[KEVNPR]	>Orc5	369	374	[QLGNKITSR]	>Orc1	608	616	20180528_Q2_U1_1-2_AB_SA_MVF_20180518_Pch2-Orc-F5.9078.9078.3 File:"20180528_Q2_U1_1-2_AB_SA_MVF_20180518_Pch2-Orc-F5.raw" NativeID:"controllerType=0 controllerNumber=1 scan=9078"	1	3801	null	1793.57		K1	K5	81~K1~K5~1~33#68~K1~T7~1~33#72~K1~S8~1~33	1f751fb3-32e8-4a72-8daf-57be96cb2231	0.00394811	1
81	890.224	4	3557.87	3557.87	1.64116	[QLGNKITSR]	>Orc1	608	616	[EGQGSIEIKDPPTEAQQHLIR]	>Pch2	80	100	20180528_Q2_U1_1-2_AB_SA_MVF_20180518_Pch2-Orc-F7.15028.15028.4 File:"20180528_Q2_U1_1-2_AB_SA_MVF_20180518_Pch2-Orc-F7.raw" NativeID:"controllerType=0 controllerNumber=1 scan=15028"	1	4523	null	2739.34		S8	K9	76~K5~S5~1~4#80~K5~K9~1~30#77~K5~T13~1~2#49~T7~K9~0~30#81~S8~K9~0~30	764f463e-ebb5-424a-acd5-6634f839c3df	0.00394811	1
81	916.119	3	2746.34	2746.34	2.1972	[BSTVDISGR]	>Pch2	516	524	[KLPLMBLSEYFR]	>Pch2	528	539	20180528_Q2_U1_1-2_AB_SA_MVF_20180518_Pch2-Orc-F5.28135.28135.3 File:"20180528_Q2_U1_1-2_AB_SA_MVF_20180518_Pch2-Orc-F5.raw" NativeID:"controllerType=0 controllerNumber=1 scan=28135"	1	4127	null	4444.95		S7	K1	80~S2~K1~0~33#77~T3~K1~0~33#81~S7~K1~0~33	bc43704c-53a0-453f-9904-3e81b0c8c5ad	0.00394811	1
81	678.876	4	2712.48	2712.48	2.9335	[STGVKFFNK]	>Pch2	496	504	[LKTSIITGQELMR]	>Pch2	67	79	20180528_Q2_U1_1-10_AB_SA_MVF_20180518_Pch2-Orc-F4.17145.17145.4 File:"20180528_Q2_U1_1-10_AB_SA_MVF_20180518_Pch2-Orc-F4.raw" NativeID:"controllerType=0 controllerNumber=1 scan=17145"	1	675	null	3322.9		K5	K2	80~S1~K2~0~4#79~T2~K2~0~4#81~K5~K2~1~51#79~K5~T3~1~27#74~K5~S4~1~11#57~K5~T7~1~2	4207ced8-37e0-414a-b0a2-df9e1613b01a	0.00394811	1
81	778.918	4	3112.65	3112.64	4.24365	[IFSKWFGESSK]	>Pch2	360	370	[ETLPKEEILNFIR]	>Orc3	546	558	20180528_Q2_U1_1-2_AB_SA_MVF_20180518_Pch2-Orc-F7.29967.29967.4 File:"20180528_Q2_U1_1-2_AB_SA_MVF_20180518_Pch2-Orc-F7.raw" NativeID:"controllerType=0 controllerNumber=1 scan=29967"	1	5753	null	4494.42		S10	K5	79~S3~K5~0~9#76~K4~T2~1~2#80~K4~K5~1~26#80~S9~K5~0~31#81~S10~K5~0~31	9edfc65c-b288-40e1-960a-ce2e96b35367	0.00394811	1
81	949.489	5	4743.42	4743.4	4.3799	[KDPSNTKLLELAETPDAFDK]	>Orc3	559	578	[LLIETQMQNMGNLSANTGPKR]	>Orc2	527	547	20180528_Q2_U1_1-10_AB_SA_MVF_20180518_Pch2-Orc-F8.21214.21214.5 File:"20180528_Q2_U1_1-10_AB_SA_MVF_20180518_Pch2-Orc-F8.raw" NativeID:"controllerType=0 controllerNumber=1 scan=21214"	1	2258	null	3920.65		T6	K20	73~K1~T5~1~0#78~K1~S14~1~2#80~K1~T17~1~4#81~K1~K20~1~8#81~S4~K20~0~14#81~T6~K20~0~29#73~K7~T5~1~1#78~K7~S14~1~3#80~K7~T17~1~6#81~K7~K20~1~18#79~T14~K20~0~8	0fe6e37c-ca1c-4462-8a28-8396df3e2d4f	0.00394811	1
81	605.005	3	1813	1812.99	4.72932	[KVEPR]	>Orc1	198	202	[KVASVSGDAR]	>Orc1	695	704	20180528_Q2_U1_1-2_AB_SA_MVF_20180518_Pch2-Orc-F7.5241.5241.3 File:"20180528_Q2_U1_1-2_AB_SA_MVF_20180518_Pch2-Orc-F7.raw" NativeID:"controllerType=0 controllerNumber=1 scan=5241"	1	4136	null	1541.58		K1	K1	81~K1~K1~1~83#37~K1~S4~1~8#37~K1~S6~1~8	6a212343-0dda-412b-84ac-2ed7c7263514	0.00394811	1
81	607.095	4	2425.36	2425.34	4.81867	[KVEPR]	>Orc1	198	202	[ETLPKEEILNFIR]	>Orc3	546	558	20180528_Q2_U1_1-10_AB_SA_MVF_20180518_Pch2-Orc-F6.24595.24595.4 File:"20180528_Q2_U1_1-10_AB_SA_MVF_20180518_Pch2-Orc-F6.raw" NativeID:"controllerType=0 controllerNumber=1 scan=24595"	1	1514	null	3668.17		K1	K5	79~K1~T2~1~9#81~K1~K5~1~90	8c54c457-7bfe-4106-98fc-9858ec5b23f0	0.00394811	1
81	820.426	5	4098.1	4098.08	5.12695	[KLPLMBLSEYFR]	>Pch2	528	539	[EGQGSIEIKDPPTEAQQHLIR]	>Pch2	80	100	20180528_Q2_U1_1-2_AB_SA_MVF_20180518_Pch2-Orc-F7.25380.25380.5 File:"20180528_Q2_U1_1-2_AB_SA_MVF_20180518_Pch2-Orc-F7.raw" NativeID:"controllerType=0 controllerNumber=1 scan=25380"	1	5461	null	3950.4		K1	S5	81~K1~S5~1~59#78~K1~K9~1~17#79~K1~T13~1~17#66~S8~K9~0~3#70~Y10~K9~0~3	991ab0a1-f048-48fa-9487-2c0d6658e23b	0.00394811	1
80	799.776	3	2397.31	2397.31	2.16462	[LSAARK}	>Pch2	559	565	[ISIEQQSTSHVSIK]	>Pch2	136	149	20180528_Q2_U1_1-2_AB_SA_MVF_20180518_Pch2-Orc-F5.10444.10444.3 File:"20180528_Q2_U1_1-2_AB_SA_MVF_20180518_Pch2-Orc-F5.raw" NativeID:"controllerType=0 controllerNumber=1 scan=10444"	1	3828	null	1958.78		K6	S12	39~K6~S2~1~2#66~K6~S7~1~7#69~K6~T8~1~13#71~K6~S9~1~23#80~K6~S12~1~52	d8d94957-2a9a-4bda-b094-82111ce569a4	0.00389538	1
80	740.916	4	2960.64	2960.63	2.17192	[RKLESFPK]	>Pch2	57	64	[DRLKTSIITGQELMR]	>Pch2	65	79	20180528_Q2_U1_1-10_AB_SA_MVF_20180518_Pch2-Orc-F6.17790.17790.4 File:"20180528_Q2_U1_1-10_AB_SA_MVF_20180518_Pch2-Orc-F6.raw" NativeID:"controllerType=0 controllerNumber=1 scan=17790"	1	1297	null	2870.96		K2	S6	79~K2~K4~1~30#79~K2~T5~1~30#80~K2~S6~1~30#64~K2~T9~1~5#67~S5~K4~0~2	235c1da7-4613-48cc-8ba2-fa201f86c3de	0.00389538	1
80	740.916	4	2960.64	2960.63	2.32677	[RKLESFPK]	>Pch2	57	64	[DRLKTSIITGQELMR]	>Pch2	65	79	20180528_Q2_U1_1-2_AB_SA_MVF_20180518_Pch2-Orc-F7.16556.16556.4 File:"20180528_Q2_U1_1-2_AB_SA_MVF_20180518_Pch2-Orc-F7.raw" NativeID:"controllerType=0 controllerNumber=1 scan=16556"	1	4631	null	2917.19		K2	T5	80~K2~K4~1~39#80~K2~T5~1~39#79~K2~S6~1~14#74~K2~T9~1~4#75~S5~K4~0~2	bb6b62e7-8106-4598-8e5b-0483a3969e4d	0.00389538	1
80	767.377	6	4599.23	4599.21	2.46854	[KDPSNTK]	>Orc3	559	565	[HTMSMAPDVTREEFSLVSNFFNENFQKRPR]	>Orc2	261	290	20180528_Q2_U1_1-2_AB_SA_MVF_20180518_Pch2-Orc-F7.24608.24608.6 File:"20180528_Q2_U1_1-2_AB_SA_MVF_20180518_Pch2-Orc-F7.raw" NativeID:"controllerType=0 controllerNumber=1 scan=24608"	1	5409	null	3859.73		K1	K27	62~K1~T2~1~5#60~K1~S4~1~8#62~K1~T10~1~12#55~K1~S15~1~12#69~K1~S18~1~17#80~K1~K27~1~32#67~S4~K27~0~5#80~T6~K27~0~5	9e2c60bd-ec5f-4485-96f4-6f96e02a214d	0.00389538	1
80	733.397	3	2198.18	2198.17	2.94371	[FEKDTGIK]	>His-MBP	39	46	[KFEKDTGIK]	>His-MBP	38	46	20180528_Q2_U1_1-10_AB_SA_MVF_20180518_Pch2-Orc-F6.11228.11228.3 File:"20180528_Q2_U1_1-10_AB_SA_MVF_20180518_Pch2-Orc-F6.raw" NativeID:"controllerType=0 controllerNumber=1 scan=11228"	1	1009	null	2113.11		K3	K4	59~K3~K1~1~16#80~K3~K4~1~53#73~K3~T6~1~17#49~T5~K1~0~2#67~T5~K4~0~9	89cc981d-3365-4b36-ae99-d1ddae0404fb	0.00389538	1
80	590.096	4	2357.36	2357.36	3.026	[QNSNKK]	>Pch2	38	43	[LGEFLNLLKAVVK]	>Pch2	44	56	20180528_Q2_U1_1-2_AB_SA_MVF_20180518_Pch2-Orc-F7.26854.26854.4 File:"20180528_Q2_U1_1-2_AB_SA_MVF_20180518_Pch2-Orc-F7.raw" NativeID:"controllerType=0 controllerNumber=1 scan=26854"	1	5548	null	4124.06		K5	K9	31~S3~K9~0~9#80~K5~K9~1~90	05f9cbe3-bcec-4456-9565-33468e53787b	0.00389538	1
80	1106.28	3	3316.84	3316.81	7.16315	[LSPQVNLLPIKR]	>Orc4	8	19	[IIPKSNMYYSWTQL}	>Orc4	516	530	20180528_Q2_U1_1-2_AB_SA_MVF_20180518_Pch2-Orc-F9.21529.21529.3 File:"20180528_Q2_U1_1-2_AB_SA_MVF_20180518_Pch2-Orc-F9.raw" NativeID:"controllerType=0 controllerNumber=1 scan=21529"	1	6673	null	4477.51		K11	K4	71~S2~K4~0~23#80~K11~K4~1~43#80~K11~S5~1~11#82~K11~Y8~1~11#82~K11~Y9~1~6#82~K11~S10~1~1#64~K11~T12~1~1	6bb0a6f5-b8d3-4443-8715-71e9e9bd2a6d	0.00389538	1
79	770.042	6	4615.22	4615.21	1.95391	[KDPSNTK]	>Orc3	559	565	[HTmSMAPDVTREEFSLVSNFFNENFQKRPR]	>Orc2	261	290	20180528_Q2_U1_1-2_AB_SA_MVF_20180518_Pch2-Orc-F7.23366.23366.6 File:"20180528_Q2_U1_1-2_AB_SA_MVF_20180518_Pch2-Orc-F7.raw" NativeID:"controllerType=0 controllerNumber=1 scan=23366"	1	5281	null	3713.89		K1	K27	58~K1~T2~1~12#58~K1~S4~1~12#58~K1~T10~1~1#51~K1~S15~1~1#66~K1~S18~1~16#79~K1~K27~1~33#64~S4~K27~0~12#77~T6~K27~0~9	9ebb40ee-4bb9-4606-9821-d019477dbd6f	0.00440044	1
79	909.073	5	4541.34	4541.32	3.28376	[NQLFGTPTKVR]	>Orc6	141	151	[KSQNNDSFVIPELPPMQTNESPSITRR]	>Orc6	152	178	20180528_Q2_U1_1-2_AB_SA_MVF_20180518_Pch2-Orc-F7.22046.22046.5 File:"20180528_Q2_U1_1-2_AB_SA_MVF_20180518_Pch2-Orc-F7.raw" NativeID:"controllerType=0 controllerNumber=1 scan=22046"	1	5096	null	3558.38		K9	S2	78~T6~K1~0~5#78~T8~K1~0~4#79~K9~K1~1~29#79~K9~S2~1~29#78~K9~S7~1~14#77~K9~T18~1~4#77~K9~S21~1~4#77~K9~S23~1~4#78~K9~T25~1~4	31a56455-1324-473c-9953-c54f2e0ee4e1	0.00440044	1
79	1064.22	3	3190.65	3190.64	3.53941	[QLGNKITSR]	>Orc1	608	616	[LTWAASMESLEFYFKR]	>Orc1	537	552	20180528_Q2_U1_1-2_AB_SA_MVF_20180518_Pch2-Orc-F7.28097.28097.3 File:"20180528_Q2_U1_1-2_AB_SA_MVF_20180518_Pch2-Orc-F7.raw" NativeID:"controllerType=0 controllerNumber=1 scan=28097"	1	5648	null	4271.09		S8	K15	36~K5~T2~1~1#48~K5~S6~1~3#58~K5~S9~1~6#71~K5~Y13~1~10#77~K5~K15~1~25#78~T7~K15~0~25#79~S8~K15~0~25	9d140d4d-52ff-4c51-b5fb-fd7d718987bc	0.00440044	1
79	695.615	4	2779.44	2779.43	4.09731	[KLESFPKDR]	>Pch2	58	66	[YDIKDVGVDNAGAK]	>His-MBP	188	201	20180528_Q2_U1_1-10_AB_SA_MVF_20180518_Pch2-Orc-F6.15757.15757.4 File:"20180528_Q2_U1_1-10_AB_SA_MVF_20180518_Pch2-Orc-F6.raw" NativeID:"controllerType=0 controllerNumber=1 scan=15757"	1	1229	null	2635.71		K7	K4	70~K1~Y1~1~2#70~K1~K4~1~17#30~S4~K4~0~14#79~K7~Y1~1~16#79~K7~K4~1~49	ab1f5241-6777-476d-a325-279ac61fae46	0.00440044	1
79	924.457	4	3694.81	3694.79	4.12873	[KMNVSEFADAQR]	>Orc3	9	20	[DPSNTKLLELAETPDAFDK]	>Orc3	560	578	20180528_Q2_U1_1-10_AB_SA_MVF_20180518_Pch2-Orc-F8.22191.22191.4 File:"20180528_Q2_U1_1-10_AB_SA_MVF_20180518_Pch2-Orc-F8.raw" NativeID:"controllerType=0 controllerNumber=1 scan=22191"	1	2327	null	4038.29		K1	K6	79~K1~S3~1~29#79~K1~T5~1~29#79~K1~K6~1~29#77~K1~T13~1~7#78~S5~K6~0~2	3fa3cd34-3acd-4bf0-af70-3c65f0d8a376	0.00440044	1
79	713.381	5	3562.88	3562.86	5.19154	[LNISVEEAKR]	>Orc1	894	903	[ImFTGYTHEELKNIIDLR]	>Orc1	622	639	20180528_Q2_U1_1-2_AB_SA_MVF_20180518_Pch2-Orc-F7.23193.23193.5 File:"20180528_Q2_U1_1-2_AB_SA_MVF_20180518_Pch2-Orc-F7.raw" NativeID:"controllerType=0 controllerNumber=1 scan=23193"	1	5234	null	3693.26		K9	T7	69~S4~K12~0~2#77~K9~T4~1~7#79~K9~Y6~1~39#79~K9~T7~1~39#80~K9~K12~1~11	3d193177-6080-4762-8e3d-14607c516f47	0.00440044	1
78	451.752	4	1803.98	1803.99	-0.656513	[TNAKSR]	>Orc2	255	260	[MIKAINSR]	>Orc4	418	425	20180528_Q2_U1_1-2_AB_SA_MVF_20180518_Pch2-Orc-F7.11427.11427.4 File:"20180528_Q2_U1_1-2_AB_SA_MVF_20180518_Pch2-Orc-F7.raw" NativeID:"controllerType=0 controllerNumber=1 scan=11427"	1	4331	null	2319.53		T1	K3	78~T1~K3~0~62#47~K4~K3~1~25#47~K4~S7~1~3#47~S5~K3~0~8	155beb61-3edb-49ab-952b-55efe330f0f8	0.00433604	1
78	579.801	4	2316.18	2316.18	-0.0040584	[TNAKSR]	>Orc2	255	260	[FQSTKSYDLVEK]	>Orc3	599	610	20180528_Q2_U1_1-10_AB_SA_MVF_20180518_Pch2-Orc-F4.9019.9019.4 File:"20180528_Q2_U1_1-10_AB_SA_MVF_20180518_Pch2-Orc-F4.raw" NativeID:"controllerType=0 controllerNumber=1 scan=9019"	1	510	null	2033.9		K4	Y7	64~T1~K5~0~1#59~K4~S3~1~16#77~K4~T4~1~16#77~K4~K5~1~16#78~K4~S6~1~16#78~K4~Y7~1~16#75~S5~K5~0~16	42ce0f24-fa36-437a-a385-c0ebed44dc72	0.00433604	1
78	623.351	3	1868.04	1868.04	0.496312	[LSAARK}	>Pch2	559	565	[STGVKFFNK]	>Pch2	496	504	20180528_Q2_U1_1-10_AB_SA_MVF_20180518_Pch2-Orc-F6.12792.12792.3 File:"20180528_Q2_U1_1-10_AB_SA_MVF_20180518_Pch2-Orc-F6.raw" NativeID:"controllerType=0 controllerNumber=1 scan=12792"	1	1097	null	2293.64		K6	K5	52~S2~K5~0~3#69~K6~S1~1~18#69~K6~T2~1~12#78~K6~K5~1~66	f2fbb43d-a1ed-49f5-b262-af8db6ff717a	0.00433604	1
78	892.966	4	3568.84	3568.84	1.13682	[STGVKFFNK]	>Pch2	496	504	[EGQGSIEIKDPPTEAQQHLIR]	>Pch2	80	100	20180528_Q2_U1_1-2_AB_SA_MVF_20180518_Pch2-Orc-F5.18683.18683.4 File:"20180528_Q2_U1_1-2_AB_SA_MVF_20180518_Pch2-Orc-F5.raw" NativeID:"controllerType=0 controllerNumber=1 scan=18683"	1	4011	null	3018.93		K5	K9	58~S1~K9~0~3#58~T2~K9~0~3#78~K5~S5~1~25#78~K5~K9~1~54#74~K5~T13~1~13	14f752ad-b4ec-4908-9131-6580bcf286ef	0.00433604	1
78	633.012	3	1897.02	1897.02	1.67753	[AVVKR]	>Pch2	53	57	[YENGKYDIK]	>His-MBP	183	191	20180528_Q2_U1_1-2_AB_SA_MVF_20180518_Pch2-Orc-F5.9717.9717.3 File:"20180528_Q2_U1_1-2_AB_SA_MVF_20180518_Pch2-Orc-F5.raw" NativeID:"controllerType=0 controllerNumber=1 scan=9717"	1	3810	null	1870.88		K4	Y6	51~K4~Y1~1~4#77~K4~K5~1~47#78~K4~Y6~1~47	a735fb64-20c2-4461-bd15-045bec0a40e2	0.00433604	1
78	798.417	4	3190.64	3190.64	2.79365	[QLGNKITSR]	>Orc1	608	616	[LTWAASMESLEFYFKR]	>Orc1	537	552	20180528_Q2_U1_1-2_AB_SA_MVF_20180518_Pch2-Orc-F7.28435.28435.4 File:"20180528_Q2_U1_1-2_AB_SA_MVF_20180518_Pch2-Orc-F7.raw" NativeID:"controllerType=0 controllerNumber=1 scan=28435"	1	5683	null	4311.74		K5	K15	26~K5~T2~1~4#44~K5~S6~1~7#57~K5~S9~1~10#72~K5~Y13~1~12#78~K5~K15~1~29#47~T7~K15~0~29#79~S8~K15~0~6	31c6d064-bd42-40b3-9da8-532b201671f8	0.00433604	1
78	851.034	5	4251.14	4251.13	2.80605	[FFNKYQDILR]	>Pch2	501	510	[LEEKFPQVAATGDGPDIIFWAHDR]	>His-MBP	55	78	20180528_Q2_U1_1-2_AB_SA_MVF_20180518_Pch2-Orc-F7.28385.28385.5 File:"20180528_Q2_U1_1-2_AB_SA_MVF_20180518_Pch2-Orc-F7.raw" NativeID:"controllerType=0 controllerNumber=1 scan=28385"	1	5677	null	4305.58		K4	K4	78~K4~K4~1~73#73~K4~T11~1~21#74~Y5~K4~0~4	3fb71755-d47d-4ac7-8261-d3ca6089fef8	0.00433604	1
78	1158.6	2	2316.19	2316.18	2.88236	[TNAKSR]	>Orc2	255	260	[FQSTKSYDLVEK]	>Orc3	599	610	20180528_Q2_U1_1-2_AB_SA_MVF_20180518_Pch2-Orc-F7.9353.9353.2 File:"20180528_Q2_U1_1-2_AB_SA_MVF_20180518_Pch2-Orc-F7.raw" NativeID:"controllerType=0 controllerNumber=1 scan=9353"	1	4237	null	2074.18		K4	T4	75~T1~K5~0~23#76~K4~S3~1~1#78~K4~T4~1~23#78~K4~K5~1~23#76~K4~S6~1~2#77~K4~Y7~1~2#59~S5~K5~0~23	29402aeb-a63e-491c-8357-8414de16b47a	0.00433604	1
78	1180.94	3	3540.81	3540.8	3.48144	[KVASVSGDAR]	>Orc1	695	704	[FGGYAQSGLLAEITPDKAFQDK]	>His-MBP	79	100	20180528_Q2_U1_1-10_AB_SA_MVF_20180518_Pch2-Orc-F8.18532.18532.3 File:"20180528_Q2_U1_1-10_AB_SA_MVF_20180518_Pch2-Orc-F8.raw" NativeID:"controllerType=0 controllerNumber=1 scan=18532"	1	2072	null	3593.35		S6	K17	63~K1~Y4~1~1#61~K1~S7~1~5#71~K1~T14~1~9#76~K1~K17~1~14#78~S4~K17~0~34#78~S6~K17~0~34	98555b0d-dc05-4e37-9de1-3b7f41ca4189	0.00433604	1
77	805.097	3	2413.28	2413.27	1.32046	[LSAARK}	>Pch2	559	565	[KLPLmBLSEYFR]	>Pch2	528	539	20180528_Q2_U1_1-2_AB_SA_MVF_20180518_Pch2-Orc-F7.21978.21978.3 File:"20180528_Q2_U1_1-2_AB_SA_MVF_20180518_Pch2-Orc-F7.raw" NativeID:"controllerType=0 controllerNumber=1 scan=21978"	1	5089	null	3550.31		K6	K1	26~S2~K1~0~3#77~K6~K1~1~68#63~K6~S8~1~14#67~K6~Y10~1~14	3b5a92c2-8bc5-4eee-9104-5278320a55d9	0.00535045	1
77	1171.63	2	2342.25	2342.25	1.67329	[STGVKFFNK]	>Pch2	496	504	[KLESFPKDR]	>Pch2	58	66	20180528_Q2_U1_1-10_AB_SA_MVF_20180518_Pch2-Orc-F6.14660.14660.2 File:"20180528_Q2_U1_1-10_AB_SA_MVF_20180518_Pch2-Orc-F6.raw" NativeID:"controllerType=0 controllerNumber=1 scan=14660"	1	1193	null	2509.46		K5	K7	50~S1~K1~0~1#68~S1~K7~0~14#51~T2~K1~0~1#69~T2~K7~0~14#57~K5~K1~1~7#70~K5~S4~1~11#77~K5~K7~1~48	3dc77363-0e37-4a23-bb2b-5a5ba845eaf3	0.00535045	1
77	710.18	5	3546.87	3546.86	1.72745	[LNISVEEAKR]	>Orc1	894	903	[IMFTGYTHEELKNIIDLR]	>Orc1	622	639	20180528_Q2_U1_1-2_AB_SA_MVF_20180518_Pch2-Orc-F7.24494.24494.5 File:"20180528_Q2_U1_1-2_AB_SA_MVF_20180518_Pch2-Orc-F7.raw" NativeID:"controllerType=0 controllerNumber=1 scan=24494"	1	5393	null	3846.06		K9	K12	72~S4~K12~0~7#74~K9~T4~1~2#75~K9~Y6~1~30#76~K9~T7~1~30#77~K9~K12~1~30	dbd93e6e-6f9f-4011-803e-188fe0a77536	0.00535045	1
77	799.767	3	2397.29	2397.28	3.21451	[LSAARK}	>Pch2	559	565	[KLPLMBLSEYFR]	>Pch2	528	539	20180528_Q2_U1_1-10_AB_SA_MVF_20180518_Pch2-Orc-F4.19814.19814.3 File:"20180528_Q2_U1_1-10_AB_SA_MVF_20180518_Pch2-Orc-F4.raw" NativeID:"controllerType=0 controllerNumber=1 scan=19814"	1	727	null	3756.46		K6	K1	75~S2~K1~0~45#77~K6~K1~1~45#55~K6~S8~1~4#58~K6~Y10~1~4	e8c67a4d-4cb7-41e1-8250-1a0f9802d9ae	0.00535045	1
77	821.684	4	3283.71	3283.7	3.33052	[KEVNPR]	>Orc5	369	374	[EGQGSIEIKDPPTEAQQHLIR]	>Pch2	80	100	20180528_Q2_U1_1-2_AB_SA_MVF_20180518_Pch2-Orc-F7.12889.12889.4 File:"20180528_Q2_U1_1-2_AB_SA_MVF_20180518_Pch2-Orc-F7.raw" NativeID:"controllerType=0 controllerNumber=1 scan=12889"	1	4418	null	2489.81		K1	K9	78~K1~S5~1~8#77~K1~K9~1~83#79~K1~T13~1~8	6475dc9d-2c0d-4e1e-bac2-53f4380d2cf0	0.00535045	1
77	848.202	4	3389.79	3389.77	4.76879	[KLESFPK]	>Pch2	58	64	[EGQGSIEIKDPPTEAQQHLIR]	>Pch2	80	100	20180528_Q2_U1_1-10_AB_SA_MVF_20180518_Pch2-Orc-F4.13964.13964.4 File:"20180528_Q2_U1_1-10_AB_SA_MVF_20180518_Pch2-Orc-F4.raw" NativeID:"controllerType=0 controllerNumber=1 scan=13964"	1	621	null	2812.47		K1	K9	72~K1~S5~1~3#77~K1~K9~1~64#77~K1~T13~1~11#76~S4~K9~0~20	81388e08-d244-4843-a5ac-1e4fc87b1d52	0.00535045	1
77	956.542	4	3823.15	3823.13	5.29059	[WKVNVPWEIIK]	>Orc5	450	460	[ISLIFNINTNLSNIEKNLR]	>Orc3	234	252	20180528_Q2_U1_1-10_AB_SA_MVF_20180518_Pch2-Orc-F8.29074.29074.4 File:"20180528_Q2_U1_1-10_AB_SA_MVF_20180518_Pch2-Orc-F8.raw" NativeID:"controllerType=0 controllerNumber=1 scan=29074"	1	3103	null	4949.18		K2	S12	65~K2~S2~1~3#74~K2~T9~1~11#77~K2~S12~1~47#79~K2~K16~1~38	c67152b1-d799-4c4d-be3d-7d221d1c65f0	0.00535045	1
77	1226.66	3	3677.97	3677.95	6.2361	[YENGKYDIK]	>His-MBP	183	191	[YNGKLIAYPIAVEALSLIYNK]	>His-MBP	111	131	20180528_Q2_U1_1-10_AB_SA_MVF_20180518_Pch2-Orc-F8.28571.28571.3 File:"20180528_Q2_U1_1-10_AB_SA_MVF_20180518_Pch2-Orc-F8.raw" NativeID:"controllerType=0 controllerNumber=1 scan=28571"	1	3078	null	4883.29		K5	K4	75~Y1~K4~0~3#76~K5~Y1~1~31#77~K5~K4~1~31#62~K5~Y8~1~14#59~K5~S16~1~6#60~K5~Y19~1~10#59~Y6~K4~0~1	a6e261bb-d528-40a8-8bcc-0b19091021e5	0.00535045	1
76	701.89	4	2804.54	2804.53	1.01606	[KLESFPKDR]	>Pch2	58	66	[LKTSIITGQELMR]	>Pch2	67	79	20180528_Q2_U1_1-10_AB_SA_MVF_20180518_Pch2-Orc-F4.14414.14414.4 File:"20180528_Q2_U1_1-10_AB_SA_MVF_20180518_Pch2-Orc-F4.raw" NativeID:"controllerType=0 controllerNumber=1 scan=14414"	1	625	null	2884.65		K1	K2	76~K1~K2~1~37#71~K1~T3~1~11#67~K1~S4~1~5#60~K1~T7~1~2#45~S4~K2~0~15#46~K7~K2~1~15#42~K7~T3~1~6#39~K7~S4~1~3#33~K7~T7~1~1	0de51af3-a14c-4712-aa91-c445994edd30	0.00582011	1
76	1126.59	3	3377.76	3377.75	2.32235	[KVASVSGDAR]	>Orc1	695	704	[IMFTGYTHEELKNIIDLR]	>Orc1	622	639	20180528_Q2_U1_1-2_AB_SA_MVF_20180518_Pch2-Orc-F7.22045.22045.3 File:"20180528_Q2_U1_1-2_AB_SA_MVF_20180518_Pch2-Orc-F7.raw" NativeID:"controllerType=0 controllerNumber=1 scan=22045"	1	5094	null	3558.3		S6	K12	66~K1~T4~1~1#68~K1~Y6~1~5#66~K1~T7~1~9#74~K1~K12~1~27#75~S4~K12~0~27#76~S6~K12~0~27	a3b9fc43-f0fa-4589-aa01-2ba15e380ecd	0.00582011	1
76	799.777	3	2397.32	2397.31	2.48686	[LSAARK}	>Pch2	559	565	[ISIEQQSTSHVSIK]	>Pch2	136	149	20180528_Q2_U1_1-10_AB_SA_MVF_20180518_Pch2-Orc-F4.8688.8688.3 File:"20180528_Q2_U1_1-10_AB_SA_MVF_20180518_Pch2-Orc-F4.raw" NativeID:"controllerType=0 controllerNumber=1 scan=8688"	1	495	null	1984.1		K6	S9	54~K6~S2~1~2#76~K6~S7~1~30#76~K6~T8~1~30#76~K6~S9~1~30#76~K6~S12~1~6	d2fd94ce-0a4c-4021-9a45-dae6d82b3017	0.00582011	1
76	835.691	4	3339.74	3339.73	3.2392	[NQLFGTPTKVR]	>Orc6	141	151	[EVAYKIVDEYNINASR]	>Orc6	297	312	20180528_Q2_U1_1-2_AB_SA_MVF_20180518_Pch2-Orc-F7.21045.21045.4 File:"20180528_Q2_U1_1-2_AB_SA_MVF_20180518_Pch2-Orc-F7.raw" NativeID:"controllerType=0 controllerNumber=1 scan=21045"	1	4990	null	3441.11		K9	K5	76~T6~K5~0~6#76~T8~K5~0~15#75~K9~Y4~1~34#76~K9~K5~1~34#77~K9~Y10~1~6#77~K9~S15~1~2	cb53e50b-be64-4d9d-a732-140edd0d54f4	0.00582011	1
76	1081.25	3	3241.73	3241.71	4.42034	[LKTSIITGQELMR]	>Pch2	67	79	[KLPLMBLSEYFR]	>Pch2	528	539	20180528_Q2_U1_1-10_AB_SA_MVF_20180518_Pch2-Orc-F8.24963.24963.3 File:"20180528_Q2_U1_1-10_AB_SA_MVF_20180518_Pch2-Orc-F8.raw" NativeID:"controllerType=0 controllerNumber=1 scan=24963"	1	2582	null	4375.15		K2	K1	76~K2~K1~1~49#70~K2~S8~1~2#70~K2~Y10~1~2#73~T3~K1~0~25#71~S4~K1~0~10#69~T7~K1~0~10	88afde08-782a-4aad-ac3d-25fe12c74b89	0.00582011	1
76	807.034	5	4031.14	4031.12	4.93329	[LKTSIITGQELMR]	>Pch2	67	79	[EGQGSIEIKDPPTEAQQHLIR]	>Pch2	80	100	20180528_Q2_U1_1-2_AB_SA_MVF_20180518_Pch2-Orc-F7.19934.19934.5 File:"20180528_Q2_U1_1-2_AB_SA_MVF_20180518_Pch2-Orc-F7.raw" NativeID:"controllerType=0 controllerNumber=1 scan=19934"	1	4884	null	3311.67		K2	K9	75~K2~S5~1~4#76~K2~K9~1~51#75~K2~T13~1~2#74~T3~K9~0~24#74~S4~K9~0~13#73~T7~K9~0~3	f65a126d-c799-4926-bd43-7293bc1b3fca	0.00582011	1
76	880.203	4	3517.79	3517.77	6.53007	[YENGKYDIK]	>His-MBP	183	191	[IMFTGYTHEELKNIIDLR]	>Orc1	622	639	20180528_Q2_U1_1-2_AB_SA_MVF_20180518_Pch2-Orc-F7.23171.23171.4 File:"20180528_Q2_U1_1-2_AB_SA_MVF_20180518_Pch2-Orc-F7.raw" NativeID:"controllerType=0 controllerNumber=1 scan=23171"	1	5224	null	3690.71		K5	K12	75~Y1~K12~0~10#70~K5~T4~1~1#74~K5~Y6~1~5#75~K5~T7~1~27#76~K5~K12~1~27#68~Y6~K12~0~27	72957daa-f22b-45e9-af44-e18f4cdba5a1	0.00582011	1
75	704.374	4	2814.47	2814.47	1.31533	[YENGKYDIK]	>His-MBP	183	191	[LKTSIITGQELMR]	>Pch2	67	79	20180528_Q2_U1_1-10_AB_SA_MVF_20180518_Pch2-Orc-F6.19580.19580.4 File:"20180528_Q2_U1_1-10_AB_SA_MVF_20180518_Pch2-Orc-F6.raw" NativeID:"controllerType=0 controllerNumber=1 scan=19580"	1	1365	null	3078.87		K5	K2	74~Y1~K2~0~13#75~K5~K2~1~51#73~K5~T3~1~9#72~K5~S4~1~5#65~K5~T7~1~1#58~Y6~K2~0~17	f69cde5a-ab8e-4082-bbf4-0a76001289b2	0.00578339	1
75	527.884	5	2635.39	2635.38	1.81962	[FTSSDPKELR]	>Orc6	131	140	[NQLFGTPTKVR]	>Orc6	141	151	20180528_Q2_U1_1-10_AB_SA_MVF_20180518_Pch2-Orc-F6.16689.16689.5 File:"20180528_Q2_U1_1-10_AB_SA_MVF_20180518_Pch2-Orc-F6.raw" NativeID:"controllerType=0 controllerNumber=1 scan=16689"	1	1254	null	2743.77		K7	K9	42~T2~K9~0~2#56~S3~K9~0~7#57~S4~K9~0~7#54~K7~T6~1~3#67~K7~T8~1~27#75~K7~K9~1~50	b15d8b1f-4de3-4f1f-a3b3-04ed4dbe4b01	0.00578339	1
75	811.187	4	3241.72	3241.71	3.06543	[LKTSIITGQELMR]	>Pch2	67	79	[KLPLMBLSEYFR]	>Pch2	528	539	20180528_Q2_U1_1-10_AB_SA_MVF_20180518_Pch2-Orc-F8.25096.25096.4 File:"20180528_Q2_U1_1-10_AB_SA_MVF_20180518_Pch2-Orc-F8.raw" NativeID:"controllerType=0 controllerNumber=1 scan=25096"	1	2589	null	4392.61		K2	K1	75~K2~K1~1~53#73~K2~S8~1~18#73~K2~Y10~1~18#73~T3~K1~0~2#73~S4~K1~0~2#74~T7~K1~0~2	65a0bba0-2429-4b94-a841-81c44b61b364	0.00578339	1
74	989.754	4	3955.99	3955.99	1.17194	[FQSTKSYDLVEK]	>Orc3	599	610	[LLIETQMQNMGNLSANTGPKR]	>Orc2	527	547	20180528_Q2_U1_1-2_AB_SA_MVF_20180518_Pch2-Orc-F7.20887.20887.4 File:"20180528_Q2_U1_1-2_AB_SA_MVF_20180518_Pch2-Orc-F7.raw" NativeID:"controllerType=0 controllerNumber=1 scan=20887"	1	4977	null	3422.47		Y7	K20	67~S3~K20~0~3#73~T4~K20~0~3#-1~K5~T5~1~6#65~K5~S14~1~3#71~K5~T17~1~10#74~K5~K20~1~24#74~S6~K20~0~24#74~Y7~K20~0~24	b54d7456-8238-4152-83dc-e797299858b6	0.00621118	1
74	598.668	3	1793.99	1793.99	1.19888	[LSAARK}	>Pch2	559	565	[VIKBMFR]	>Pch2	16	22	20180528_Q2_U1_1-2_AB_SA_MVF_20180518_Pch2-Orc-F5.12533.12533.3 File:"20180528_Q2_U1_1-2_AB_SA_MVF_20180518_Pch2-Orc-F5.raw" NativeID:"controllerType=0 controllerNumber=1 scan=12533"	1	3920	null	2214.22		K6	K3	70~S2~K3~0~50#74~K6~K3~1~50	17991277-1a0c-4c1a-a330-f654d88d6b7a	0.00621118	1
74	561.713	5	2804.54	2804.53	1.42075	[KLESFPK]	>Pch2	58	64	[DRLKTSIITGQELMR]	>Pch2	65	79	20180528_Q2_U1_1-10_AB_SA_MVF_20180518_Pch2-Orc-F4.15989.15989.5 File:"20180528_Q2_U1_1-10_AB_SA_MVF_20180518_Pch2-Orc-F4.raw" NativeID:"controllerType=0 controllerNumber=1 scan=15989"	1	654	null	3137.09		K1	T5	74~K1~K4~1~38#74~K1~T5~1~38#73~K1~S6~1~13#52~K1~T9~1~2#72~S4~K4~0~7	89e28f1a-d4d7-49e2-99bd-a7c4462e5564	0.00621118	1
74	701.89	4	2804.54	2804.53	1.86484	[KLESFPKDR]	>Pch2	58	66	[LKTSIITGQELMR]	>Pch2	67	79	20180528_Q2_U1_1-10_AB_SA_MVF_20180518_Pch2-Orc-F6.17907.17907.4 File:"20180528_Q2_U1_1-10_AB_SA_MVF_20180518_Pch2-Orc-F6.raw" NativeID:"controllerType=0 controllerNumber=1 scan=17907"	1	1298	null	2884.68		K7	K2	98~K1~K2~1~15#94~K1~T3~1~8#91~K1~S4~1~4#86~K1~T7~1~1#45~S4~K2~0~16#74~K7~K2~1~36#69~K7~T3~1~10#64~K7~S4~1~5#57~K7~T7~1~2	7702dc78-4a67-4719-b837-aede1464eea0	0.00621118	1
74	904.832	3	2712.48	2712.48	2.61508	[STGVKFFNK]	>Pch2	496	504	[LKTSIITGQELMR]	>Pch2	67	79	20180528_Q2_U1_1-10_AB_SA_MVF_20180518_Pch2-Orc-F4.17155.17155.3 File:"20180528_Q2_U1_1-10_AB_SA_MVF_20180518_Pch2-Orc-F4.raw" NativeID:"controllerType=0 controllerNumber=1 scan=17155"	1	677	null	3324.52		K5	K2	71~S1~K2~0~17#72~T2~K2~0~17#74~K5~K2~1~51#90~K5~T3~1~9#83~K5~S4~1~2#61~K5~T7~1~2	75da4867-b31a-4893-b3be-53dc750d9dab	0.00621118	1
74	1062.31	4	4246.21	4246.2	3.30171	[ERLYSYATISLKIAR]	>Pch2	274	288	[FKQTGDSNQEDITTLITNNK]	>Pch2	289	308	20180528_Q2_U1_1-2_AB_SA_MVF_20180518_Pch2-Orc-F7.23028.23028.4 File:"20180528_Q2_U1_1-2_AB_SA_MVF_20180518_Pch2-Orc-F7.raw" NativeID:"controllerType=0 controllerNumber=1 scan=23028"	1	5204	null	3673.82		Y4	K2	74~Y4~K2~0~31#73~S5~K2~0~14#74~Y6~K2~0~14#51~T8~K2~0~11#51~S10~K2~0~8#72~K12~K2~1~5#69~K12~T4~1~1#64~K12~S7~1~0#64~K12~T13~1~1#66~K12~T14~1~4#65~K12~T17~1~3	d7f6ba71-645f-482a-9a17-68f3efd92930	0.00621118	1
74	475.012	4	1897.03	1897.02	4.06637	[AVVKR]	>Pch2	53	57	[YENGKYDIK]	>His-MBP	183	191	20180528_Q2_U1_1-10_AB_SA_MVF_20180518_Pch2-Orc-F6.9604.9604.4 File:"20180528_Q2_U1_1-10_AB_SA_MVF_20180518_Pch2-Orc-F6.raw" NativeID:"controllerType=0 controllerNumber=1 scan=9604"	1	885	null	1925.55		K4	Y6	55~K4~Y1~1~4#74~K4~K5~1~47#74~K4~Y6~1~47	da3c472c-649d-4c07-86b4-b52e8061ff36	0.00621118	1
74	605.697	3	1815.08	1815.07	4.62822	[LWLKK]	>Orc4	450	454	[MIKAINSR]	>Orc4	418	425	20180528_Q2_U1_1-10_AB_SA_MVF_20180518_Pch2-Orc-F4.12313.12313.3 File:"20180528_Q2_U1_1-10_AB_SA_MVF_20180518_Pch2-Orc-F4.raw" NativeID:"controllerType=0 controllerNumber=1 scan=12313"	1	591	null	2550.61		K4	K3	74~K4~K3~1~90#74~K4~S7~1~9	2070a731-d8b1-4612-b35e-ed2b78d9f214	0.00621118	1
74	963.975	4	3852.88	3852.86	5.07425	[VIKBMFR]	>Pch2	16	22	[EFSDGSDTIDTNYKGIIIELSBAR]	>Pch2	336	359	20180528_Q2_U1_1-10_AB_SA_MVF_20180518_Pch2-Orc-F8.25972.25972.4 File:"20180528_Q2_U1_1-10_AB_SA_MVF_20180518_Pch2-Orc-F8.raw" NativeID:"controllerType=0 controllerNumber=1 scan=25972"	1	2655	null	4500.27		K3	S21	71~K3~S3~1~4#72~K3~S6~1~4#73~K3~T8~1~1#73~K3~T11~1~9#74~K3~Y13~1~14#75~K3~K14~1~23#74~K3~S21~1~42	38a36448-b16c-480f-a046-82b168312bb6	0.00621118	1
73	772.733	3	2316.18	2316.18	0.414319	[TNAKSR]	>Orc2	255	260	[FQSTKSYDLVEK]	>Orc3	599	610	20180528_Q2_U1_1-10_AB_SA_MVF_20180518_Pch2-Orc-F8.7485.7485.3 File:"20180528_Q2_U1_1-10_AB_SA_MVF_20180518_Pch2-Orc-F8.raw" NativeID:"controllerType=0 controllerNumber=1 scan=7485"	1	1754	null	2059.59		K4	Y7	69~T1~K5~0~4#64~K4~S3~1~1#68~K4~T4~1~4#72~K4~K5~1~22#72~K4~S6~1~22#73~K4~Y7~1~22#58~S5~K5~0~22	497f8348-4d23-4bf4-908d-06361bba8144	0.00667694	1
73	869.478	3	2606.42	2606.42	1.85133	[LLLVHGPPGTGK]	>Pch2	309	320	[TTLBKALBQK]	>Pch2	321	330	20180528_Q2_U1_1-2_AB_SA_MVF_20180518_Pch2-Orc-F7.13894.13894.3 File:"20180528_Q2_U1_1-2_AB_SA_MVF_20180518_Pch2-Orc-F7.raw" NativeID:"controllerType=0 controllerNumber=1 scan=13894"	1	4472	null	2607.32		T10	K5	73~T10~K5~0~100	d6f68092-cac3-4085-a1e7-e0012c64f67a	0.00667694	1
73	605.004	3	1813	1812.99	2.28933	[KVEPR]	>Orc1	198	202	[KVASVSGDAR]	>Orc1	695	704	20180528_Q2_U1_1-10_AB_SA_MVF_20180518_Pch2-Orc-F6.6470.6470.3 File:"20180528_Q2_U1_1-10_AB_SA_MVF_20180518_Pch2-Orc-F6.raw" NativeID:"controllerType=0 controllerNumber=1 scan=6470"	1	781	null	1561.79		K1	K1	73~K1~K1~1~66#60~K1~S4~1~5#69~K1~S6~1~28	d17a7ab2-909b-4838-9755-20e04b9939b6	0.00667694	1
73	920.961	4	3680.82	3680.81	2.55698	[YENGKYDIK]	>His-MBP	183	191	[FGGYAQSGLLAEITPDKAFQDK]	>His-MBP	79	100	20180528_Q2_U1_1-2_AB_SA_MVF_20180518_Pch2-Orc-F7.24039.24039.4 File:"20180528_Q2_U1_1-2_AB_SA_MVF_20180518_Pch2-Orc-F7.raw" NativeID:"controllerType=0 controllerNumber=1 scan=24039"	1	5336	null	3793.03		K5	K17	59~Y1~K17~0~2#64~K5~Y4~1~8#64~K5~S7~1~3#69~K5~T14~1~13#73~K5~K17~1~36#57~Y6~K17~0~36	ee75299e-e4b7-4427-ac88-190a1afb3725	0.00667694	1
73	785.22	4	3137.86	3137.83	7.27444	[LGEFLNLLKAVVK]	>Pch2	44	56	[LYSYATISLKIAR]	>Pch2	276	288	20180528_Q2_U1_1-10_AB_SA_MVF_20180518_Pch2-Orc-F8.29089.29089.4 File:"20180528_Q2_U1_1-10_AB_SA_MVF_20180518_Pch2-Orc-F8.raw" NativeID:"controllerType=0 controllerNumber=1 scan=29089"	1	3104	null	4951.07		K9	S8	16~K9~Y2~1~1#15~K9~S3~1~9#16~K9~Y4~1~5#48~K9~T6~1~14#73~K9~S8~1~46#73~K9~K10~1~23	5d48b152-5eb1-4ac9-adb4-5a1d4e46e802	0.00667694	1
72	600.077	4	2397.29	2397.29	-1.80811	[RVKSR]	>Orc4	263	267	[KLPLMBLSEYFR]	>Pch2	528	539	20180528_Q2_U1_1-10_AB_SA_MVF_20180518_Pch2-Orc-F6.26085.26085.4 File:"20180528_Q2_U1_1-10_AB_SA_MVF_20180518_Pch2-Orc-F6.raw" NativeID:"controllerType=0 controllerNumber=1 scan=26085"	1	1590	null	3849.02		K3	K1	72~K3~K1~1~45#50~K3~S8~1~4#53~K3~Y10~1~4#45~S4~K1~0~45	3c10d5dd-ebf4-45b9-9ad7-f1e4ba05d734	0.00655572	1
72	780.924	4	3120.68	3120.68	0.0881027	[IAIKBSTVDISGR]	>Pch2	512	524	[LKTSIITGQELmR]	>Pch2	67	79	20180528_Q2_U1_1-10_AB_SA_MVF_20180518_Pch2-Orc-F8.15186.15186.4 File:"20180528_Q2_U1_1-10_AB_SA_MVF_20180518_Pch2-Orc-F8.raw" NativeID:"controllerType=0 controllerNumber=1 scan=15186"	1	1880	null	3176.81		S6	K2	77~K4~K2~1~10#75~K4~T3~1~6#75~K4~S4~1~3#71~K4~T7~1~1#72~S6~K2~0~31#67~T7~K2~0~31#77~S11~K2~0~14	f8c8ef16-759b-46fb-a012-dd58e46936f6	0.00655572	1
72	648.593	4	2591.35	2591.35	0.680993	[WPKYVSR]	>Orc5	266	272	[RNYHKLDVSSNK]	>Orc3	261	272	20180528_Q2_U1_1-2_AB_SA_MVF_20180518_Pch2-Orc-F5.11517.11517.4 File:"20180528_Q2_U1_1-2_AB_SA_MVF_20180518_Pch2-Orc-F5.raw" NativeID:"controllerType=0 controllerNumber=1 scan=11517"	1	3860	null	2089.72		K3	K5	67~K3~Y3~1~9#72~K3~K5~1~51#62~K3~S9~1~2#63~K3~S10~1~2#72~Y4~K5~0~17#73~S6~K5~0~17	22662f44-2ee8-4cec-a389-1769d0ad675c	0.00655572	1
72	799.775	3	2397.31	2397.31	0.956179	[LSAARK}	>Pch2	559	565	[ISIEQQSTSHVSIK]	>Pch2	136	149	20180528_Q2_U1_1-2_AB_SA_MVF_20180518_Pch2-Orc-F5.10761.10761.3 File:"20180528_Q2_U1_1-2_AB_SA_MVF_20180518_Pch2-Orc-F5.raw" NativeID:"controllerType=0 controllerNumber=1 scan=10761"	1	3848	null	1997.1		K6	S7	49~K6~S2~1~3#72~K6~S7~1~58#72~K6~T8~1~16#72~K6~S9~1~16#71~K6~S12~1~5	d95c5941-7129-40c3-bb78-b879c0c13479	0.00655572	1
72	781.423	3	2342.26	2342.25	2.03778	[STGVKFFNK]	>Pch2	496	504	[KLESFPKDR]	>Pch2	58	66	20180528_Q2_U1_1-2_AB_SA_MVF_20180518_Pch2-Orc-F5.14603.14603.3 File:"20180528_Q2_U1_1-2_AB_SA_MVF_20180518_Pch2-Orc-F5.raw" NativeID:"controllerType=0 controllerNumber=1 scan=14603"	1	3954	null	2479.35		K5	K7	25~S1~K1~0~1#69~S1~K7~0~12#26~T2~K1~0~1#69~T2~K7~0~12#28~K5~K1~1~19#66~K5~S4~1~13#72~K5~K7~1~38	4ddad49f-eb5f-4018-877f-97dc088a9b48	0.00655572	1
72	890.224	4	3557.87	3557.87	2.045	[QLGNKITSR]	>Orc1	608	616	[EGQGSIEIKDPPTEAQQHLIR]	>Pch2	80	100	20180528_Q2_U1_1-10_AB_SA_MVF_20180518_Pch2-Orc-F6.16547.16547.4 File:"20180528_Q2_U1_1-10_AB_SA_MVF_20180518_Pch2-Orc-F6.raw" NativeID:"controllerType=0 controllerNumber=1 scan=16547"	1	1247	null	2727.35		S8	K9	70~K5~S5~1~6#71~K5~K9~1~30#69~K5~T13~1~2#41~T7~K9~0~30#72~S8~K9~0~30	5d300b12-1b51-45c8-9c09-a66f83cbf6bf	0.00655572	1
72	656.625	4	2623.48	2623.47	2.37998	[QLGNKITSR]	>Orc1	608	616	[WKVNVPWEIIK]	>Orc5	450	460	20180528_Q2_U1_1-10_AB_SA_MVF_20180518_Pch2-Orc-F6.24739.24739.4 File:"20180528_Q2_U1_1-10_AB_SA_MVF_20180518_Pch2-Orc-F6.raw" NativeID:"controllerType=0 controllerNumber=1 scan=24739"	1	1525	null	3685.64		S8	K2	71~K5~K2~1~8#41~T7~K2~0~8#72~S8~K2~0~83	c7789a80-8e73-43e0-a762-e84928182a03	0.00655572	1
72	757.068	3	2269.19	2269.18	2.4413	[LSAARK}	>Pch2	559	565	[LPLMBLSEYFR]	>Pch2	529	539	20180528_Q2_U1_1-2_AB_SA_MVF_20180518_Pch2-Orc-F7.22350.22350.3 File:"20180528_Q2_U1_1-2_AB_SA_MVF_20180518_Pch2-Orc-F7.raw" NativeID:"controllerType=0 controllerNumber=1 scan=22350"	1	5137	null	3594		K6	Y9	68~K6~S7~1~9#72~K6~Y9~1~90	35bcd013-8474-4d70-99aa-4676491692e5	0.00655572	1
72	767.377	6	4599.23	4599.21	2.48053	[KDPSNTK]	>Orc3	559	565	[HTMSMAPDVTREEFSLVSNFFNENFQKRPR]	>Orc2	261	290	20180528_Q2_U1_1-10_AB_SA_MVF_20180518_Pch2-Orc-F6.25980.25980.6 File:"20180528_Q2_U1_1-10_AB_SA_MVF_20180518_Pch2-Orc-F6.raw" NativeID:"controllerType=0 controllerNumber=1 scan=25980"	1	1580	null	3835.87		K1	K27	54~K1~T2~1~16#54~K1~S4~1~6#54~K1~T10~1~6#47~K1~S15~1~6#56~K1~S18~1~22#72~K1~K27~1~39#58~S4~K27~0~1#72~T6~K27~0~1	71596609-41a7-44e1-8e97-9683f2a81a4d	0.00655572	1
72	796.412	3	2387.22	2387.22	2.6285	[GPQKK]	>Orc1	223	227	[DKATQTAQISDAETR]	>Orc1	228	242	20180528_Q2_U1_1-10_AB_SA_MVF_20180518_Pch2-Orc-F4.7072.7072.3 File:"20180528_Q2_U1_1-10_AB_SA_MVF_20180518_Pch2-Orc-F4.raw" NativeID:"controllerType=0 controllerNumber=1 scan=7072"	1	446	null	1743.31		K4	K2	72~K4~K2~1~53#66~K4~T4~1~23#60~K4~T6~1~13#54~K4~S10~1~2#57~K4~T14~1~7	661eafbf-2f42-419d-88da-9fef62de04e0	0.00655572	1
72	1154.62	5	5769.09	5769.06	5.17273	[LKTSIITGQELMR]	>Pch2	67	79	[ADGVFYVGNPTAEGILHILKVBIEEMITSGIILFHAR]	>Pch2	459	495	20180528_Q2_U1_1-10_AB_SA_MVF_20180518_Pch2-Orc-F8.38559.38559.5 File:"20180528_Q2_U1_1-10_AB_SA_MVF_20180518_Pch2-Orc-F8.raw" NativeID:"controllerType=0 controllerNumber=1 scan=38559"	1	3709	null	6338.95		K2	T11	68~K2~Y6~1~0#72~K2~T11~1~28#73~K2~K20~1~8#72~K2~T28~1~2#72~K2~S29~1~2#72~T3~K20~0~8#72~S4~K20~0~26#70~T7~K20~0~23	a3c4a430-57bf-4e58-9ebc-c87e90b0e30a	0.00655572	1
72	656.627	4	2623.49	2623.47	5.86088	[QLGNKITSR]	>Orc1	608	616	[WKVNVPWEIIK]	>Orc5	450	460	20180528_Q2_U1_1-2_AB_SA_MVF_20180518_Pch2-Orc-F7.23246.23246.4 File:"20180528_Q2_U1_1-2_AB_SA_MVF_20180518_Pch2-Orc-F7.raw" NativeID:"controllerType=0 controllerNumber=1 scan=23246"	1	5248	null	3699.65		S8	K2	71~K5~K2~1~22#41~T7~K2~0~4#72~S8~K2~0~73	2c105c5c-9169-4dc6-afce-c12cb6b854ea	0.00655572	1
71	757.068	3	2269.19	2269.18	2.22807	[LSAARK}	>Pch2	559	565	[LPLMBLSEYFR]	>Pch2	529	539	20180528_Q2_U1_1-10_AB_SA_MVF_20180518_Pch2-Orc-F6.23780.23780.3 File:"20180528_Q2_U1_1-10_AB_SA_MVF_20180518_Pch2-Orc-F6.raw" NativeID:"controllerType=0 controllerNumber=1 scan=23780"	1	1485	null	3571.91		K6	Y9	68~K6~S7~1~9#71~K6~Y9~1~90	6dd4e31c-45f6-4cf4-b674-e91acf9eccfa	0.00700701	1
71	799.777	3	2397.32	2397.31	2.3868	[LSAARK}	>Pch2	559	565	[ISIEQQSTSHVSIK]	>Pch2	136	149	20180528_Q2_U1_1-10_AB_SA_MVF_20180518_Pch2-Orc-F4.8533.8533.3 File:"20180528_Q2_U1_1-10_AB_SA_MVF_20180518_Pch2-Orc-F4.raw" NativeID:"controllerType=0 controllerNumber=1 scan=8533"	1	479	null	1961.5		K6	S12	25~K6~S2~1~2#57~K6~S7~1~7#60~K6~T8~1~13#63~K6~S9~1~23#71~K6~S12~1~52	6295bc0c-bd09-496b-bbf7-0d135166d35d	0.00700701	1
71	600.085	4	2397.32	2397.31	3.09986	[LSAARK}	>Pch2	559	565	[ISIEQQSTSHVSIK]	>Pch2	136	149	20180528_Q2_U1_1-10_AB_SA_MVF_20180518_Pch2-Orc-F4.8696.8696.4 File:"20180528_Q2_U1_1-10_AB_SA_MVF_20180518_Pch2-Orc-F4.raw" NativeID:"controllerType=0 controllerNumber=1 scan=8696"	1	501	null	1985.4		K6	S12	54~K6~S2~1~10#69~K6~S7~1~22#68~K6~T8~1~22#69~K6~S9~1~22#71~K6~S12~1~22	1ff642a8-948c-413d-93da-8d73b315f513	0.00700701	1
71	659.604	4	2635.39	2635.38	3.53753	[FTSSDPKELR]	>Orc6	131	140	[NQLFGTPTKVR]	>Orc6	141	151	20180528_Q2_U1_1-10_AB_SA_MVF_20180518_Pch2-Orc-F8.12026.12026.4 File:"20180528_Q2_U1_1-10_AB_SA_MVF_20180518_Pch2-Orc-F8.raw" NativeID:"controllerType=0 controllerNumber=1 scan=12026"	1	1794	null	2746.55		K7	K9	30~T2~K9~0~1#32~S3~K9~0~5#33~S4~K9~0~9#65~K7~T6~1~14#70~K7~T8~1~34#71~K7~K9~1~34	21741cf4-cb28-477d-8248-a9d8c701d654	0.00700701	1
70	539.323	3	1615.95	1615.95	0.664004	[AVVKR]	>Pch2	53	57	[KLESFPK]	>Pch2	58	64	20180528_Q2_U1_1-2_AB_SA_MVF_20180518_Pch2-Orc-F5.10193.10193.3 File:"20180528_Q2_U1_1-2_AB_SA_MVF_20180518_Pch2-Orc-F5.raw" NativeID:"controllerType=0 controllerNumber=1 scan=10193"	1	3823	null	1928.49		K4	K1	70~K4~K1~1~88#63~K4~S4~1~11	8e92626b-2ee5-431d-8f3c-26c5b44bb293	0.00690335	1
70	548.564	4	2191.24	2191.23	1.07844	[KIAIK]	>Pch2	511	515	[VTVEHPDKLEEK]	>His-MBP	47	58	20180528_Q2_U1_1-10_AB_SA_MVF_20180518_Pch2-Orc-F6.10980.10980.4 File:"20180528_Q2_U1_1-10_AB_SA_MVF_20180518_Pch2-Orc-F6.raw" NativeID:"controllerType=0 controllerNumber=1 scan=10980"	1	998	null	2084.25		K1	K8	25~K1~T2~1~9#70~K1~K8~1~90	4bc6501a-88c4-4e7a-bf0b-d17faf9c2ec7	0.00690335	1
70	843.492	3	2528.46	2528.46	1.4419	[KIAIK]	>Pch2	511	515	[DRLKTSIITGQELMR]	>Pch2	65	79	20180528_Q2_U1_1-10_AB_SA_MVF_20180518_Pch2-Orc-F6.18643.18643.3 File:"20180528_Q2_U1_1-10_AB_SA_MVF_20180518_Pch2-Orc-F6.raw" NativeID:"controllerType=0 controllerNumber=1 scan=18643"	1	1353	null	2970.16		K1	S6	69~K1~K4~1~32#70~K1~T5~1~32#70~K1~S6~1~32#52~K1~T9~1~3	85c7602f-b653-48fd-9c8d-1f86eaab3275	0.00690335	1
70	772.734	3	2316.19	2316.18	2.26532	[TNAKSR]	>Orc2	255	260	[FQSTKSYDLVEK]	>Orc3	599	610	20180528_Q2_U1_1-2_AB_SA_MVF_20180518_Pch2-Orc-F5.11136.11136.3 File:"20180528_Q2_U1_1-2_AB_SA_MVF_20180518_Pch2-Orc-F5.raw" NativeID:"controllerType=0 controllerNumber=1 scan=11136"	1	3854	null	2041.88		K4	Y7	65~T1~K5~0~1#62~K4~S3~1~4#64~K4~T4~1~4#69~K4~K5~1~22#69~K4~S6~1~22#70~K4~Y7~1~22#52~S5~K5~0~22	38b49e84-abd4-4556-933d-c874a57383b7	0.00690335	1
70	879.135	3	2635.39	2635.38	2.39772	[FTSSDPKELR]	>Orc6	131	140	[NQLFGTPTKVR]	>Orc6	141	151	20180528_Q2_U1_1-10_AB_SA_MVF_20180518_Pch2-Orc-F4.13326.13326.3 File:"20180528_Q2_U1_1-10_AB_SA_MVF_20180518_Pch2-Orc-F4.raw" NativeID:"controllerType=0 controllerNumber=1 scan=13326"	1	604	null	2710.88		K7	K9	60~T2~K9~0~3#64~S3~K9~0~10#65~S4~K9~0~10#65~K7~T6~1~2#69~K7~T8~1~36#70~K7~K9~1~36	440027f6-453a-47e7-a13e-e24ff2031ec7	0.00690335	1
70	921.963	4	3684.83	3684.82	2.73577	[TTLBKALBQK]	>Pch2	321	330	[FKQTGDSNQEDITTLITNNK]	>Pch2	289	308	20180528_Q2_U1_1-10_AB_SA_MVF_20180518_Pch2-Orc-F8.14822.14822.4 File:"20180528_Q2_U1_1-10_AB_SA_MVF_20180518_Pch2-Orc-F8.raw" NativeID:"controllerType=0 controllerNumber=1 scan=14822"	1	1863	null	3129.42		K5	S7	69~T1~K2~0~3#69~T2~K2~0~3#70~K5~K2~1~8#69~K5~T4~1~1#70~K5~S7~1~45#63~K5~T13~1~12#63~K5~T14~1~12#65~K5~T17~1~12	f217375c-86fe-43e2-b7db-9fa4e6ee408d	0.00690335	1
70	878.969	4	3512.85	3512.84	3.42915	[KLPLMBLSEYFR]	>Pch2	528	539	[DRLKTSIITGQELMR]	>Pch2	65	79	20180528_Q2_U1_1-10_AB_SA_MVF_20180518_Pch2-Orc-F6.29574.29574.4 File:"20180528_Q2_U1_1-10_AB_SA_MVF_20180518_Pch2-Orc-F6.raw" NativeID:"controllerType=0 controllerNumber=1 scan=29574"	1	1680	null	4303.84		K1	S6	70~K1~K4~1~28#70~K1~T5~1~28#70~K1~S6~1~28#62~K1~T9~1~1#67~S8~K4~0~5#69~Y10~K4~0~5	ce543b14-fb20-4b16-8123-44858494b6df	0.00690335	1
70	1063.22	3	3187.64	3187.63	3.45943	[TNAKSR]	>Orc2	255	260	[LLIETQMQNMGNLSANTGPKR]	>Orc2	527	547	20180528_Q2_U1_1-2_AB_SA_MVF_20180518_Pch2-Orc-F7.16404.16404.3 File:"20180528_Q2_U1_1-2_AB_SA_MVF_20180518_Pch2-Orc-F7.raw" NativeID:"controllerType=0 controllerNumber=1 scan=16404"	1	4626	null	2899.39		S5	K20	67~T1~K20~0~27#36~K4~T5~1~1#57~K4~S14~1~5#63~K4~T17~1~9#69~K4~K20~1~27#70~S5~K20~0~27	91fd7925-d850-4594-a649-1d09343ea59f	0.00690335	1
70	704.363	5	3517.79	3517.77	5.18975	[YENGKYDIK]	>His-MBP	183	191	[IMFTGYTHEELKNIIDLR]	>Orc1	622	639	20180528_Q2_U1_1-2_AB_SA_MVF_20180518_Pch2-Orc-F7.23162.23162.5 File:"20180528_Q2_U1_1-2_AB_SA_MVF_20180518_Pch2-Orc-F7.raw" NativeID:"controllerType=0 controllerNumber=1 scan=23162"	1	5223	null	3689.58		K5	T7	62~Y1~K12~0~1#63~K5~T4~1~5#70~K5~Y6~1~27#70~K5~T7~1~27#71~K5~K12~1~18#62~Y6~K12~0~18	a7b490a9-9706-4053-9710-1dbc8e658377	0.00690335	1
69	706.952	2	1412.9	1412.89	1.36738	[KIAIK]	>Pch2	511	515	[LSAARK}	>Pch2	559	565	20180528_Q2_U1_1-2_AB_SA_MVF_20180518_Pch2-Orc-F5.8260.8260.2 File:"20180528_Q2_U1_1-2_AB_SA_MVF_20180518_Pch2-Orc-F5.raw" NativeID:"controllerType=0 controllerNumber=1 scan=8260"	1	3792	null	1697.87		K1	S2	69~K1~S2~1~90#69~K1~K6~1~9	a77825f3-f9be-4879-9b3b-b77541d6c9f1	0.00734214	1
69	551.818	4	2204.25	2204.25	1.49836	[ALKVBK]	>Orc1	706	711	[LNILEYLEKR]	>Orc4	254	263	20180528_Q2_U1_1-2_AB_SA_MVF_20180518_Pch2-Orc-F5.22898.22898.4 File:"20180528_Q2_U1_1-2_AB_SA_MVF_20180518_Pch2-Orc-F5.raw" NativeID:"controllerType=0 controllerNumber=1 scan=22898"	1	4081	null	3633.32		K3	K9	60~K3~Y6~1~20#69~K3~K9~1~79	28ddbdc0-e51a-437a-838d-ab6057a49b7b	0.00734214	1
69	490.781	4	1960.1	1960.1	1.64628	[LSAARK}	>Pch2	559	565	[KLESFPKDR]	>Pch2	58	66	20180528_Q2_U1_1-10_AB_SA_MVF_20180518_Pch2-Orc-F6.9013.9013.4 File:"20180528_Q2_U1_1-10_AB_SA_MVF_20180518_Pch2-Orc-F6.raw" NativeID:"controllerType=0 controllerNumber=1 scan=9013"	1	834	null	1857.3		K6	K7	39~S2~K1~0~2#47~S2~K7~0~15#56~K6~K1~1~17#63~K6~S4~1~15#69~K6~K7~1~48	f853d141-eec4-4874-bb83-f966e4d6ce0c	0.00734214	1
69	685.875	2	1370.74	1370.74	2.62813	[VSGER]	>Orc1	532	536	[KVEPR]	>Orc1	198	202	20180528_Q2_U1_1-2_AB_SA_MVF_20180518_Pch2-Orc-F7.25199.25199.2 File:"20180528_Q2_U1_1-2_AB_SA_MVF_20180518_Pch2-Orc-F7.raw" NativeID:"controllerType=0 controllerNumber=1 scan=25199"	1	5442	null	3928.65		S2	K1	69~S2~K1~0~100	87311c8e-d247-4090-bccb-d9a4edb7b26a	0.00734214	1
69	432.732	6	2591.35	2591.35	2.6571	[WPKYVSR]	>Orc5	266	272	[RNYHKLDVSSNK]	>Orc3	261	272	20180528_Q2_U1_1-10_AB_SA_MVF_20180518_Pch2-Orc-F6.11418.11418.6 File:"20180528_Q2_U1_1-10_AB_SA_MVF_20180518_Pch2-Orc-F6.raw" NativeID:"controllerType=0 controllerNumber=1 scan=11418"	1	1027	null	2134.87		K3	Y3	69~K3~Y3~1~34#69~K3~K5~1~34#64~K3~S9~1~5#62~K3~S10~1~1#45~Y4~K5~0~14#44~S6~K5~0~9	ba9c69b9-01f0-4f01-a74a-4d3aefcba43f	0.00734214	1
68	805.1	3	2413.28	2413.28	0.231713	[RVKSR]	>Orc4	263	267	[KLPLmBLSEYFR]	>Pch2	528	539	20180528_Q2_U1_1-10_AB_SA_MVF_20180518_Pch2-Orc-F6.25251.25251.3 File:"20180528_Q2_U1_1-10_AB_SA_MVF_20180518_Pch2-Orc-F6.raw" NativeID:"controllerType=0 controllerNumber=1 scan=25251"	1	1554	null	3747		K3	K1	68~K3~K1~1~45#50~K3~S8~1~4#53~K3~Y10~1~4#43~S4~K1~0~45	a5142ec0-0be3-4663-a1ea-5278efeb1679	0.00775194	1
68	935.513	2	1870.02	1870.02	0.387804	[KVEPR]	>Orc1	198	202	[GAKTEHYLK]	>Orc1	34	42	20180528_Q2_U1_1-2_AB_SA_MVF_20180518_Pch2-Orc-F5.7095.7095.2 File:"20180528_Q2_U1_1-2_AB_SA_MVF_20180518_Pch2-Orc-F5.raw" NativeID:"controllerType=0 controllerNumber=1 scan=7095"	1	3784	null	1559.12		K1	T4	67~K1~K3~1~47#68~K1~T4~1~47#61~K1~Y7~1~4	f7ea6d54-cbbf-4523-9dd0-0d6199c7a6f1	0.00775194	1
68	664.856	4	2656.4	2656.39	2.92164	[QLGNKITSR]	>Orc1	608	616	[FQSTKSYDLVEK]	>Orc3	599	610	20180528_Q2_U1_1-2_AB_SA_MVF_20180518_Pch2-Orc-F7.13840.13840.4 File:"20180528_Q2_U1_1-2_AB_SA_MVF_20180518_Pch2-Orc-F7.raw" NativeID:"controllerType=0 controllerNumber=1 scan=13840"	1	4469	null	2600.95		K5	Y7	57~K5~S3~1~1#62~K5~T4~1~3#67~K5~K5~1~21#67~K5~S6~1~21#68~K5~Y7~1~21#44~T7~K5~0~21#67~S8~K5~0~6	33c7a396-289a-4e2a-b8e1-e36122bcf986	0.00775194	1
68	805.098	3	2413.28	2413.27	2.97866	[LSAARK}	>Pch2	559	565	[KLPLmBLSEYFR]	>Pch2	528	539	20180528_Q2_U1_1-2_AB_SA_MVF_20180518_Pch2-Orc-F7.21410.21410.3 File:"20180528_Q2_U1_1-2_AB_SA_MVF_20180518_Pch2-Orc-F7.raw" NativeID:"controllerType=0 controllerNumber=1 scan=21410"	1	5018	null	3483.6		K6	K1	42~S2~K1~0~24#68~K6~K1~1~61#57~K6~S8~1~11#58~K6~Y10~1~3	a75d10ef-cfbd-4f97-bb61-c4cf3aea29f3	0.00775194	1
68	1038.57	3	3113.68	3113.67	4.65151	[AVVKR]	>Pch2	53	57	[EGQGSIEIKDPPTEAQQHLIR]	>Pch2	80	100	20180528_Q2_U1_1-2_AB_SA_MVF_20180518_Pch2-Orc-F7.12942.12942.3 File:"20180528_Q2_U1_1-2_AB_SA_MVF_20180518_Pch2-Orc-F7.raw" NativeID:"controllerType=0 controllerNumber=1 scan=12942"	1	4422	null	2496.02		K4	K9	65~K4~S5~1~21#68~K4~K9~1~73#60~K4~T13~1~4	eff6b821-b888-4b4d-ac8b-5720d5493162	0.00775194	1
68	586.574	4	2343.27	2343.26	4.98736	[KVASVSGDAR]	>Orc1	695	704	[LNISVEEAKR]	>Orc1	894	903	20180528_Q2_U1_1-10_AB_SA_MVF_20180518_Pch2-Orc-F4.10693.10693.4 File:"20180528_Q2_U1_1-10_AB_SA_MVF_20180518_Pch2-Orc-F4.raw" NativeID:"controllerType=0 controllerNumber=1 scan=10693"	1	557	null	2293.51		K1	K9	66~K1~S4~1~24#68~K1~K9~1~66#57~S4~K9~0~4#61~S6~K9~0~4	d859c0c9-d269-4ad6-8ad2-dde8abe58fc7	0.00775194	1
68	720.064	3	2158.18	2158.17	5.1943	[STGVK]	>Pch2	496	500	[FFNKYQDILRK]	>Pch2	501	511	20180528_Q2_U1_1-2_AB_SA_MVF_20180518_Pch2-Orc-F7.15716.15716.3 File:"20180528_Q2_U1_1-2_AB_SA_MVF_20180518_Pch2-Orc-F7.raw" NativeID:"controllerType=0 controllerNumber=1 scan=15716"	1	4590	null	2819.24		T2	K4	69~S1~K4~0~9#68~T2~K4~0~90	783c86b4-7bef-45aa-9b94-8c73776cdf38	0.00775194	1
67	839.141	3	2515.41	2515.4	1.99962	[RALKVBK]	>Orc1	705	711	[EVVKELLSSSAQR]	>Orc1	491	503	20180528_Q2_U1_1-10_AB_SA_MVF_20180518_Pch2-Orc-F6.14337.14337.3 File:"20180528_Q2_U1_1-10_AB_SA_MVF_20180518_Pch2-Orc-F6.raw" NativeID:"controllerType=0 controllerNumber=1 scan=14337"	1	1181	null	2471.96		K4	S10	68~K4~K4~1~24#61~K4~S8~1~3#62~K4~S9~1~11#67~K4~S10~1~61	83d85336-3674-4033-bc11-4d0bc9649467	0.00820068	1
67	884.696	4	3535.76	3535.74	4.43731	[BSTVDISGR]	>Pch2	516	524	[EGQGSIEIKDPPTEAQQHLIR]	>Pch2	80	100	20180528_Q2_U1_1-10_AB_SA_MVF_20180518_Pch2-Orc-F8.13908.13908.4 File:"20180528_Q2_U1_1-10_AB_SA_MVF_20180518_Pch2-Orc-F8.raw" NativeID:"controllerType=0 controllerNumber=1 scan=13908"	1	1835	null	3008.75		S7	K9	54~S2~K9~0~33#66~T3~K9~0~33#67~S7~K9~0~33	8d5470a9-be71-43ca-87a3-4b4d80c78195	0.00820068	1
66	758.446	3	2273.32	2273.33	-0.940653	[KIAIK]	>Pch2	511	515	[LKTSIITGQELmR]	>Pch2	67	79	20180528_Q2_U1_1-2_AB_SA_MVF_20180518_Pch2-Orc-F5.16440.16440.3 File:"20180528_Q2_U1_1-2_AB_SA_MVF_20180518_Pch2-Orc-F5.raw" NativeID:"controllerType=0 controllerNumber=1 scan=16440"	1	3967	null	2715.92		K1	K2	66~K1~K2~1~61#71~K1~T3~1~24#65~K1~S4~1~11#34~K1~T7~1~3	c9ff64bf-ddf9-44c2-9a82-a37fabf5a3ae	0.00816523	1
66	669.865	4	2676.44	2676.44	0.304573	[LESFPKDR]	>Pch2	59	66	[LKTSIITGQELMR]	>Pch2	67	79	20180528_Q2_U1_1-2_AB_SA_MVF_20180518_Pch2-Orc-F5.19815.19815.4 File:"20180528_Q2_U1_1-2_AB_SA_MVF_20180518_Pch2-Orc-F5.raw" NativeID:"controllerType=0 controllerNumber=1 scan=19815"	1	4027	null	3179.15		K6	K2	25~S3~K2~0~2#66~K6~K2~1~53#64~K6~T3~1~24#62~K6~S4~1~13#54~K6~T7~1~6	2848b960-e633-4689-a935-0e8b5a47a7a6	0.00816523	1
66	799.766	3	2397.28	2397.28	2.16026	[LSAARK}	>Pch2	559	565	[KLPLMBLSEYFR]	>Pch2	528	539	20180528_Q2_U1_1-2_AB_SA_MVF_20180518_Pch2-Orc-F7.24458.24458.3 File:"20180528_Q2_U1_1-2_AB_SA_MVF_20180518_Pch2-Orc-F7.raw" NativeID:"controllerType=0 controllerNumber=1 scan=24458"	1	5384	null	3842.01		K6	K1	40~S2~K1~0~3#66~K6~K1~1~61#54~K6~S8~1~11#58~K6~Y10~1~24	f3d7c8c5-08a1-423c-8772-023d14a5dc9c	0.00816523	1
65	799.765	3	2397.28	2397.28	0.508827	[LSAARK}	>Pch2	559	565	[KLPLMBLSEYFR]	>Pch2	528	539	20180528_Q2_U1_1-2_AB_SA_MVF_20180518_Pch2-Orc-F7.23738.23738.3 File:"20180528_Q2_U1_1-2_AB_SA_MVF_20180518_Pch2-Orc-F7.raw" NativeID:"controllerType=0 controllerNumber=1 scan=23738"	1	5311	null	3757.62		K6	K1	62~S2~K1~0~45#65~K6~K1~1~45#46~K6~S8~1~4#47~K6~Y10~1~4	3d70dc18-b25b-4fde-a4da-f1ede8809bcc	0.00906056	1
65	754.087	3	2260.25	2260.24	1.63168	[LSAARK}	>Pch2	559	565	[IAIKBSTVDISGR]	>Pch2	512	524	20180528_Q2_U1_1-10_AB_SA_MVF_20180518_Pch2-Orc-F6.13993.13993.3 File:"20180528_Q2_U1_1-10_AB_SA_MVF_20180518_Pch2-Orc-F6.raw" NativeID:"controllerType=0 controllerNumber=1 scan=13993"	1	1156	null	2432.39		K6	K4	61~S2~K4~0~15#65~K6~K4~1~47#61~K6~S6~1~3#61~K6~T7~1~3#67~K6~S11~1~31	e5569b8f-084d-4546-8eeb-a9c3f5be255a	0.00906056	1
65	792.182	4	3165.71	3165.7	1.99075	[LSAARK}	>Pch2	559	565	[ISIEQQSTSHVSIKLNFHEK]	>Pch2	136	155	20180528_Q2_U1_1-10_AB_SA_MVF_20180518_Pch2-Orc-F6.14665.14665.4 File:"20180528_Q2_U1_1-10_AB_SA_MVF_20180518_Pch2-Orc-F6.raw" NativeID:"controllerType=0 controllerNumber=1 scan=14665"	1	1197	null	2509.82		K6	K14	40~S2~K14~0~1#43~K6~S2~1~3#60~K6~S7~1~6#62~K6~T8~1~10#63~K6~S9~1~14#64~K6~S12~1~21#65~K6~K14~1~41	e0644b1a-f001-452f-b3e7-2a80e68a988c	0.00906056	1
65	904.833	3	2712.48	2712.48	2.894	[STGVKFFNK]	>Pch2	496	504	[LKTSIITGQELMR]	>Pch2	67	79	20180528_Q2_U1_1-10_AB_SA_MVF_20180518_Pch2-Orc-F6.21862.21862.3 File:"20180528_Q2_U1_1-10_AB_SA_MVF_20180518_Pch2-Orc-F6.raw" NativeID:"controllerType=0 controllerNumber=1 scan=21862"	1	1431	null	3345.01		K5	K2	63~S1~K2~0~14#63~T2~K2~0~14#65~K5~K2~1~54#56~K5~T3~1~11#51~K5~S4~1~2#56~K5~T7~1~2	0092219a-260a-45e0-8492-834b754445a2	0.00906056	1
65	651.12	4	2601.46	2601.45	3.42513	[LSAARK}	>Pch2	559	565	[DRLKTSIITGQELMR]	>Pch2	65	79	20180528_Q2_U1_1-2_AB_SA_MVF_20180518_Pch2-Orc-F5.17089.17089.4 File:"20180528_Q2_U1_1-2_AB_SA_MVF_20180518_Pch2-Orc-F5.raw" NativeID:"controllerType=0 controllerNumber=1 scan=17089"	1	3986	null	2799.49		K6	S6	44~S2~K4~0~2#64~K6~K4~1~30#64~K6~T5~1~30#65~K6~S6~1~30#49~K6~T9~1~7	e8a837ac-f02d-4984-a6f7-9ea4fe1986e1	0.00906056	1
64	612.322	3	1834.95	1834.96	-1.56093	[RVKSR]	>Orc4	263	267	[BSTVDISGR]	>Pch2	516	524	20180528_Q2_U1_1-2_AB_SA_MVF_20180518_Pch2-Orc-F7.9867.9867.3 File:"20180528_Q2_U1_1-2_AB_SA_MVF_20180518_Pch2-Orc-F7.raw" NativeID:"controllerType=0 controllerNumber=1 scan=9867"	1	4251	null	2136.1		K3	S7	58~K3~S2~1~21#57~K3~T3~1~4#64~K3~S7~1~73	de82e102-7617-453f-978c-697b50914c3f	0.00990099	1
64	1037.56	2	2074.11	2074.1	0.840651	[SSDGIKLGR]	>Orc1	44	52	[TEHYLKR]	>Orc1	37	43	20180528_Q2_U1_1-2_AB_SA_MVF_20180518_Pch2-Orc-F7.8373.8373.2 File:"20180528_Q2_U1_1-2_AB_SA_MVF_20180518_Pch2-Orc-F7.raw" NativeID:"controllerType=0 controllerNumber=1 scan=8373"	1	4182	null	1955.6		K6	K6	51~S1~K6~0~3#52~S2~K6~0~3#51~K6~T1~1~8#58~K6~Y4~1~28#64~K6~K6~1~56	fb2e10aa-916c-46f5-9295-7fa3d29086bf	0.00990099	1
64	799.776	3	2397.31	2397.31	1.71746	[LSAARK}	>Pch2	559	565	[ISIEQQSTSHVSIK]	>Pch2	136	149	20180528_Q2_U1_1-10_AB_SA_MVF_20180518_Pch2-Orc-F8.7023.7023.3 File:"20180528_Q2_U1_1-10_AB_SA_MVF_20180518_Pch2-Orc-F8.raw" NativeID:"controllerType=0 controllerNumber=1 scan=7023"	1	1737	null	1985.91		K6	S12	23~K6~S2~1~2#55~K6~S7~1~7#58~K6~T8~1~16#58~K6~S9~1~16#64~K6~S12~1~58	a70d2195-83dd-4fee-bf26-589384d80289	0.00990099	1
64	908.04	2	1815.07	1815.07	2.79117	[LWLKK]	>Orc4	450	454	[MIKAINSR]	>Orc4	418	425	20180528_Q2_U1_1-2_AB_SA_MVF_20180518_Pch2-Orc-F5.15475.15475.2 File:"20180528_Q2_U1_1-2_AB_SA_MVF_20180518_Pch2-Orc-F5.raw" NativeID:"controllerType=0 controllerNumber=1 scan=15475"	1	3965	null	2590.8		K4	K3	64~K4~K3~1~90#65~K4~S7~1~9	ce110003-265b-4d1c-aa3b-ecb768f7aba7	0.00990099	1
64	864.457	3	2591.36	2591.35	3.03932	[WPKYVSR]	>Orc5	266	272	[RNYHKLDVSSNK]	>Orc3	261	272	20180528_Q2_U1_1-10_AB_SA_MVF_20180518_Pch2-Orc-F6.11387.11387.3 File:"20180528_Q2_U1_1-10_AB_SA_MVF_20180518_Pch2-Orc-F6.raw" NativeID:"controllerType=0 controllerNumber=1 scan=11387"	1	1019	null	2131.21		S6	K5	61~K3~Y3~1~23#62~K3~K5~1~23#49~K3~S9~1~5#50~K3~S10~1~1#63~Y4~K5~0~23#64~S6~K5~0~23	5e3f3e41-50ac-43a0-ae06-d67c53866cde	0.00990099	1
64	754.089	3	2260.25	2260.24	4.29584	[LSAARK}	>Pch2	559	565	[IAIKBSTVDISGR]	>Pch2	512	524	20180528_Q2_U1_1-10_AB_SA_MVF_20180518_Pch2-Orc-F4.11251.11251.3 File:"20180528_Q2_U1_1-10_AB_SA_MVF_20180518_Pch2-Orc-F4.raw" NativeID:"controllerType=0 controllerNumber=1 scan=11251"	1	570	null	2381.71		K6	K4	62~S2~K4~0~35#64~K6~K4~1~35#63~K6~S6~1~3#63~K6~T7~1~3#70~K6~S11~1~22	f531fa37-42d2-45a3-b7fb-cc5be8551f05	0.00990099	1
64	1062.31	4	4246.22	4246.2	4.43122	[ERLYSYATISLKIAR]	>Pch2	274	288	[FKQTGDSNQEDITTLITNNK]	>Pch2	289	308	20180528_Q2_U1_1-2_AB_SA_MVF_20180518_Pch2-Orc-F7.23225.23225.4 File:"20180528_Q2_U1_1-2_AB_SA_MVF_20180518_Pch2-Orc-F7.raw" NativeID:"controllerType=0 controllerNumber=1 scan=23225"	1	5239	null	3697.06		Y6	K2	63~Y4~K2~0~20#64~S5~K2~0~20#64~Y6~K2~0~20#26~T8~K2~0~11#63~S10~K2~0~7#64~K12~K2~1~7#61~K12~T4~1~4#58~K12~S7~1~2#53~K12~T13~1~1#53~K12~T14~1~1#55~K12~T17~1~1	43420ff8-ace0-43ce-96c2-580aff5594ce	0.00990099	1
63	629.699	3	1887.08	1887.08	1.12842	[AVVKR]	>Pch2	53	57	[KLESFPKDR]	>Pch2	58	66	20180528_Q2_U1_1-10_AB_SA_MVF_20180518_Pch2-Orc-F4.7214.7214.3 File:"20180528_Q2_U1_1-10_AB_SA_MVF_20180518_Pch2-Orc-F4.raw" NativeID:"controllerType=0 controllerNumber=1 scan=7214"	1	447	null	1764.49		K4	K7	37~K4~K1~1~4#52~K4~S4~1~21#63~K4~K7~1~73	deb5e7f7-1c77-45f3-9fb8-7e3b3e43fa6d	0.0102564	1
63	524.798	4	2096.17	2096.17	1.59745	[KRGRPR]	>Orc2	77	82	[KIQEELTDR]	>Orc2	83	91	20180528_Q2_U1_1-10_AB_SA_MVF_20180518_Pch2-Orc-F6.5732.5732.4 File:"20180528_Q2_U1_1-10_AB_SA_MVF_20180518_Pch2-Orc-F6.raw" NativeID:"controllerType=0 controllerNumber=1 scan=5732"	1	758	null	1474.67		K1	K1	63~K1~K1~1~90#48~K1~T7~1~9	bb801d56-9c53-457c-9bf2-85ad6295560c	0.0102564	1
63	648.594	4	2591.35	2591.35	1.82996	[WPKYVSR]	>Orc5	266	272	[RNYHKLDVSSNK]	>Orc3	261	272	20180528_Q2_U1_1-10_AB_SA_MVF_20180518_Pch2-Orc-F6.11567.11567.4 File:"20180528_Q2_U1_1-10_AB_SA_MVF_20180518_Pch2-Orc-F6.raw" NativeID:"controllerType=0 controllerNumber=1 scan=11567"	1	1041	null	2151.76		K3	K5	56~K3~Y3~1~25#63~K3~K5~1~48#60~K3~S9~1~10#59~K3~S10~1~10#62~Y4~K5~0~2#63~S6~K5~0~2	c88200dc-2111-4e6f-832a-8a640f78184e	0.0102564	1
63	590.583	4	2359.31	2359.3	3.2228	[ALKVBK]	>Orc1	706	711	[EVVKELLSSSAQR]	>Orc1	491	503	20180528_Q2_U1_1-2_AB_SA_MVF_20180518_Pch2-Orc-F7.15164.15164.4 File:"20180528_Q2_U1_1-2_AB_SA_MVF_20180518_Pch2-Orc-F7.raw" NativeID:"controllerType=0 controllerNumber=1 scan=15164"	1	4537	null	2755.02		K3	S10	66~K3~K4~1~3#62~K3~S8~1~32#63~K3~S9~1~32#63~K3~S10~1~32	4e4d77f3-f4a2-4cda-b15b-4bc83bcf64ef	0.0102564	1
63	1402.78	2	2804.54	2804.53	3.56953	[KLESFPK]	>Pch2	58	64	[DRLKTSIITGQELMR]	>Pch2	65	79	20180528_Q2_U1_1-10_AB_SA_MVF_20180518_Pch2-Orc-F6.20093.20093.2 File:"20180528_Q2_U1_1-10_AB_SA_MVF_20180518_Pch2-Orc-F6.raw" NativeID:"controllerType=0 controllerNumber=1 scan=20093"	1	1391	null	3138.65		S4	K4	68~K1~K4~1~12#68~K1~T5~1~12#69~K1~S6~1~12#68~K1~T9~1~2#63~S4~K4~0~61	1f034073-7a9c-43d8-829a-41d2a0125f31	0.0102564	1
62	799.767	3	2397.29	2397.29	-1.46912	[RVKSR]	>Orc4	263	267	[KLPLMBLSEYFR]	>Pch2	528	539	20180528_Q2_U1_1-10_AB_SA_MVF_20180518_Pch2-Orc-F4.19682.19682.3 File:"20180528_Q2_U1_1-10_AB_SA_MVF_20180518_Pch2-Orc-F4.raw" NativeID:"controllerType=0 controllerNumber=1 scan=19682"	1	722	null	3734.83		S4	K1	62~K3~K1~1~45#40~K3~S8~1~4#41~K3~Y10~1~4#62~S4~K1~0~45	c50afd95-2ad3-4174-909b-224a8566fb7a	0.0115101	1
62	755.414	3	2264.23	2264.22	1.90589	[LSAARK}	>Pch2	559	565	[VTVEHPDKLEEK]	>His-MBP	47	58	20180528_Q2_U1_1-2_AB_SA_MVF_20180518_Pch2-Orc-F7.7651.7651.3 File:"20180528_Q2_U1_1-2_AB_SA_MVF_20180518_Pch2-Orc-F7.raw" NativeID:"controllerType=0 controllerNumber=1 scan=7651"	1	4156	null	1868.26		K6	K8	55~S2~K8~0~21#39~K6~T2~1~4#62~K6~K8~1~73	45a00ec5-8e86-493a-9193-b1ec678c282f	0.0115101	1
62	853.709	4	3411.81	3411.81	1.93414	[HIPFVKLLSGK]	>Orc3	38	48	[SHYTVYPSLPQSNKNDK]	>Orc3	21	37	20180528_Q2_U1_1-10_AB_SA_MVF_20180518_Pch2-Orc-F6.19603.19603.4 File:"20180528_Q2_U1_1-10_AB_SA_MVF_20180518_Pch2-Orc-F6.raw" NativeID:"controllerType=0 controllerNumber=1 scan=19603"	1	1367	null	3081.49		K6	S12	50~K6~S1~1~3#51~K6~Y3~1~7#48~K6~T4~1~3#48~K6~Y6~1~10#56~K6~S8~1~14#62~K6~S12~1~37#62~K6~K14~1~21#62~S9~K14~0~1	f3416584-6f85-4f71-9fad-db15ace414e5	0.0115101	1
62	879.135	3	2635.39	2635.38	2.31453	[FTSSDPKELR]	>Orc6	131	140	[NQLFGTPTKVR]	>Orc6	141	151	20180528_Q2_U1_1-2_AB_SA_MVF_20180518_Pch2-Orc-F5.16691.16691.3 File:"20180528_Q2_U1_1-2_AB_SA_MVF_20180518_Pch2-Orc-F5.raw" NativeID:"controllerType=0 controllerNumber=1 scan=16691"	1	3976	null	2748.03		K7	K9	55~T2~K9~0~5#58~S3~K9~0~10#58~S4~K9~0~10#57~K7~T6~1~1#62~K7~T8~1~36#62~K7~K9~1~36	90641b78-d86c-4e35-ad76-84dc2159588e	0.0115101	1
62	1160.27	3	3478.79	3478.78	2.43754	[QLGNKITSR]	>Orc1	608	616	[FKQTGDSNQEDITTLITNNK]	>Pch2	289	308	20180528_Q2_U1_1-10_AB_SA_MVF_20180518_Pch2-Orc-F8.13956.13956.3 File:"20180528_Q2_U1_1-10_AB_SA_MVF_20180518_Pch2-Orc-F8.raw" NativeID:"controllerType=0 controllerNumber=1 scan=13956"	1	1838	null	3015.08		S8	K2	61~K5~K2~1~26#57~K5~T4~1~6#55~K5~S7~1~1#56~K5~T13~1~9#55~K5~T14~1~2#55~K5~T17~1~2#36~T7~K2~0~26#62~S8~K2~0~26	4059c17c-fc3f-404d-9212-6b46d5d11ae0	0.0115101	1
62	628.33	4	2510.3	2510.29	3.60896	[KEVNPR]	>Orc5	369	374	[KLPLmBLSEYFR]	>Pch2	528	539	20180528_Q2_U1_1-2_AB_SA_MVF_20180518_Pch2-Orc-F7.33327.33327.4 File:"20180528_Q2_U1_1-2_AB_SA_MVF_20180518_Pch2-Orc-F7.raw" NativeID:"controllerType=0 controllerNumber=1 scan=33327"	1	5897	null	4910.01		K1	K1	62~K1~K1~1~83#44~K1~S8~1~8#44~K1~Y10~1~8	af87867a-595d-4ba4-a2f8-5ad5fc635b89	0.0115101	1
62	823.443	3	2468.32	2468.3	4.79085	[QSIIQK]	>Orc4	88	93	[KLPLMBLSEYFR]	>Pch2	528	539	20180528_Q2_U1_1-2_AB_SA_MVF_20180518_Pch2-Orc-F7.23533.23533.3 File:"20180528_Q2_U1_1-2_AB_SA_MVF_20180518_Pch2-Orc-F7.raw" NativeID:"controllerType=0 controllerNumber=1 scan=23533"	1	5295	null	3733.31		S2	K1	62~S2~K1~0~100	d71cf88b-8934-4057-9afb-2b75c83db3d4	0.0115101	1
62	673.136	4	2689.52	2689.51	4.94557	[RKLESFPK]	>Pch2	57	64	[LKTSIITGQELMR]	>Pch2	67	79	20180528_Q2_U1_1-2_AB_SA_MVF_20180518_Pch2-Orc-F7.16313.16313.4 File:"20180528_Q2_U1_1-2_AB_SA_MVF_20180518_Pch2-Orc-F7.raw" NativeID:"controllerType=0 controllerNumber=1 scan=16313"	1	4618	null	2888.9		S5	K2	61~K2~K2~1~38#54~K2~T3~1~13#51~K2~S4~1~7#36~K2~T7~1~2#62~S5~K2~0~38	c139490b-98ef-4023-a473-e68c82ed5002	0.0115101	1
61	621.001	3	1860.99	1860.99	0.660724	[TNAKSR]	>Orc2	255	260	[KVASVSGDAR]	>Orc1	695	704	20180528_Q2_U1_1-2_AB_SA_MVF_20180518_Pch2-Orc-F5.5241.5241.3 File:"20180528_Q2_U1_1-2_AB_SA_MVF_20180518_Pch2-Orc-F5.raw" NativeID:"controllerType=0 controllerNumber=1 scan=5241"	1	3773	null	1337.6		K4	K1	57~T1~K1~0~15#61~K4~K1~1~39#48~K4~S4~1~3#45~K4~S6~1~3#50~S5~K1~0~39	127dcdd6-b950-474d-973b-27b937e853c4	0.0127157	1
61	493.952	3	1479.84	1479.84	1.29695	[GRKPK]	>Orc1	331	335	[DPSKPR]	>Orc1	336	341	20180528_Q2_U1_1-10_AB_SA_MVF_20180518_Pch2-Orc-F6.3720.3720.3 File:"20180528_Q2_U1_1-10_AB_SA_MVF_20180518_Pch2-Orc-F6.raw" NativeID:"controllerType=0 controllerNumber=1 scan=3720"	1	741	null	1228.26		K3	K4	60~K3~S3~1~50#61~K3~K4~1~50	c9a2be37-0fc0-486f-bbb1-945ff9920725	0.0127157	1
61	935.518	3	2804.54	2804.53	2.14297	[KLESFPKDR]	>Pch2	58	66	[LKTSIITGQELMR]	>Pch2	67	79	20180528_Q2_U1_1-2_AB_SA_MVF_20180518_Pch2-Orc-F5.17933.17933.3 File:"20180528_Q2_U1_1-2_AB_SA_MVF_20180518_Pch2-Orc-F5.raw" NativeID:"controllerType=0 controllerNumber=1 scan=17933"	1	3995	null	2913.99		K7	T3	36~K1~K2~1~2#32~K1~T3~1~13#32~K1~S4~1~1#31~K1~T7~1~1#78~S4~K2~0~9#82~K7~K2~1~24#61~K7~T3~1~25#72~K7~S4~1~11#58~K7~T7~1~11	b015116b-c7db-4190-9d70-059a7cc09809	0.0127157	1
61	799.766	3	2397.28	2397.28	2.15281	[LSAARK}	>Pch2	559	565	[KLPLMBLSEYFR]	>Pch2	528	539	20180528_Q2_U1_1-2_AB_SA_MVF_20180518_Pch2-Orc-F7.23914.23914.3 File:"20180528_Q2_U1_1-2_AB_SA_MVF_20180518_Pch2-Orc-F7.raw" NativeID:"controllerType=0 controllerNumber=1 scan=23914"	1	5323	null	3778.46		K6	K1	59~S2~K1~0~45#61~K6~K1~1~45#43~K6~S8~1~4#44~K6~Y10~1~4	9c8a5d73-9161-4492-aeb7-45c8fce3003a	0.0127157	1
61	884.694	4	3535.75	3535.74	2.21589	[BSTVDISGR]	>Pch2	516	524	[EGQGSIEIKDPPTEAQQHLIR]	>Pch2	80	100	20180528_Q2_U1_1-2_AB_SA_MVF_20180518_Pch2-Orc-F7.17429.17429.4 File:"20180528_Q2_U1_1-2_AB_SA_MVF_20180518_Pch2-Orc-F7.raw" NativeID:"controllerType=0 controllerNumber=1 scan=17429"	1	4712	null	3018.99		S2	K9	61~S2~K9~0~73#79~T3~K9~0~21#79~S7~K9~0~4	9e385875-fb8c-44ca-93a1-b148f6d81e4c	0.0127157	1
61	962.169	3	2884.49	2884.48	2.45811	[WPKYVSR]	>Orc5	266	272	[AEISDLLYSETTQKR]	>Orc3	85	99	20180528_Q2_U1_1-10_AB_SA_MVF_20180518_Pch2-Orc-F4.17981.17981.3 File:"20180528_Q2_U1_1-10_AB_SA_MVF_20180518_Pch2-Orc-F4.raw" NativeID:"controllerType=0 controllerNumber=1 scan=17981"	1	685	null	3458.46		S6	K14	38~K3~S4~1~1#47~K3~Y8~1~3#51~K3~S9~1~5#57~K3~T11~1~7#58~K3~T12~1~20#59~K3~K14~1~20#60~Y4~K14~0~20#61~S6~K14~0~20	3ac2c1bd-eea0-47e7-a079-b0f08550d1f8	0.0127157	1
61	765.455	3	2294.35	2294.34	2.93504	[LWLKK]	>Orc4	450	454	[WKVNVPWEIIK]	>Orc5	450	460	20180528_Q2_U1_1-2_AB_SA_MVF_20180518_Pch2-Orc-F5.25549.25549.3 File:"20180528_Q2_U1_1-2_AB_SA_MVF_20180518_Pch2-Orc-F5.raw" NativeID:"controllerType=0 controllerNumber=1 scan=25549"	1	4117	null	4038.75		K4	K2	61~K4~K2~1~100	0ee37677-aa72-4dcb-9e53-05fe2f184a1f	0.0127157	1
60	805.097	3	2413.28	2413.27	1.02677	[LSAARK}	>Pch2	559	565	[KLPLmBLSEYFR]	>Pch2	528	539	20180528_Q2_U1_1-2_AB_SA_MVF_20180518_Pch2-Orc-F7.21593.21593.3 File:"20180528_Q2_U1_1-2_AB_SA_MVF_20180518_Pch2-Orc-F7.raw" NativeID:"controllerType=0 controllerNumber=1 scan=21593"	1	5057	null	3505.24		K6	K1	57~S2~K1~0~45#60~K6~K1~1~45#43~K6~S8~1~4#44~K6~Y10~1~4	9b24756c-f93b-4360-978a-eb6648a1d5a8	0.0135318	1
60	600.076	4	2397.28	2397.28	1.48595	[LSAARK}	>Pch2	559	565	[KLPLMBLSEYFR]	>Pch2	528	539	20180528_Q2_U1_1-2_AB_SA_MVF_20180518_Pch2-Orc-F7.24167.24167.4 File:"20180528_Q2_U1_1-2_AB_SA_MVF_20180518_Pch2-Orc-F7.raw" NativeID:"controllerType=0 controllerNumber=1 scan=24167"	1	5352	null	3808.3		K6	K1	56~S2~K1~0~11#60~K6~K1~1~61#34~K6~S8~1~3#36~K6~Y10~1~24	537d3aaa-1de5-42bd-bc22-d99f665269c4	0.0135318	1
60	612.321	3	1834.95	1834.94	1.69545	[LSAARK}	>Pch2	559	565	[BSTVDISGR]	>Pch2	516	524	20180528_Q2_U1_1-2_AB_SA_MVF_20180518_Pch2-Orc-F7.10051.10051.3 File:"20180528_Q2_U1_1-2_AB_SA_MVF_20180518_Pch2-Orc-F7.raw" NativeID:"controllerType=0 controllerNumber=1 scan=10051"	1	4255	null	2157.99		K6	S7	54~K6~S2~1~8#54~K6~T3~1~8#60~K6~S7~1~83	d3adafd6-b989-4ac6-92cd-71231c4cecea	0.0135318	1
60	754.089	3	2260.25	2260.24	3.23574	[LSAARK}	>Pch2	559	565	[IAIKBSTVDISGR]	>Pch2	512	524	20180528_Q2_U1_1-2_AB_SA_MVF_20180518_Pch2-Orc-F7.12432.12432.3 File:"20180528_Q2_U1_1-2_AB_SA_MVF_20180518_Pch2-Orc-F7.raw" NativeID:"controllerType=0 controllerNumber=1 scan=12432"	1	4373	null	2436.77		K6	S11	55~S2~K4~0~13#59~K6~K4~1~32#55~K6~S6~1~7#55~K6~T7~1~2#60~K6~S11~1~44	13a7aa6f-d854-44ef-8901-a03092c8e9de	0.0135318	1
60	604.076	4	2413.28	2413.27	3.59501	[LSAARK}	>Pch2	559	565	[KLPLmBLSEYFR]	>Pch2	528	539	20180528_Q2_U1_1-10_AB_SA_MVF_20180518_Pch2-Orc-F6.22812.22812.4 File:"20180528_Q2_U1_1-10_AB_SA_MVF_20180518_Pch2-Orc-F6.raw" NativeID:"controllerType=0 controllerNumber=1 scan=22812"	1	1451	null	3457.42		K6	K1	58~S2~K1~0~45#60~K6~K1~1~45#34~K6~S8~1~4#35~K6~Y10~1~4	d453cfb0-7f2e-495e-9bb4-3b4cec6f3b08	0.0135318	1
59	1103.54	3	3308.6	3308.6	0.286	[VIKBMFR]	>Pch2	16	22	[EDVQISSLHSGSDSKQNSNK]	>Pch2	23	42	20180528_Q2_U1_1-10_AB_SA_MVF_20180518_Pch2-Orc-F6.14427.14427.3 File:"20180528_Q2_U1_1-10_AB_SA_MVF_20180518_Pch2-Orc-F6.raw" NativeID:"controllerType=0 controllerNumber=1 scan=14427"	1	1187	null	2482.23		K3	S18	45~K3~S6~1~1#46~K3~S7~1~3#52~K3~S10~1~20#53~K3~S12~1~6#57~K3~S14~1~14#57~K3~K15~1~14#59~K3~S18~1~39	1bab3125-df48-44cc-9bf2-8e65523afd86	0.0142412	1
59	778.862	2	1556.72	1556.72	0.521713	[WSABK]	>Orc3	443	447	[EYKDR]	>Orc3	448	452	20180528_Q2_U1_1-2_AB_SA_MVF_20180518_Pch2-Orc-F5.6580.6580.2 File:"20180528_Q2_U1_1-2_AB_SA_MVF_20180518_Pch2-Orc-F5.raw" NativeID:"controllerType=0 controllerNumber=1 scan=6580"	1	3782	null	1495.86		S2	K3	59~S2~K3~0~100	d8100e3c-086a-422f-a2cb-ad01d9f42a79	0.0142412	1
59	754.088	3	2260.25	2260.24	1.81041	[LSAARK}	>Pch2	559	565	[IAIKBSTVDISGR]	>Pch2	512	524	20180528_Q2_U1_1-2_AB_SA_MVF_20180518_Pch2-Orc-F5.13998.13998.3 File:"20180528_Q2_U1_1-2_AB_SA_MVF_20180518_Pch2-Orc-F5.raw" NativeID:"controllerType=0 controllerNumber=1 scan=13998"	1	3948	null	2402.98		K6	S11	51~S2~K4~0~19#53~K6~K4~1~19#51~K6~S6~1~3#52~K6~T7~1~3#59~K6~S11~1~55	cb5efc91-083d-4f6e-b0e0-c74f52023a0c	0.0142412	1
59	472.527	4	1887.09	1887.08	2.40837	[AVVKR]	>Pch2	53	57	[KLESFPKDR]	>Pch2	58	66	20180528_Q2_U1_1-2_AB_SA_MVF_20180518_Pch2-Orc-F5.8765.8765.4 File:"20180528_Q2_U1_1-2_AB_SA_MVF_20180518_Pch2-Orc-F5.raw" NativeID:"controllerType=0 controllerNumber=1 scan=8765"	1	3795	null	1757.41		K4	K7	34~K4~K1~1~4#37~K4~S4~1~21#59~K4~K7~1~73	f8530ebf-0390-4a9a-b4d4-e71d9f99a06f	0.0142412	1
59	972.302	5	4857.48	4857.46	3.81261	[LLIETQMQNMGNLSANTGPKR]	>Orc2	527	547	[EGQGSIEIKDPPTEAQQHLIR]	>Pch2	80	100	20180528_Q2_U1_1-10_AB_SA_MVF_20180518_Pch2-Orc-F8.16756.16756.5 File:"20180528_Q2_U1_1-10_AB_SA_MVF_20180518_Pch2-Orc-F8.raw" NativeID:"controllerType=0 controllerNumber=1 scan=16756"	1	1953	null	3375.34		K20	K9	42~T5~K9~0~5#50~S14~K9~0~14#59~T17~K9~0~35#54~K20~S5~1~5#59~K20~K9~1~35#53~K20~T13~1~1	be7a812e-8bb8-4133-b314-91af8d0e3f83	0.0142412	1
59	669.868	4	2676.45	2676.44	4.16021	[LESFPKDR]	>Pch2	59	66	[LKTSIITGQELMR]	>Pch2	67	79	20180528_Q2_U1_1-2_AB_SA_MVF_20180518_Pch2-Orc-F5.19966.19966.4 File:"20180528_Q2_U1_1-2_AB_SA_MVF_20180518_Pch2-Orc-F5.raw" NativeID:"controllerType=0 controllerNumber=1 scan=19966"	1	4031	null	3200.52		K6	K2	21~S3~K2~0~23#59~K6~K2~1~52#58~K6~T3~1~13#57~K6~S4~1~7#51~K6~T7~1~2	71693d84-a6c8-483d-a0b4-132b4241432d	0.0142412	1
59	648.033	3	1942.08	1942.08	4.62348	[SHSNK]	>Orc6	202	206	[KLGEFLNLLK]	>Pch2	43	52	20180528_Q2_U1_1-2_AB_SA_MVF_20180518_Pch2-Orc-F7.31957.31957.3 File:"20180528_Q2_U1_1-2_AB_SA_MVF_20180518_Pch2-Orc-F7.raw" NativeID:"controllerType=0 controllerNumber=1 scan=31957"	1	5838	null	4738.52		S3	K1	58~S1~K1~0~50#59~S3~K1~0~50	c75c9b4c-2dbf-4cf0-af5a-d38d1ce67abe	0.0142412	1
58	916.118	3	2746.34	2746.34	0.930417	[BSTVDISGR]	>Pch2	516	524	[KLPLMBLSEYFR]	>Pch2	528	539	20180528_Q2_U1_1-10_AB_SA_MVF_20180518_Pch2-Orc-F6.30539.30539.3 File:"20180528_Q2_U1_1-10_AB_SA_MVF_20180518_Pch2-Orc-F6.raw" NativeID:"controllerType=0 controllerNumber=1 scan=30539"	1	1692	null	4439.66		S7	K1	56~S2~K1~0~33#57~T3~K1~0~33#58~S7~K1~0~33	b171f17d-f49f-4451-90d9-fb327821e08d	0.0158311	1
58	808.481	2	1615.95	1615.95	1.04728	[AVVKR]	>Pch2	53	57	[KLESFPK]	>Pch2	58	64	20180528_Q2_U1_1-10_AB_SA_MVF_20180518_Pch2-Orc-F6.9975.9975.2 File:"20180528_Q2_U1_1-10_AB_SA_MVF_20180518_Pch2-Orc-F6.raw" NativeID:"controllerType=0 controllerNumber=1 scan=9975"	1	912	null	1968.41		K4	K1	58~K4~K1~1~90#56~K4~S4~1~9	3c568974-7db8-4a05-b3bc-9a60ac49573e	0.0158311	1
58	675.039	3	2023.1	2023.1	1.97133	[AAYGR]	>Orc5	361	365	[LNILEYLEKR]	>Orc4	254	263	20180528_Q2_U1_1-10_AB_SA_MVF_20180518_Pch2-Orc-F6.23639.23639.3 File:"20180528_Q2_U1_1-10_AB_SA_MVF_20180518_Pch2-Orc-F6.raw" NativeID:"controllerType=0 controllerNumber=1 scan=23639"	1	1481	null	3554.67		Y3	K9	58~Y3~K9~0~100	91687697-6a51-47ca-bc97-3dc41f31232a	0.0158311	1
58	1055.91	3	3165.71	3165.7	2.74091	[LSAARK}	>Pch2	559	565	[ISIEQQSTSHVSIKLNFHEK]	>Pch2	136	155	20180528_Q2_U1_1-10_AB_SA_MVF_20180518_Pch2-Orc-F6.14690.14690.3 File:"20180528_Q2_U1_1-10_AB_SA_MVF_20180518_Pch2-Orc-F6.raw" NativeID:"controllerType=0 controllerNumber=1 scan=14690"	1	1201	null	2512.56		K6	K14	36~S2~K14~0~1#38~K6~S2~1~5#47~K6~S7~1~4#48~K6~T8~1~8#49~K6~S9~1~13#54~K6~S12~1~23#58~K6~K14~1~43	1ad20ffd-2615-486c-bd7e-7207a5ba2074	0.0158311	1
58	538.307	3	1612.91	1612.9	3.36288	[TGIKEK]	>Orc2	132	137	[KEVNPR]	>Orc5	369	374	20180528_Q2_U1_1-2_AB_SA_MVF_20180518_Pch2-Orc-F7.17377.17377.3 File:"20180528_Q2_U1_1-2_AB_SA_MVF_20180518_Pch2-Orc-F7.raw" NativeID:"controllerType=0 controllerNumber=1 scan=17377"	1	4703	null	3012.78		K4	K1	61~T1~K1~0~21#58~K4~K1~1~78	ed6e158e-4f0c-4200-80cf-79d7bab821af	0.0158311	1
57	750.44	3	2249.31	2249.31	-1.45662	[TNAKSR]	>Orc2	255	260	[LSPQVNLLPIKR]	>Orc4	8	19	20180528_Q2_U1_1-2_AB_SA_MVF_20180518_Pch2-Orc-F7.20606.20606.3 File:"20180528_Q2_U1_1-2_AB_SA_MVF_20180518_Pch2-Orc-F7.raw" NativeID:"controllerType=0 controllerNumber=1 scan=20606"	1	4955	null	3389.98		T1	K11	57~T1~K11~0~49#26~K4~S2~1~3#56~K4~K11~1~23#57~S5~K11~0~23	79f0b466-3332-4881-af2f-3c8a61f569ee	0.0169492	1
57	603.077	4	2409.29	2409.29	-0.648055	[VIKBMFR]	>Pch2	16	22	[NQLFGTPTKVR]	>Orc6	141	151	20180528_Q2_U1_1-10_AB_SA_MVF_20180518_Pch2-Orc-F6.18418.18418.4 File:"20180528_Q2_U1_1-10_AB_SA_MVF_20180518_Pch2-Orc-F6.raw" NativeID:"controllerType=0 controllerNumber=1 scan=18418"	1	1345	null	2943.7		K3	K9	48~K3~T6~1~4#56~K3~T8~1~21#57~K3~K9~1~73	fda971d5-5222-406a-9dac-88a0f9480fb1	0.0169492	1
57	875.788	3	2625.35	2625.35	0.0906661	[TNAKSR]	>Orc2	255	260	[AEISDLLYSETTQKR]	>Orc3	85	99	20180528_Q2_U1_1-2_AB_SA_MVF_20180518_Pch2-Orc-F7.21062.21062.3 File:"20180528_Q2_U1_1-2_AB_SA_MVF_20180518_Pch2-Orc-F7.raw" NativeID:"controllerType=0 controllerNumber=1 scan=21062"	1	4992	null	3442.81		T1	K14	57~T1~K14~0~36#20~K4~S4~1~4#26~K4~Y8~1~6#28~K4~S9~1~5#32~K4~T11~1~8#33~K4~T12~1~8#37~K4~K14~1~19#36~S5~K14~0~10	847c56f9-03f7-4871-ae87-66b2b3586183	0.0169492	1
57	1249.13	2	2497.25	2497.25	0.107406	[YDASIFSR]	>Orc5	345	352	[FFNKYQDILR]	>Pch2	501	510	20180528_Q2_U1_1-2_AB_SA_MVF_20180518_Pch2-Orc-F7.27011.27011.2 File:"20180528_Q2_U1_1-2_AB_SA_MVF_20180518_Pch2-Orc-F7.raw" NativeID:"controllerType=0 controllerNumber=1 scan=27011"	1	5555	null	4142.54		S4	K4	56~Y1~K4~0~47#57~S4~K4~0~47#57~S7~K4~0~4	ce53442d-cb57-4dd4-9968-b7c7d88bcbca	0.0169492	1
57	617.583	4	2467.31	2467.31	0.780157	[KLESFPK]	>Pch2	58	64	[VTVEHPDKLEEK]	>His-MBP	47	58	20180528_Q2_U1_1-2_AB_SA_MVF_20180518_Pch2-Orc-F7.11217.11217.4 File:"20180528_Q2_U1_1-2_AB_SA_MVF_20180518_Pch2-Orc-F7.raw" NativeID:"controllerType=0 controllerNumber=1 scan=11217"	1	4321	null	2294.85		K1	K8	26~K1~T2~1~5#57~K1~K8~1~73#50~S4~K8~0~20	5128bcdf-556a-4737-88d6-9d8508f2d015	0.0169492	1
57	792.182	4	3165.7	3165.7	1.08578	[LSAARK}	>Pch2	559	565	[ISIEQQSTSHVSIKLNFHEK]	>Pch2	136	155	20180528_Q2_U1_1-2_AB_SA_MVF_20180518_Pch2-Orc-F5.14718.14718.4 File:"20180528_Q2_U1_1-2_AB_SA_MVF_20180518_Pch2-Orc-F5.raw" NativeID:"controllerType=0 controllerNumber=1 scan=14718"	1	3955	null	2493.77		K6	K14	47~S2~K14~0~9#40~K6~S2~1~4#56~K6~S7~1~11#55~K6~T8~1~4#55~K6~S9~1~4#57~K6~S12~1~32#57~K6~K14~1~32	27afcb0f-f541-4c55-9236-adce7ae6dc38	0.0169492	1
57	836.43	5	4178.12	4178.11	3.15909	[ENPINGHAKFVAR]	>Orc3	399	411	[YGNQIFQSFLDTVDGKLNLSDR]	>Orc3	276	297	20180528_Q2_U1_1-2_AB_SA_MVF_20180518_Pch2-Orc-F7.30054.30054.5 File:"20180528_Q2_U1_1-2_AB_SA_MVF_20180518_Pch2-Orc-F7.raw" NativeID:"controllerType=0 controllerNumber=1 scan=30054"	1	5757	null	4505.15		K9	S20	37~K9~Y1~1~2#39~K9~S8~1~5#48~K9~T12~1~14#56~K9~K16~1~38#57~K9~S20~1~38	459136d7-403e-4a64-bc39-d600837c920e	0.0169492	1
57	682.875	4	2728.48	2728.47	3.44097	[STGVKFFNK]	>Pch2	496	504	[LKTSIITGQELmR]	>Pch2	67	79	20180528_Q2_U1_1-2_AB_SA_MVF_20180518_Pch2-Orc-F7.18558.18558.4 File:"20180528_Q2_U1_1-2_AB_SA_MVF_20180518_Pch2-Orc-F7.raw" NativeID:"controllerType=0 controllerNumber=1 scan=18558"	1	4787	null	3150.73		K5	K2	56~S1~K2~0~16#56~T2~K2~0~16#57~K5~K2~1~50#54~K5~T3~1~9#53~K5~S4~1~5#44~K5~T7~1~1	ab27bf21-8597-4572-8997-46404c1ad3e5	0.0169492	1
56	1755.39	2	3509.77	3509.77	-0.651011	[KLGEFLNLLK]	>Pch2	43	52	[NKHMNADTDYSIAEAAFNK]	>His-MBP	213	231	20180528_Q2_U1_1-10_AB_SA_MVF_20180518_Pch2-Orc-F8.31065.31065.2 File:"20180528_Q2_U1_1-10_AB_SA_MVF_20180518_Pch2-Orc-F8.raw" NativeID:"controllerType=0 controllerNumber=1 scan=31065"	1	3362	null	5243.62		K1	K2	56~K1~K2~1~76#55~K1~T8~1~7#56~K1~Y10~1~7#55~K1~S11~1~7	c6df79cb-663a-4486-806c-2eace4a66820	0.0166881	1
56	790.109	3	2368.31	2368.31	1.53699	[IHGSEEK]	>Orc4	157	163	[ILLLLDSTTKTR]	>Orc4	184	195	20180528_Q2_U1_1-10_AB_SA_MVF_20180518_Pch2-Orc-F6.15119.15119.3 File:"20180528_Q2_U1_1-10_AB_SA_MVF_20180518_Pch2-Orc-F6.raw" NativeID:"controllerType=0 controllerNumber=1 scan=15119"	1	1209	null	2562.02		S4	K10	56~S4~K10~0~100	50a8bdb1-18dc-4a85-b4d8-8f5397561570	0.0166881	1
56	777.398	4	3106.57	3106.57	1.76328	[SSDGIKLGR]	>Orc1	44	52	[LTWAASMESLEFYFKR]	>Orc1	537	552	20180528_Q2_U1_1-2_AB_SA_MVF_20180518_Pch2-Orc-F7.29351.29351.4 File:"20180528_Q2_U1_1-2_AB_SA_MVF_20180518_Pch2-Orc-F7.raw" NativeID:"controllerType=0 controllerNumber=1 scan=29351"	1	5729	null	4421.31		K6	K15	55~S1~K15~0~9#30~S2~K15~0~9#39~K6~T2~1~5#35~K6~S6~1~1#41~K6~S9~1~8#53~K6~Y13~1~14#56~K6~K15~1~50	c4f52542-fbdb-4765-a1e3-0affcd02fb8f	0.0166881	1
56	603.58	4	2411.3	2411.29	1.99432	[TAKALR]	>Orc6	258	263	[KLPLMBLSEYFR]	>Pch2	528	539	20180528_Q2_U1_1-2_AB_SA_MVF_20180518_Pch2-Orc-F7.24129.24129.4 File:"20180528_Q2_U1_1-2_AB_SA_MVF_20180518_Pch2-Orc-F7.raw" NativeID:"controllerType=0 controllerNumber=1 scan=24129"	1	5346	null	3803.62		T1	K1	56~T1~K1~0~61#55~K3~K1~1~24#38~K3~S8~1~3#40~K3~Y10~1~11	af191388-f878-4a97-a58a-4c87d6fec7bb	0.0166881	1
56	875.956	4	3500.8	3500.79	2.48924	[KVASVSGDAR]	>Orc1	695	704	[LLIETQMQNMGNLSANTGPKR]	>Orc2	527	547	20180528_Q2_U1_1-10_AB_SA_MVF_20180518_Pch2-Orc-F8.14186.14186.4 File:"20180528_Q2_U1_1-10_AB_SA_MVF_20180518_Pch2-Orc-F8.raw" NativeID:"controllerType=0 controllerNumber=1 scan=14186"	1	1844	null	3045.24		K1	K20	31~K1~T5~1~9#53~K1~S14~1~15#55~K1~T17~1~23#56~K1~K20~1~46#45~S4~K20~0~2#53~S6~K20~0~2	8a8ee486-2c89-4e9b-b85e-a88132b6bd44	0.0166881	1
56	845.143	3	2533.41	2533.41	3.24482	[KLESFPK]	>Pch2	58	64	[LKTSIITGQELMR]	>Pch2	67	79	20180528_Q2_U1_1-10_AB_SA_MVF_20180518_Pch2-Orc-F4.15901.15901.3 File:"20180528_Q2_U1_1-10_AB_SA_MVF_20180518_Pch2-Orc-F4.raw" NativeID:"controllerType=0 controllerNumber=1 scan=15901"	1	651	null	3122.94		K1	K2	56~K1~K2~1~60#61~K1~T3~1~18#57~K1~S4~1~8#50~K1~T7~1~2#52~S4~K2~0~10	782dba71-ec04-4b38-8227-c6b99de55057	0.0166881	1
56	734.407	3	2201.21	2201.2	3.26537	[KVASVSGDAR]	>Orc1	695	704	[QLGNKITSR]	>Orc1	608	616	20180528_Q2_U1_1-10_AB_SA_MVF_20180518_Pch2-Orc-F4.8215.8215.3 File:"20180528_Q2_U1_1-10_AB_SA_MVF_20180518_Pch2-Orc-F4.raw" NativeID:"controllerType=0 controllerNumber=1 scan=8215"	1	466	null	1914.5		K1	S8	55~K1~K5~1~31#56~K1~T7~1~31#56~K1~S8~1~31#52~S4~K5~0~3#52~S6~K5~0~3	cd6dcd7d-1a59-4e72-91e4-cb2327d64955	0.0166881	1
56	715.022	3	2143.05	2143.05	3.30767	[VIKBMFR]	>Pch2	16	22	[BSTVDISGR]	>Pch2	516	524	20180528_Q2_U1_1-10_AB_SA_MVF_20180518_Pch2-Orc-F4.14749.14749.3 File:"20180528_Q2_U1_1-10_AB_SA_MVF_20180518_Pch2-Orc-F4.raw" NativeID:"controllerType=0 controllerNumber=1 scan=14749"	1	633	null	2938.09		K3	S7	55~K3~S2~1~33#54~K3~T3~1~33#56~K3~S7~1~33	dc7136d2-f272-4c44-9cdc-233640b6e080	0.0166881	1
56	1064.22	3	3190.65	3190.64	3.49476	[QLGNKITSR]	>Orc1	608	616	[LTWAASMESLEFYFKR]	>Orc1	537	552	20180528_Q2_U1_1-2_AB_SA_MVF_20180518_Pch2-Orc-F7.28271.28271.3 File:"20180528_Q2_U1_1-2_AB_SA_MVF_20180518_Pch2-Orc-F7.raw" NativeID:"controllerType=0 controllerNumber=1 scan=28271"	1	5659	null	4292.31		S8	K15	17~K5~T2~1~1#29~K5~S6~1~3#39~K5~S9~1~6#48~K5~Y13~1~10#54~K5~K15~1~25#55~T7~K15~0~25#56~S8~K15~0~25	7c34f7ea-cf8a-45a8-aa41-317a4e30c7ae	0.0166881	1
56	812.425	3	2435.26	2435.25	5.28164	[WPKYVSR]	>Orc5	266	272	[NYHKLDVSSNK]	>Orc3	262	272	20180528_Q2_U1_1-10_AB_SA_MVF_20180518_Pch2-Orc-F4.10739.10739.3 File:"20180528_Q2_U1_1-10_AB_SA_MVF_20180518_Pch2-Orc-F4.raw" NativeID:"controllerType=0 controllerNumber=1 scan=10739"	1	563	null	2300.71		S6	K4	46~K3~Y2~1~1#54~K3~K4~1~27#50~K3~S8~1~9#50~K3~S9~1~4#55~Y4~K4~0~27#56~S6~K4~0~27	a12fd29c-4bab-4261-8c9c-4cfbdb6f59bd	0.0166881	1
56	1179.26	3	3535.77	3535.74	6.3067	[BSTVDISGR]	>Pch2	516	524	[EGQGSIEIKDPPTEAQQHLIR]	>Pch2	80	100	20180528_Q2_U1_1-10_AB_SA_MVF_20180518_Pch2-Orc-F8.13902.13902.3 File:"20180528_Q2_U1_1-10_AB_SA_MVF_20180518_Pch2-Orc-F8.raw" NativeID:"controllerType=0 controllerNumber=1 scan=13902"	1	1834	null	3007.82		S7	K9	55~S2~K9~0~33#56~T3~K9~0~33#56~S7~K9~0~33	2b89cea2-1c6f-4a48-a774-6fde8ec8f13e	0.0166881	1
55	587.331	5	2932.62	2932.63	-1.4305	[LNILEYLEKR]	>Orc4	254	263	[QVMEKTGIKEKR]	>Orc2	127	138	20180528_Q2_U1_1-2_AB_SA_MVF_20180518_Pch2-Orc-F7.27725.27725.5 File:"20180528_Q2_U1_1-2_AB_SA_MVF_20180518_Pch2-Orc-F7.raw" NativeID:"controllerType=0 controllerNumber=1 scan=27725"	1	5616	null	4226.9		K9	K11	21~Y6~K5~0~3#22~Y6~K9~0~6#51~Y6~K11~0~17#24~K9~K5~1~15#24~K9~T6~1~1#26~K9~K9~1~16#55~K9~K11~1~39	359dbc1e-48f7-4caf-865a-72719499bb72	0.0186837	1
55	598.667	3	1793.99	1793.99	-0.501592	[LSAARK}	>Pch2	559	565	[VIKBMFR]	>Pch2	16	22	20180528_Q2_U1_1-10_AB_SA_MVF_20180518_Pch2-Orc-F6.12729.12729.3 File:"20180528_Q2_U1_1-10_AB_SA_MVF_20180518_Pch2-Orc-F6.raw" NativeID:"controllerType=0 controllerNumber=1 scan=12729"	1	1094	null	2286.2		K6	K3	51~S2~K3~0~50#55~K6~K3~1~50	4626dfde-96cb-4681-b9fc-78cddde5926c	0.0186837	1
55	757.417	3	2270.24	2270.24	-0.0216409	[SPVKNGGR]	>Orc6	123	130	[NQLFGTPTKVR]	>Orc6	141	151	20180528_Q2_U1_1-2_AB_SA_MVF_20180518_Pch2-Orc-F7.10608.10608.3 File:"20180528_Q2_U1_1-2_AB_SA_MVF_20180518_Pch2-Orc-F7.raw" NativeID:"controllerType=0 controllerNumber=1 scan=10608"	1	4276	null	2223.78		K4	K9	51~S1~K9~0~11#51~K4~T6~1~3#54~K4~T8~1~42#55~K4~K9~1~42	55921d58-209f-495e-9276-9d8865407b39	0.0186837	1
55	566.812	4	2264.23	2264.22	1.6055	[LSAARK}	>Pch2	559	565	[VTVEHPDKLEEK]	>His-MBP	47	58	20180528_Q2_U1_1-10_AB_SA_MVF_20180518_Pch2-Orc-F6.9206.9206.4 File:"20180528_Q2_U1_1-10_AB_SA_MVF_20180518_Pch2-Orc-F6.raw" NativeID:"controllerType=0 controllerNumber=1 scan=9206"	1	848	null	1879.73		K6	K8	33~S2~K8~0~4#28~K6~T2~1~21#55~K6~K8~1~73	e43d9a54-b06a-4db4-b5db-e6b489bcb47b	0.0186837	1
55	944.047	2	1887.09	1887.08	2.77186	[AVVKR]	>Pch2	53	57	[KLESFPKDR]	>Pch2	58	66	20180528_Q2_U1_1-10_AB_SA_MVF_20180518_Pch2-Orc-F6.8739.8739.2 File:"20180528_Q2_U1_1-10_AB_SA_MVF_20180518_Pch2-Orc-F6.raw" NativeID:"controllerType=0 controllerNumber=1 scan=8739"	1	820	null	1825.73		K4	K7	39~K4~K1~1~4#48~K4~S4~1~21#55~K4~K7~1~73	5cd2d070-3220-4b7c-833d-cbd882c3b700	0.0186837	1
Table S1. Peptides detected in Pch2-ORC XL-MS. Table with all identified cross-linked peptides, as described in Figs 4 and S5.
