# Supplementary material for: Biochemical and functional characterization of a meiosis-specific Pch2/ORC AAA+ assembly
Source: Life Sci Alliance. 2020 Aug 21;3(11):e201900630. doi: 10.26508/lsa.201900630 (PMC7442955; doi:10.26508/lsa.201900630)
Supplement: Supplementary file 2 [file LSA-2019-00630_TableS2.xlsx]

## Sheet: MeroX_results_combined_nonredun
XL_id	Total times observed	Highest Score	FDR	Inter_or_intra	Protein1	XL_residue_1	AbsPos1	Peptide_1	From_to_1	Protein2	XL_residue_2	AbsPos2	Peptide_2	From_to_2
Pch2_K_384:Pch2_K_88	2	99	0	Intra	Pch2	K	384	DIEELLKVNEGR	378-389	Pch2	K	88	EGQGSIEIKDPPTEAQQHLIR	80-100
Pch2_K_18:Pch2_S_36	1	101	0	Intra	Pch2	K	18	VIKBMFR	16-22	Pch2	S	36	EDVQISSLHSGSDSKQNSNK	23-42
Pch2_K_18:Pch2_S_40	2	121	0	Intra	Pch2	K	18	VIKBMFR	16-22	Pch2	S	40	EDVQISSLHSGSDSKQNSNK	23-42
Pch2_K_18:Pch2_S_517	3	131	0	Intra	Pch2	K	18	VIKBMFR	16-22	Pch2	S	517	BSTVDISGR	516-524
Pch2_K_18:Pch2_S_522	3	129	0	Intra	Pch2	K	18	VIKBMFR	16-22	Pch2	S	522	BSTVDISGR	516-524
Pch2_K_285:Pch2_T_292	2	121	0	Intra	Pch2	K	285	LYSYATISLKIAR	276-288	Pch2	T	292	FKQTGDSNQEDITTLITNNK	289-308
Pch2_K_325:Pch2_K_290	2	119	0	Intra	Pch2	K	325	TTLBKALBQK	321-330	Pch2	K	290	FKQTGDSNQEDITTLITNNK	289-308
Pch2_K_325:Pch2_K_528	3	126	0	Intra	Pch2	K	325	TTLBKALBQK	321-330	Pch2	K	528	KLPLMBLSEYFR	528-539
Pch2_K_330:Pch2_K_290	1	115	0	Intra	Pch2	K	330	ALBQKLSVR	326-334	Pch2	K	290	FKQTGDSNQEDITTLITNNK	289-308
Pch2_K_363:Pch2_K_363	1	127	0	Intra	Pch2	K	363	IFSKWFGESSK	360-370	Pch2	K	363	IFSKWFGESSK	360-370
Pch2_K_384:Pch2_T_292	3	123	0	Intra	Pch2	K	384	DIEELLKVNEGR	378-389	Pch2	T	292	FKQTGDSNQEDITTLITNNK	289-308
Pch2_K_18:Pch2_S_32	1	115	0	Intra	Pch2	K	18	VIKBMFR	16-22	Pch2	S	32	EDVQISSLHSGSDSKQNSNK	23-42
Pch2_K_500:Pch2_K_290	1	125	0	Intra	Pch2	K	500	STGVKFFNK	496-504	Pch2	K	290	FKQTGDSNQEDITTLITNNK	289-308
Pch2_K_500:Pch2_K_325	2	101	0	Intra	Pch2	K	500	STGVKFFNK	496-504	Pch2	K	325	TTLBKALBQK	321-330
Pch2_K_500:Pch2_K_68	15	146	0	Intra	Pch2	K	500	STGVKFFNK	496-504	Pch2	K	68	LKTSIITGQELMR	67-79
Pch2_K_500:Pch2_K_88	3	109	0	Intra	Pch2	K	500	STGVKFFNK	496-504	Pch2	K	88	EGQGSIEIKDPPTEAQQHLIR	80-100
Pch2_K_500:Pch2_S_70	2	111	0	Intra	Pch2	K	500	STGVKFFNK	496-504	Pch2	S	70	DRLKTSIITGQELMR	65-79
Pch2_K_500:Pch2_T_73	1	119	0	Intra	Pch2	K	500	STGVKFFNK	496-504	Pch2	T	73	LKTSIITGQELMR	67-79
Pch2_K_511:Pch2_K_500	1	107	0	Intra	Pch2	K	511	KIAIK	511-515	Pch2	K	500	STGVKFFNK	496-504
Pch2_K_511:Pch2_K_504	5	126	0	Intra	Pch2	K	511	KIAIK	511-515	Pch2	K	504	FFNKYQDILR	501-510
Pch2_K_511:Pch2_K_64	1	107	0	Intra	Pch2	K	511	KIAIK	511-515	Pch2	K	64	LESFPKDR	59-66
Pch2_K_511:Pch2_K_68	18	135	0	Intra	Pch2	K	511	KIAIK	511-515	Pch2	K	68	LKTSIITGQELMR	67-79
Pch2_K_18:Pch2_S_356	4	102	0	Intra	Pch2	K	18	VIKBMFR	16-22	Pch2	S	356	EFSDGSDTIDTNYKGIIIELSBAR	336-359
Pch2_K_18:Pch2_K_68	2	114	0	Intra	Pch2	K	18	VIKBMFR	16-22	Pch2	K	68	LKTSIITGQELMR	67-79
Pch2_K_511:Pch2_S_522	2	109	0	Intra	Pch2	K	511	KIAIK	511-515	Pch2	S	522	BSTVDISGR	516-524
Pch2_K_18:Pch2_K_349	1	112	0	Intra	Pch2	K	18	VIKBMFR	16-22	Pch2	K	349	REFSDGSDTIDTNYKGIIIELSBAR	335-359
Pch2_K_511:Pch2_S_517	1	119	0	Intra	Pch2	K	511	KIAIK	511-515	Pch2	S	517	BSTVDISGR	516-524
Pch2_K_58:Pch2_K_500	4	156	0	Intra	Pch2	K	58	KLESFPK	58-64	Pch2	K	500	STGVKFFNK	496-504
Pch2_K_58:Pch2_K_68	17	143	0	Intra	Pch2	K	58	KLESFPK	58-64	Pch2	K	68	DRLKTSIITGQELMR	65-79
Pch2_K_58:Pch2_K_88	6	100	0	Intra	Pch2	K	58	KLESFPK	58-64	Pch2	K	88	EGQGSIEIKDPPTEAQQHLIR	80-100
Pch2_K_58:Pch2_S_70	4	129	0	Intra	Pch2	K	58	KLESFPK	58-64	Pch2	S	70	DRLKTSIITGQELMR	65-79
Pch2_K_58:Pch2_T_69	4	132	0	Intra	Pch2	K	58	KLESFPK	58-64	Pch2	T	69	DRLKTSIITGQELMR	65-79
Pch2_K_64:Pch2_K_500	7	143	0	Intra	Pch2	K	64	LESFPKDR	59-66	Pch2	K	500	STGVKFFNK	496-504
Pch2_K_64:Pch2_K_68	11	143	0	Intra	Pch2	K	64	LESFPKDR	59-66	Pch2	K	68	LKTSIITGQELMR	67-79
Pch2_K_64:Pch2_T_69	2	105	0	Intra	Pch2	K	64	KLESFPKDR	58-66	Pch2	T	69	LKTSIITGQELMR	67-79
Pch2_K_68:Pch2_K_88	5	102	0	Intra	Pch2	K	68	LKTSIITGQELMR	67-79	Pch2	K	88	EGQGSIEIKDPPTEAQQHLIR	80-100
Pch2_S_362:Pch2_K_384	1	119	0	Intra	Pch2	S	362	IFSKWFGESSK	360-370	Pch2	K	384	DIEELLKVNEGR	378-389
Pch2_K_56:Pch2_K_68	2	106	0	Intra	Pch2	K	56	AVVKR	53-57	Pch2	K	68	LKTSIITGQELMR	67-79
Pch2_S_496:Pch2_K_504	3	108	0	Intra	Pch2	S	496	STGVK	496-500	Pch2	K	504	FFNKYQDILRK	501-511
Pch2_S_517:Pch2_K_68	3	120	0	Intra	Pch2	S	517	BSTVDISGR	516-524	Pch2	K	68	LKTSIITGQELMR	67-79
Pch2_S_522:Pch2_K_500	1	109	0	Intra	Pch2	S	522	BSTVDISGR	516-524	Pch2	K	500	STGVKFFNK	496-504
Pch2_S_522:Pch2_K_64	1	100	0	Intra	Pch2	S	522	BSTVDISGR	516-524	Pch2	K	64	KLESFPKDR	58-66
Pch2_T_292:Pch2_K_88	1	96	0	Intra	Pch2	T	292	FKQTGDSNQEDITTLITNNK	289-308	Pch2	K	88	EGQGSIEIKDPPTEAQQHLIR	80-100
Pch2_T_497:Pch2_K_504	5	129	0	Intra	Pch2	T	497	STGVK	496-500	Pch2	K	504	FFNKYQDILR	501-510
Pch2_T_518:Pch2_K_325	1	96	0	Intra	Pch2	T	518	BSTVDISGR	516-524	Pch2	K	325	TTLBKALBQK	321-330
Pch2_K_56:Pch2_K_64	13	131	0	Intra	Pch2	K	56	AVVKR	53-57	Pch2	K	64	LESFPKDR	59-66
Pch2_K_511:Pch2_S_70	3	97	0	Intra	Pch2	K	511	KIAIK	511-515	Pch2	S	70	DRLKTSIITGQELMR	65-79
Pch2_K_564:Pch2_K_330	1	100	0	Intra	Pch2	K	564	LSAARK	559-565	Pch2	K	330	ALBQKLSVR	326-334
Pch2_K_511:Pch2_T_518	4	142	0	Intra	Pch2	K	511	KIAIK	511-515	Pch2	T	518	BSTVDISGR	516-524
Pch2_K_511:Pch2_Y_505	5	157	0	Intra	Pch2	K	511	KIAIK	511-515	Pch2	Y	505	FFNKYQDILR	501-510
Pch2_K_515:Pch2_K_68	7	133	0	Intra	Pch2	K	515	IAIKBSTVDISGR	512-524	Pch2	K	68	LKTSIITGQELMR	67-79
Pch2_K_515:Pch2_S_70	1	101	0	Intra	Pch2	K	515	IAIKBSTVDISGR	512-524	Pch2	S	70	DRLKTSIITGQELMR	65-79
Pch2_K_56:Pch2_K_58	5	119	0	Intra	Pch2	K	56	AVVKR	53-57	Pch2	K	58	KLESFPK	58-64
Pch2_K_564:Pch2_S_144	3	106	0	Intra	Pch2	K	564	LSAARK	559-565	Pch2	S	144	ISIEQQSTSHVSIK	136-149
Pch2_K_564:Pch2_S_147	7	120	0	Intra	Pch2	K	564	LSAARK	559-565	Pch2	S	147	ISIEQQSTSHVSIK	136-149
Pch2_K_18:Orc1_K_612	1	113	0	Inter	Pch2	K	18	VIKBMFR	16-22	Orc1	K	612	QLGNKITSR	608-616
Pch2_K_64:His-MBP_K_187	3	108	0	Inter	Pch2	K	64	LESFPKDR	59-66	His-MBP	K	187	YENGKYDIK	183-191
Pch2_K_64:His-MBP_Y_188	3	108	0	Inter	Pch2	K	64	KLESFPKDR	58-66	His-MBP	Y	188	YENGKYDIK	183-191
Pch2_K_58:His-MBP_K_187	1	128	0	Inter	Pch2	K	58	KLESFPK	58-64	His-MBP	K	187	YENGKYDIK	183-191
Pch2_K_56:His-MBP_K_187	2	104	0	Inter	Pch2	K	56	AVVKR	53-57	His-MBP	K	187	YENGKYDIK	183-191
Pch2_K_285:Pch2_K_290	2	93	0.000713776	Intra	Pch2	K	285	LYSYATISLKIAR	276-288	Pch2	K	290	FKQTGDSNQEDITTLITNNK	289-308
Pch2_K_58:His-MBP_K_191	1	93	0.000713776	Inter	Pch2	K	58	KLESFPK	58-64	His-MBP	K	191	YDIKDVGVDNAGAK	188-201
Pch2_K_564:Pch2_K_504	1	94	0.000740741	Intra	Pch2	K	564	LSAARK	559-565	Pch2	K	504	FFNKYQDILR	501-510
Pch2_K_290:Pch2_K_88	1	95	0.000766284	Intra	Pch2	K	290	FKQTGDSNQEDITTLITNNK	289-308	Pch2	K	88	EGQGSIEIKDPPTEAQQHLIR	80-100
Pch2_K_500:Pch2_T_69	2	95	0.000766284	Intra	Pch2	K	500	STGVKFFNK	496-504	Pch2	T	69	DRLKTSIITGQELMR	65-79
Pch2_K_511:Pch2_T_69	1	95	0.000766284	Intra	Pch2	K	511	KIAIK	511-515	Pch2	T	69	DRLKTSIITGQELMR	65-79
Pch2_K_564:Pch2_T_143	1	95	0.000766284	Intra	Pch2	K	564	LSAARK	559-565	Pch2	T	143	ISIEQQSTSHVSIK	136-149
Pch2_K_88:His-MBP_K_58	1	95	0.000766284	Inter	Pch2	K	88	EGQGSIEIKDPPTEAQQHLIR	80-100	His-MBP	K	58	LEEKFPQVAATGDGPDIIFWAHDR	55-78
Pch2_K_18:Pch2_K_37	1	91	0.00136333	Intra	Pch2	K	18	VIKBMFR	16-22	Pch2	K	37	EDVQISSLHSGSDSKQNSNK	23-42
Pch2_K_68:Pch2_K_528	5	91	0.00136333	Intra	Pch2	K	68	LKTSIITGQELMR	67-79	Pch2	K	528	KLPLMBLSEYFR	528-539
Pch2_K_564:His-MBP_K_54	3	91	0.00136333	Inter	Pch2	K	564	LSAARK	559-565	His-MBP	K	54	VTVEHPDKLEEK	47-58
Pch2_K_564:Pch2_K_528	12	92	0.00138889	Intra	Pch2	K	564	LSAARK	559-565	Pch2	K	528	KLPLmBLSEYFR	528-539
Pch2_K_56:His-MBP_K_191	2	92	0.00138889	Inter	Pch2	K	56	AVVKR	53-57	His-MBP	K	191	YDIKDVGVDNAGAK	188-201
Pch2_K_564:Pch2_K_564	1	89	0.0019685	Intra	Pch2	K	564	LSAARK	559-565	Pch2	K	564	LSAARK	559-565
Pch2_K_564:Pch2_K_149	4	85	0.00241109	Intra	Pch2	K	564	LSAARK	559-565	Pch2	K	149	ISIEQQSTSHVSIKLNFHEK	136-155
Pch2_K_564:Pch2_S_522	4	87	0.00252525	Intra	Pch2	K	564	LSAARK	559-565	Pch2	S	522	BSTVDISGR	516-524
Pch2_K_64:Pch2_T_73	1	88	0.00257898	Intra	Pch2	K	64	KLESFPKDR	58-66	Pch2	T	73	LKTSIITGQELMR	67-79
Pch2_K_528:Pch2_K_290	1	88	0.00257898	Intra	Pch2	K	528	KLPLMBLSEYFR	528-539	Pch2	K	290	FKQTGDSNQEDITTLITNNK	289-308
Pch2_K_68:Pch2_S_137	1	84	0.00296033	Intra	Pch2	K	68	LKTSIITGQELMR	67-79	Pch2	S	137	ISIEQQSTSHVSIK	136-149
Pch2_S_522:Pch2_K_528	2	81	0.00394811	Intra	Pch2	S	522	BSTVDISGR	516-524	Pch2	K	528	KLPLMBLSEYFR	528-539
Pch2_K_528:Pch2_S_84	1	81	0.00394811	Intra	Pch2	K	528	KLPLMBLSEYFR	528-539	Pch2	S	84	EGQGSIEIKDPPTEAQQHLIR	80-100
Pch2_K_56:Pch2_K_564	1	81	0.00394811	Intra	Pch2	K	56	AVVKR	53-57	Pch2	K	564	LSAARK	559-565
Pch2_S_369:Orc3_K_550	1	81	0.00394811	Inter	Pch2	S	369	IFSKWFGESSK	360-370	Orc3	K	550	ETLPKEEILNFIR	546-558
Pch2_K_377:Pch2_K_88	1	82	0.00402994	Intra	Pch2	K	377	NISIVFKDIEELLK	371-384	Pch2	K	88	EGQGSIEIKDPPTEAQQHLIR	80-100
Pch2_K_42:Pch2_K_52	2	82	0.00402994	Intra	Pch2	K	42	QNSNKK	38-43	Pch2	K	52	LGEFLNLLKAVVK	44-56
Pch2_K_58:Pch2_K_384	1	82	0.00402994	Intra	Pch2	K	58	KLESFPKDRLK	58-68	Pch2	K	384	DIEELLKVNEGR	378-389
Pch2_K_52:Pch2_K_285	1	83	0.0040864	Intra	Pch2	K	52	LGEFLNLLKAVVK	44-56	Pch2	K	285	LYSYATISLKIAR	276-288
Pch2_K_564:Pch2_K_500	1	78	0.00433604	Intra	Pch2	K	564	LSAARK	559-565	Pch2	K	500	STGVKFFNK	496-504
Pch2_K_56:His-MBP_Y_188	2	78	0.00433604	Inter	Pch2	K	56	AVVKR	53-57	His-MBP	Y	188	YENGKYDIK	183-191
Pch2_K_504:His-MBP_K_58	1	78	0.00433604	Inter	Pch2	K	504	FFNKYQDILR	501-510	His-MBP	K	58	LEEKFPQVAATGDGPDIIFWAHDR	55-78
Pch2_K_64:His-MBP_K_191	1	79	0.00440044	Inter	Pch2	K	64	KLESFPKDR	58-66	His-MBP	K	191	YDIKDVGVDNAGAK	188-201
Pch2_Y_277:Pch2_K_290	1	74	0.00621118	Intra	Pch2	Y	277	ERLYSYATISLKIAR	274-288	Pch2	K	290	FKQTGDSNQEDITTLITNNK	289-308
Pch2_K_564:Pch2_K_18	2	74	0.00621118	Intra	Pch2	K	564	LSAARK	559-565	Pch2	K	18	VIKBMFR	16-22
Pch2_K_68:Pch2_T_469	1	72	0.00655572	Intra	Pch2	K	68	LKTSIITGQELMR	67-79	Pch2	T	469	ADGVFYVGNPTAEGILHILKVBIEEMITSGIILFHAR	459-495
Pch2_K_564:Pch2_S_142	1	72	0.00655572	Intra	Pch2	K	564	LSAARK	559-565	Pch2	S	142	ISIEQQSTSHVSIK	136-149
Pch2_K_564:Pch2_Y_537	2	72	0.00655572	Intra	Pch2	K	564	LSAARK	559-565	Pch2	Y	537	LPLMBLSEYFR	529-539
Pch2_T_318:Pch2_K_325	1	73	0.00667694	Intra	Pch2	T	318	LLLVHGPPGTGK	309-320	Pch2	K	325	TTLBKALBQK	321-330
Pch2_K_52:Pch2_S_283	1	73	0.00667694	Intra	Pch2	K	52	LGEFLNLLKAVVK	44-56	Pch2	S	283	LYSYATISLKIAR	276-288
Pch2_K_325:Pch2_S_295	1	70	0.00690335	Intra	Pch2	K	325	TTLBKALBQK	321-330	Pch2	S	295	FKQTGDSNQEDITTLITNNK	289-308
Pch2_K_528:Pch2_S_70	1	70	0.00690335	Intra	Pch2	K	528	KLPLMBLSEYFR	528-539	Pch2	S	70	DRLKTSIITGQELMR	65-79
Pch2_K_511:His-MBP_K_54	1	70	0.00690335	Inter	Pch2	K	511	KIAIK	511-515	His-MBP	K	54	VTVEHPDKLEEK	47-58
Pch2_K_511:Pch2_S_560	1	69	0.00734214	Intra	Pch2	K	511	KIAIK	511-515	Pch2	S	560	LSAARK	559-565
Pch2_K_564:Pch2_K_64	1	69	0.00734214	Intra	Pch2	K	564	LSAARK	559-565	Pch2	K	64	KLESFPKDR	58-66
Pch2_K_56:Pch2_K_88	1	68	0.00775194	Intra	Pch2	K	56	AVVKR	53-57	Pch2	K	88	EGQGSIEIKDPPTEAQQHLIR	80-100
Pch2_S_522:Pch2_K_88	2	67	0.00820068	Intra	Pch2	S	522	BSTVDISGR	516-524	Pch2	K	88	EGQGSIEIKDPPTEAQQHLIR	80-100
Pch2_K_564:Pch2_K_515	2	65	0.00906056	Intra	Pch2	K	564	LSAARK	559-565	Pch2	K	515	IAIKBSTVDISGR	512-524
Pch2_K_564:Pch2_S_70	1	65	0.00906056	Intra	Pch2	K	564	LSAARK	559-565	Pch2	S	70	DRLKTSIITGQELMR	65-79
Pch2_Y_279:Pch2_K_290	1	64	0.00990099	Intra	Pch2	Y	279	ERLYSYATISLKIAR	274-288	Pch2	K	290	FKQTGDSNQEDITTLITNNK	289-308
Pch2_S_61:Pch2_K_68	2	63	0.0102564	Intra	Pch2	S	61	KLESFPK	58-64	Pch2	K	68	DRLKTSIITGQELMR	65-79
Pch2_S_517:Pch2_K_88	1	61	0.0127157	Intra	Pch2	S	517	BSTVDISGR	516-524	Pch2	K	88	EGQGSIEIKDPPTEAQQHLIR	80-100
Pch2_K_43:His-MBP_K_214	1	56	0.0166881	Inter	Pch2	K	43	KLGEFLNLLK	43-52	His-MBP	K	214	NKHMNADTDYSIAEAAFNK	213-231
Pch2_K_18:Orc6_K_149	1	57	0.0169492	Inter	Pch2	K	18	VIKBMFR	16-22	Orc6	K	149	NQLFGTPTKVR	141-151
Pch2_K_58:His-MBP_K_54	1	57	0.0169492	Inter	Pch2	K	58	KLESFPK	58-64	His-MBP	K	54	VTVEHPDKLEEK	47-58
Orc6_K_126:Orc6_K_137	6	148	0	Intra	Orc6	K	126	SPVKNGGR	123-130	Orc6	K	137	FTSSDPKELR	131-140
Orc6_K_126:Orc6_T_148	1	111	0	Intra	Orc6	K	126	SPVKNGGR	123-130	Orc6	T	148	NQLFGTPTKVR	141-151
Orc6_K_137:Orc6_K_149	10	115	0	Intra	Orc6	K	137	FTSSDPKELR	131-140	Orc6	K	149	NQLFGTPTKVR	141-151
Orc6_K_149:Orc6_S_153	4	100	0	Intra	Orc6	K	149	NQLFGTPTKVR	141-151	Orc6	S	153	KSQNNDSFVIPELPPMQTNESPSITR	152-177
Orc6_K_149:Orc6_S_174	1	96	0	Intra	Orc6	K	149	NQLFGTPTKVR	141-151	Orc6	S	174	KSQNNDSFVIPELPPMQTNESPSITRR	152-178
Orc6_K_377:Orc6_K_301	5	126	0	Intra	Orc6	K	377	ELIIGEKWFR	371-380	Orc6	K	301	EVAYKIVDEYNINASR	297-312
Orc6_K_301:Orc3_K_515	2	112	0	Inter	Orc6	K	301	EVAYKIVDEYNINASR	297-312	Orc3	K	515	ENYDTLSGDLDKIMAPVLGQLFK	504-526
Orc6_K_377:Orc3_K_550	4	120	0	Inter	Orc6	K	377	ELIIGEKWFR	371-380	Orc3	K	550	ETLPKEEILNFIR	546-558
Orc6_K_275:Orc6_K_279	3	93	0.000713776	Intra	Orc6	K	275	GRIPNSLLVKK	266-276	Orc6	K	279	YBKMTTEEIIR	277-287
Orc6_K_301:Orc3_K_503	1	90	0.00134953	Inter	Orc6	K	301	EVAYKIVDEYNINASR	297-312	Orc3	K	503	SNIEDNLLSWEQVLPSLDKENYDTLSGDLDK	485-515
Orc6_K_137:Orc6_S_153	1	83	0.0040864	Intra	Orc6	K	137	FTSSDPKELR	131-140	Orc6	S	153	KSQNNDSFVIPELPPMQTNESPSITR	152-177
Orc6_K_149:Orc6_K_301	1	76	0.00582011	Intra	Orc6	K	149	NQLFGTPTKVR	141-151	Orc6	K	301	EVAYKIVDEYNINASR	297-312
Orc6_S_204:Pch2_K_43	1	59	0.0142412	Inter	Orc6	S	204	SHSNK	202-206	Pch2	K	43	KLGEFLNLLK	43-52
Orc6_T_258:Pch2_K_528	1	56	0.0166881	Inter	Orc6	T	258	TAKALR	258-263	Pch2	K	528	KLPLMBLSEYFR	528-539
Orc6_K_126:Orc6_K_149	1	55	0.0186837	Intra	Orc6	K	126	SPVKNGGR	123-130	Orc6	K	149	NQLFGTPTKVR	141-151
Orc5_K_268:Orc5_S_213	1	107	0	Intra	Orc5	K	268	WPKYVSR	266-272	Orc5	S	213	BGELMEDSBLR	206-216
Orc5_K_369:Orc5_Y_375	1	103	0	Intra	Orc5	K	369	KEVNPR	369-374	Orc5	Y	375	YLQPSLFAIER	375-385
Orc5_K_48:Orc5_K_84	8	169	0	Intra	Orc5	K	48	TYTLKK	44-49	Orc5	K	84	TVQYKLK	80-86
Orc5_K_161:Orc4_T_129	1	104	0	Inter	Orc5	K	161	DSKINIK	159-165	Orc4	T	129	TYLLDYELSLLQQSYKEQFITIR	109-131
Orc5_K_84:Orc4_K_18	1	129	0	Inter	Orc5	K	84	TVQYKLK	80-86	Orc4	K	18	LSPQVNLLPIKR	8-19
Orc5_K_268:Orc3_K_265	7	136	0	Inter	Orc5	K	268	WPKYVSR	266-272	Orc3	K	265	NYHKLDVSSNK	262-272
Orc5_K_268:Orc3_K_98	1	114	0	Inter	Orc5	K	268	WPKYVSR	266-272	Orc3	K	98	AEISDLLYSETTQKR	85-99
Orc5_K_439:Orc3_S_136	1	96	0	Inter	Orc5	K	439	LIATTMNKNIDYLSPK	432-447	Orc3	S	136	YNVLIELTPKESPNVR	125-140
Orc5_S_213:Orc3_K_98	3	111	0	Inter	Orc5	S	213	BGELMEDSBLR	206-216	Orc3	K	98	AEISDLLYSETTQKR	85-99
Orc5_S_271:Orc3_K_265	3	150	0	Inter	Orc5	S	271	WPKYVSR	266-272	Orc3	K	265	NYHKLDVSSNK	262-272
Orc5_Y_269:Orc3_K_265	5	112	0	Inter	Orc5	Y	269	WPKYVSR	266-272	Orc3	K	265	NYHKLDVSSNK	262-272
Orc5_Y_269:Orc2_K_83	1	119	0	Inter	Orc5	Y	269	WPKYVSR	266-272	Orc2	K	83	KIQEELTDR	83-91
Orc5_K_369:Orc1_K_551	1	109	0	Inter	Orc5	K	369	KEVNPR	369-374	Orc1	K	551	LTWAASMESLEFYFKR	537-552
Orc5_K_369:Orc1_S_615	1	116	0	Inter	Orc5	K	369	KEVNPR	369-374	Orc1	S	615	QLGNKITSR	608-616
Orc5_Y_345:Orc1_K_612	1	104	0	Inter	Orc5	Y	345	YDASIFSR	345-352	Orc1	K	612	QLGNKITSR	608-616
Orc5_K_369:Orc5_K_451	1	92	0.00138889	Intra	Orc5	K	369	KEVNPR	369-374	Orc5	K	451	WKVNVPWEIIK	450-460
Orc5_K_369:Orc1_K_612	1	81	0.00394811	Inter	Orc5	K	369	KEVNPR	369-374	Orc1	K	612	QLGNKITSR	608-616
Orc5_K_268:Orc3_Y_263	2	82	0.00402994	Inter	Orc5	K	268	WPKYVSR	266-272	Orc3	Y	263	RNYHKLDVSSNK	261-272
Orc5_K_369:Pch2_K_88	1	77	0.00535045	Inter	Orc5	K	369	KEVNPR	369-374	Pch2	K	88	EGQGSIEIKDPPTEAQQHLIR	80-100
Orc5_K_451:Orc3_S_245	1	77	0.00535045	Inter	Orc5	K	451	WKVNVPWEIIK	450-460	Orc3	S	245	ISLIFNINTNLSNIEKNLR	234-252
Orc5_K_369:Pch2_K_528	1	62	0.0115101	Inter	Orc5	K	369	KEVNPR	369-374	Pch2	K	528	KLPLmBLSEYFR	528-539
Orc5_S_271:Orc3_K_98	1	61	0.0127157	Inter	Orc5	S	271	WPKYVSR	266-272	Orc3	K	98	AEISDLLYSETTQKR	85-99
Orc5_Y_363:Orc4_K_262	1	58	0.0158311	Inter	Orc5	Y	363	AAYGR	361-365	Orc4	K	262	LNILEYLEKR	254-263
Orc5_S_348:Pch2_K_504	1	57	0.0169492	Inter	Orc5	S	348	YDASIFSR	345-352	Pch2	K	504	FFNKYQDILR	501-510
Orc4_K_420:Orc5_S_379	1	101	0	Inter	Orc4	K	420	MIKAINSR	418-425	Orc5	S	379	YLQPSLFAIER	375-385
Orc4_K_453:Orc5_K_451	6	131	0	Inter	Orc4	K	453	LWLKK	450-454	Orc5	K	451	WKVNVPWEIIK	450-460
Orc4_K_453:Orc4_K_420	9	139	0	Intra	Orc4	K	453	LWLKK	450-454	Orc4	K	420	MIKAINSR	418-425
Orc4_S_160:Orc4_K_193	2	111	0	Intra	Orc4	S	160	IHGSEEK	157-163	Orc4	K	193	ILLLLDSTTKTR	184-195
Orc4_K_262:Orc1_S_500	4	133	0	Inter	Orc4	K	262	LNILEYLEKR	254-263	Orc1	S	500	EVVKELLSSSAQR	491-503
Orc4_K_262:Orc1_K_494	1	158	0	Inter	Orc4	K	262	LNILEYLEKR	254-263	Orc1	K	494	EVVKELLSSSAQR	491-503
Orc4_K_18:Orc4_K_311	1	84	0.00296033	Intra	Orc4	K	18	LSPQVNLLPIKR	8-19	Orc4	K	311	SEISPWVSQWNETLEKELSDPR	296-317
Orc4_K_18:Orc4_K_519	1	80	0.00389538	Intra	Orc4	K	18	LSPQVNLLPIKR	8-19	Orc4	K	519	IIPKSNMYYSWTQL	516-530
Orc4_K_265:Pch2_K_528	2	72	0.00655572	Inter	Orc4	K	265	RVKSR	263-267	Pch2	K	528	KLPLMBLSEYFR	528-539
Orc4_K_265:Pch2_S_522	1	64	0.00990099	Inter	Orc4	K	265	RVKSR	263-267	Pch2	S	522	BSTVDISGR	516-524
Orc4_S_266:Pch2_K_528	1	62	0.0115101	Inter	Orc4	S	266	RVKSR	263-267	Pch2	K	528	KLPLMBLSEYFR	528-539
Orc4_S_89:Pch2_K_528	1	62	0.0115101	Inter	Orc4	S	89	QSIIQK	88-93	Pch2	K	528	KLPLMBLSEYFR	528-539
Orc4_K_262:Orc2_K_137	1	55	0.0186837	Inter	Orc4	K	262	LNILEYLEKR	254-263	Orc2	K	137	QVMEKTGIKEKR	127-138
Orc3_K_43:Orc3_K_34	1	97	0	Intra	Orc3	K	43	HIPFVKLLSGK	38-48	Orc3	K	34	SHYTVYPSLPQSNKNDK	21-37
Orc3_K_559:Orc3_K_550	1	96	0	Intra	Orc3	K	559	KDPSNTK	559-565	Orc3	K	550	ETLPKEEILNFIR	546-558
Orc3_S_122:Orc3_K_197	3	110	0	Intra	Orc3	S	122	IELKDESSR	116-124	Orc3	K	197	LFGKDLAMVFNFK	194-206
Orc3_S_123:Orc3_K_197	2	121	0	Intra	Orc3	S	123	IELKDESSR	116-124	Orc3	K	197	LFGKDLAMVFNFK	194-206
Orc3_K_119:Orc3_K_98	1	128	0	Intra	Orc3	K	119	IELKDESSR	116-124	Orc3	K	98	AEISDLLYSETTQKR	85-99
Orc3_K_265:Orc3_K_98	1	131	0	Intra	Orc3	K	265	NYHKLDVSSNK	262-272	Orc3	K	98	AEISDLLYSETTQKR	85-99
Orc3_K_119:Orc3_K_197	3	131	0	Intra	Orc3	K	119	IELKDESSR	116-124	Orc3	K	197	LFGKDLAMVFNFK	194-206
Orc3_K_119:Orc2_K_83	1	125	0	Inter	Orc3	K	119	IELKDESSR	116-124	Orc2	K	83	KIQEELTDR	83-91
Orc3_K_550:Orc2_K_546	1	104	0	Inter	Orc3	K	550	ETLPKEEILNFIR	546-558	Orc2	K	546	LLIETQMQNMGNLSANTGPKR	527-547
Orc3_K_559:Orc2_K_287	6	96	0	Inter	Orc3	K	559	KDPSNTK	559-565	Orc2	K	287	EEFSLVSNFFNENFQKRPR	272-290
Orc3_K_565:Orc2_K_546	1	97	0	Inter	Orc3	K	565	KDPSNTKLLELAETPDAFDK	559-578	Orc2	K	546	LLIETQMQNMGNLSANTGPKR	527-547
Orc3_Y_605:Orc2_K_546	3	119	0	Inter	Orc3	Y	605	FQSTKSYDLVEK	599-610	Orc2	K	546	LLIETQMQNMGNLSANTGPKR	527-547
Orc3_K_197:Orc2_K_394	1	98	0	Inter	Orc3	K	197	LFGKDLAMVFNFK	194-206	Orc2	K	394	SETKYWGNHVILQIQK	391-406
Orc3_K_603:Orc1_K_551	1	100	0	Inter	Orc3	K	603	FQSTKSYDLVEK	599-610	Orc1	K	551	LTWAASMESLEFYFKR	537-552
Orc3_Y_528:Orc6_K_301	1	89	0.0019685	Inter	Orc3	Y	528	IMAPVLGQLFKLYR	516-529	Orc6	K	301	EVAYKIVDEYNINASR	297-312
Orc3_S_562:Orc2_K_546	1	87	0.00252525	Inter	Orc3	S	562	DPSNTKLLELAETPDAFDK	560-578	Orc2	K	546	LLIETQmQNMGNLSANTGPKR	527-547
Orc3_T_564:Orc2_K_546	1	81	0.00394811	Inter	Orc3	T	564	KDPSNTKLLELAETPDAFDK	559-578	Orc2	K	546	LLIETQMQNMGNLSANTGPKR	527-547
Orc3_S_444:Orc3_K_450	2	82	0.00402994	Intra	Orc3	S	444	WSABK	443-447	Orc3	K	450	EYKDR	448-452
Orc3_K_603:Orc2_K_546	1	82	0.00402994	Inter	Orc3	K	603	FQSTKSYDLVEK	599-610	Orc2	K	546	LLIETQMQNMGNLSANTGPKR	527-547
Orc3_K_9:Orc3_K_565	1	79	0.00440044	Intra	Orc3	K	9	KMNVSEFADAQR	9-20	Orc3	K	565	DPSNTKLLELAETPDAFDK	560-578
Orc3_K_43:Orc3_S_32	1	62	0.0115101	Intra	Orc3	K	43	HIPFVKLLSGK	38-48	Orc3	S	32	SHYTVYPSLPQSNKNDK	21-37
Orc3_K_407:Orc3_S_295	1	57	0.0169492	Intra	Orc3	K	407	ENPINGHAKFVAR	399-411	Orc3	S	295	YGNQIFQSFLDTVDGKLNLSDR	276-297
Orc2_K_258:Pch2_K_325	1	125	0	Inter	Orc2	K	258	TNAKSR	255-260	Pch2	K	325	TTLBKALBQK	321-330
Orc2_K_258:Pch2_K_18	2	133	0	Inter	Orc2	K	258	TNAKSR	255-260	Pch2	K	18	VIKBMFR	16-22
Orc2_K_83:Orc6_T_148	1	100	0	Inter	Orc2	K	83	KIQEELTDR	83-91	Orc6	T	148	NQLFGTPTKVR	141-151
Orc2_K_83:Orc6_K_149	1	98	0	Inter	Orc2	K	83	KIQEELTDR	83-91	Orc6	K	149	NQLFGTPTKVR	141-151
Orc2_K_83:Orc6_K_137	2	127	0	Inter	Orc2	K	83	KIQEELTDR	83-91	Orc6	K	137	FTSSDPKELR	131-140
Orc2_K_226:Orc6_K_301	1	123	0	Inter	Orc2	K	226	KLYQTSETK	226-234	Orc6	K	301	EVAYKIVDEYNINASR	297-312
Orc2_K_258:Orc6_K_137	1	102	0	Inter	Orc2	K	258	TNAKSR	255-260	Orc6	K	137	FTSSDPKELR	131-140
Orc2_S_259:Orc3_K_603	1	146	0	Inter	Orc2	S	259	TNAKSR	255-260	Orc3	K	603	FQSTKSYDLVEK	599-610
Orc2_K_258:Orc3_K_603	3	107	0	Inter	Orc2	K	258	TNAKSR	255-260	Orc3	K	603	FQSTKSYDLVEK	599-610
Orc2_K_26:Orc2_K_83	4	123	0	Intra	Orc2	K	26	NVTPKR	22-27	Orc2	K	83	KIQEELTDR	83-91
Orc2_K_292:Orc2_K_299	2	117	0	Intra	Orc2	K	292	QKLFEIQK	291-298	Orc2	K	299	KMFPQYWFELTQGFSLLFYGVGSK	299-322
Orc2_K_614:Orc2_K_546	1	110	0	Intra	Orc2	K	614	LLKTVLNTL	612-621	Orc2	K	546	LLIETQMQNMGNLSANTGPKR	527-547
Orc2_K_73:Orc2_K_83	2	130	0	Intra	Orc2	K	73	TPSKAPR	70-76	Orc2	K	83	KIQEELTDR	83-91
Orc2_S_231:Orc2_K_223	1	123	0	Intra	Orc2	S	231	KLYQTSETK	226-234	Orc2	K	223	NFTPTPVPKNK	215-225
Orc2_S_259:Orc2_K_546	2	109	0	Intra	Orc2	S	259	TNAKSR	255-260	Orc2	K	546	LLIETQMQNMGNLSANTGPKR	527-547
Orc2_S_259:Orc2_K_614	1	111	0	Intra	Orc2	S	259	TNAKSR	255-260	Orc2	K	614	LLKTVLNTL	612-621
Orc2_T_89:Orc2_K_546	1	99	0	Intra	Orc2	T	89	KIQEELTDR	83-91	Orc2	K	546	LLIETQMQNMGNLSANTGPKR	527-547
Orc2_S_259:Orc1_K_551	1	98	0	Inter	Orc2	S	259	TNAKSR	255-260	Orc1	K	551	LTWAASMESLEFYFKR	537-552
Orc2_K_258:Orc1_S_615	2	112	0	Inter	Orc2	K	258	TNAKSR	255-260	Orc1	S	615	QLGNKITSR	608-616
Orc2_K_258:Orc1_K_494	1	103	0	Inter	Orc2	K	258	TNAKSR	255-260	Orc1	K	494	EVVKELLSSSAQR	491-503
Orc2_K_258:Orc1_K_49	2	126	0	Inter	Orc2	K	258	TNAKSR	255-260	Orc1	K	49	SSDGIKLGR	44-52
Orc2_K_258:Orc1_K_42	2	126	0	Inter	Orc2	K	258	TNAKSR	255-260	Orc1	K	42	TEHYLKR	37-43
Orc2_K_83:Orc3_K_550	1	93	0.000713776	Inter	Orc2	K	83	KIQEELTDR	83-91	Orc3	K	550	ETLPKEEILNFIR	546-558
Orc2_K_258:Orc3_Y_605	4	95	0.000766284	Inter	Orc2	K	258	TNAKSR	255-260	Orc3	Y	605	FQSTKSYDLVEK	599-610
Orc2_K_258:Orc1_K_695	2	95	0.000766284	Inter	Orc2	K	258	TNAKSR	255-260	Orc1	K	695	KVASVSGDAR	695-704
Orc2_K_434:Orc2_K_546	1	92	0.00138889	Intra	Orc2	K	434	KNTFQTMLSFLSVIR	434-448	Orc2	K	546	LLIETQMQNMGNLSANTGPKR	527-547
Orc2_K_83:Pch2_K_88	1	89	0.0019685	Inter	Orc2	K	83	KIQEELTDR	83-91	Pch2	K	88	EGQGSIEIKDPPTEAQQHLIR	80-100
Orc2_T_255:Orc3_K_550	1	89	0.0019685	Inter	Orc2	T	255	TNAKSR	255-260	Orc3	K	550	ETLPKEEILNFIR	546-558
Orc2_K_258:Orc3_K_550	2	86	0.00245549	Inter	Orc2	K	258	TNAKSR	255-260	Orc3	K	550	ETLPKEEILNFIR	546-558
Orc2_K_258:Orc3_T_602	2	86	0.00245549	Inter	Orc2	K	258	TNAKSR	255-260	Orc3	T	602	FQSTKSYDLVEK	599-610
Orc2_T_255:Orc4_K_420	2	87	0.00252525	Inter	Orc2	T	255	TNAKSR	255-260	Orc4	K	420	MIKAINSR	418-425
Orc2_K_223:Orc6_K_301	1	81	0.00394811	Inter	Orc2	K	223	NFTPTPVPKNK	215-225	Orc6	K	301	EVAYKIVDEYNINASR	297-312
Orc2_K_77:Orc2_K_83	1	63	0.0102564	Intra	Orc2	K	77	KRGRPR	77-82	Orc2	K	83	KIQEELTDR	83-91
Orc2_K_546:Pch2_K_88	1	59	0.0142412	Inter	Orc2	K	546	LLIETQMQNMGNLSANTGPKR	527-547	Pch2	K	88	EGQGSIEIKDPPTEAQQHLIR	80-100
Orc2_K_135:Orc5_K_369	1	58	0.0158311	Inter	Orc2	K	135	TGIKEK	132-137	Orc5	K	369	KEVNPR	369-374
Orc2_T_255:Orc4_K_18	1	57	0.0169492	Inter	Orc2	T	255	TNAKSR	255-260	Orc4	K	18	LSPQVNLLPIKR	8-19
Orc2_T_255:Orc3_K_98	1	57	0.0169492	Inter	Orc2	T	255	TNAKSR	255-260	Orc3	K	98	AEISDLLYSETTQKR	85-99
Orc1_T_614:Pch2_K_384	1	131	0	Inter	Orc1	T	614	QLGNKITSR	608-616	Pch2	K	384	DIEELLKVNEGR	378-389
Orc1_S_615:Pch2_K_88	5	103	0	Inter	Orc1	S	615	QLGNKITSR	608-616	Pch2	K	88	EGQGSIEIKDPPTEAQQHLIR	80-100
Orc1_S_615:Pch2_K_384	1	122	0	Inter	Orc1	S	615	QLGNKITSR	608-616	Pch2	K	384	DIEELLKVNEGR	378-389
Orc1_K_695:Orc6_K_137	1	98	0	Inter	Orc1	K	695	KVASVSGDAR	695-704	Orc6	K	137	FTSSDPKELR	131-140
Orc1_K_612:Orc5_Y_375	2	100	0	Inter	Orc1	K	612	QLGNKITSR	608-616	Orc5	Y	375	YLQPSLFAIER	375-385
Orc1_K_612:Orc5_K_451	1	135	0	Inter	Orc1	K	612	QLGNKITSR	608-616	Orc5	K	451	WKVNVPWEIIK	450-460
Orc1_S_615:Orc5_K_451	5	139	0	Inter	Orc1	S	615	QLGNKITSR	608-616	Orc5	K	451	WKVNVPWEIIK	450-460
Orc1_K_708:Orc4_K_262	3	138	0	Inter	Orc1	K	708	ALKVBK	706-711	Orc4	K	262	LNILEYLEKR	254-263
Orc1_K_695:Orc4_K_262	3	142	0	Inter	Orc1	K	695	KVASVSGDAR	695-704	Orc4	K	262	LNILEYLEKR	254-263
Orc1_K_708:Orc4_Y_259	3	133	0	Inter	Orc1	K	708	ALKVBK	706-711	Orc4	Y	259	LNILEYLEKR	254-263
Orc1_T_614:Orc4_K_262	1	113	0	Inter	Orc1	T	614	QLGNKITSR	608-616	Orc4	K	262	LNILEYLEKR	254-263
Orc1_K_198:Orc3_K_550	2	113	0	Inter	Orc1	K	198	KVEPR	198-202	Orc3	K	550	ETLPKEEILNFIR	546-558
Orc1_K_49:Orc3_K_550	1	97	0	Inter	Orc1	K	49	SSDGIKLGR	44-52	Orc3	K	550	ETLPKEEILNFIR	546-558
Orc1_K_612:Orc3_K_603	1	107	0	Inter	Orc1	K	612	QLGNKITSR	608-616	Orc3	K	603	FQSTKSYDLVEK	599-610
Orc1_S_615:Orc3_K_603	1	110	0	Inter	Orc1	S	615	QLGNKITSR	608-616	Orc3	K	603	FQSTKSYDLVEK	599-610
Orc1_K_198:Orc2_K_258	2	145	0	Inter	Orc1	K	198	KVEPR	198-202	Orc2	K	258	TNAKSR	255-260
Orc1_K_198:Orc2_K_83	1	110	0	Inter	Orc1	K	198	KVEPR	198-202	Orc2	K	83	KIQEELTDR	83-91
Orc1_K_612:Orc1_K_551	4	117	0	Intra	Orc1	K	612	QLGNKITSR	608-616	Orc1	K	551	LTWAASMESLEFYFKR	537-552
Orc1_K_555:Orc1_K_551	1	116	0	Intra	Orc1	K	555	VPKNK	553-557	Orc1	K	551	LTWAASMESLEFYFKR	537-552
Orc1_K_49:Orc1_K_612	1	109	0	Intra	Orc1	K	49	SSDGIKLGR	44-52	Orc1	K	612	QLGNKITSR	608-616
Orc1_K_49:Orc1_K_42	12	166	0	Intra	Orc1	K	49	SSDGIKLGR	44-52	Orc1	K	42	TEHYLKR	37-43
Orc1_K_695:Orc1_K_756	2	123	0	Intra	Orc1	K	695	KVASVSGDAR	695-704	Orc1	K	756	DLIESNKVK	750-758
Orc1_K_49:Orc1_K_36	1	121	0	Intra	Orc1	K	49	SSDGIKLGR	44-52	Orc1	K	36	GAKTEHYLK	34-42
Orc1_K_409:Orc1_K_494	3	130	0	Intra	Orc1	K	409	FENKLK	406-411	Orc1	K	494	EVVKELLSSSAQR	491-503
Orc1_K_333:Orc1_K_339	2	126	0	Intra	Orc1	K	333	GRKPK	331-335	Orc1	K	339	DPSKPR	336-341
Orc1_K_226:Orc1_T_233	1	111	0	Intra	Orc1	K	226	GPQKK	223-227	Orc1	T	233	DKATQTAQISDAETR	228-242
Orc1_K_226:Orc1_K_229	4	111	0	Intra	Orc1	K	226	GPQKK	223-227	Orc1	K	229	DKATQTAQISDAETR	228-242
Orc1_K_216:Orc1_K_183	1	104	0	Intra	Orc1	K	216	DLTLPSKK	210-217	Orc1	K	183	YIBEPTGEKFVDINIEDVK	175-193
Orc1_K_695:Orc1_K_633	6	99	0	Intra	Orc1	K	695	KVASVSGDAR	695-704	Orc1	K	633	ImFTGYTHEELKNIIDLR	622-639
Orc1_K_695:Orc1_K_813	7	134	0	Intra	Orc1	K	695	KVASVSGDAR	695-704	Orc1	K	813	LFIYALLNLMKK	803-814
Orc1_S_698:Orc1_K_902	2	141	0	Intra	Orc1	S	698	KVASVSGDAR	695-704	Orc1	K	902	LNISVEEAKR	894-903
Orc1_K_902:Orc1_K_813	5	159	0	Intra	Orc1	K	902	LNISVEEAKR	894-903	Orc1	K	813	LFIYALLNLMKK	803-814
Orc1_S_615:Orc1_K_551	3	117	0	Intra	Orc1	S	615	QLGNKITSR	608-616	Orc1	K	551	LTWAASMESLEFYFKR	537-552
Orc1_K_708:Orc1_S_500	4	131	0	Intra	Orc1	K	708	ALKVBK	706-711	Orc1	S	500	EVVKELLSSSAQR	491-503
Orc1_K_708:Orc1_K_494	2	126	0	Intra	Orc1	K	708	ALKVBK	706-711	Orc1	K	494	EVVKELLSSSAQR	491-503
Orc1_K_695:Orc1_K_902	6	149	0	Intra	Orc1	K	695	KVASVSGDAR	695-704	Orc1	K	902	LNISVEEAKR	894-903
Orc1_S_700:Orc1_K_756	1	126	0	Intra	Orc1	S	700	KVASVSGDAR	695-704	Orc1	K	756	DLIESNKVK	750-758
Orc1_S_700:Orc1_K_902	2	153	0	Intra	Orc1	S	700	KVASVSGDAR	695-704	Orc1	K	902	LNISVEEAKR	894-903
Orc1_K_695:Orc1_S_754	1	113	0	Intra	Orc1	K	695	KVASVSGDAR	695-704	Orc1	S	754	DLIESNKVK	750-758
Orc1_K_695:Orc1_S_615	3	120	0	Intra	Orc1	K	695	KVASVSGDAR	695-704	Orc1	S	615	QLGNKITSR	608-616
Orc1_K_695:Orc1_S_500	1	125	0	Intra	Orc1	K	695	KVASVSGDAR	695-704	Orc1	S	500	EVVKELLSSSAQR	491-503
Orc1_K_198:Orc1_K_49	12	156	0	Intra	Orc1	K	198	KVEPR	198-202	Orc1	K	49	SSDGIKLGR	44-52
Orc1_K_198:Orc1_K_36	2	146	0	Intra	Orc1	K	198	KVEPR	198-202	Orc1	K	36	GAKTEHYLK	34-42
Orc1_K_197:Orc1_K_49	8	161	0	Intra	Orc1	K	197	AYIKK	194-198	Orc1	K	49	SSDGIKLGR	44-52
Orc1_K_198:Orc1_K_193	1	114	0	Intra	Orc1	K	198	KVEPR	198-202	Orc1	K	193	FVDINIEDVKAYIK	184-197
Orc1_K_198:Orc1_K_229	1	125	0	Intra	Orc1	K	198	KVEPR	198-202	Orc1	K	229	DKATQTAQISDAETR	228-242
Orc1_K_198:Orc1_Y_195	2	125	0	Intra	Orc1	K	198	KVEPR	198-202	Orc1	Y	195	FVDINIEDVKAYIK	184-197
Orc1_K_198:Orc1_K_551	1	99	0	Intra	Orc1	K	198	KVEPR	198-202	Orc1	K	551	LTWAASMESLEFYFKR	537-552
Orc1_K_198:Orc1_S_156	2	121	0	Intra	Orc1	K	198	KVEPR	198-202	Orc1	S	156	VANVMDGSKWEVLK	149-162
Orc1_K_198:Orc1_T_37	7	130	0	Intra	Orc1	K	198	KVEPR	198-202	Orc1	T	37	RGAKTEHYLK	33-42
Orc1_K_198:Orc1_Y_207	2	119	0	Intra	Orc1	K	198	KVEPR	198-202	Orc1	Y	207	EAQEYLK	203-209
Orc1_K_551:Pch2_K_88	2	93	0.000713776	Inter	Orc1	K	551	LTWAASMESLEFYFKR	537-552	Pch2	K	88	EGQGSIEIKDPPTEAQQHLIR	80-100
Orc1_K_695:Orc1_K_612	1	93	0.000713776	Intra	Orc1	K	695	KVASVSGDAR	695-704	Orc1	K	612	QLGNKITSR	608-616
Orc1_K_695:His-MBP_K_95	1	93	0.000713776	Inter	Orc1	K	695	KVASVSGDAR	695-704	His-MBP	K	95	FGGYAQSGLLAEITPDKAFQDK	79-100
Orc1_K_902:Orc1_K_814	1	95	0.000766284	Intra	Orc1	K	902	LNISVEEAKR	894-903	Orc1	K	814	LFIYALLNLmKK	803-814
Orc1_K_695:Orc1_S_693	1	95	0.000766284	Intra	Orc1	K	695	KVASVSGDAR	695-704	Orc1	S	693	MSADAIEIASR	684-694
Orc1_K_695:His-MBP_K_214	1	95	0.000766284	Inter	Orc1	K	695	KVASVSGDAR	695-704	His-MBP	K	214	NKHMNADTDYSIAEAAFNK	213-231
Orc1_K_198:Orc2_K_546	1	86	0.00245549	Inter	Orc1	K	198	KVEPR	198-202	Orc2	K	546	LLIETQMQNMGNLSANTGPKR	527-547
Orc1_K_902:Orc1_K_633	2	88	0.00257898	Intra	Orc1	K	902	LNISVEEAKR	894-903	Orc1	K	633	IMFTGYTHEELKNIIDLR	622-639
Orc1_K_695:Orc3_K_550	1	84	0.00296033	Inter	Orc1	K	695	KVASVSGDAR	695-704	Orc3	K	550	ETLPKEEILNFIR	546-558
Orc1_K_695:Orc1_Y_627	1	84	0.00296033	Intra	Orc1	K	695	KVASVSGDAR	695-704	Orc1	Y	627	IMFTGYTHEELKNIIDLR	622-639
Orc1_K_198:Orc1_K_695	2	81	0.00394811	Intra	Orc1	K	198	KVEPR	198-202	Orc1	K	695	KVASVSGDAR	695-704
Orc1_S_700:His-MBP_K_95	1	78	0.00433604	Inter	Orc1	S	700	KVASVSGDAR	695-704	His-MBP	K	95	FGGYAQSGLLAEITPDKAFQDK	79-100
Orc1_K_902:Orc1_T_628	1	79	0.00440044	Intra	Orc1	K	902	LNISVEEAKR	894-903	Orc1	T	628	ImFTGYTHEELKNIIDLR	622-639
Orc1_S_700:Orc1_K_633	1	76	0.00582011	Intra	Orc1	S	700	KVASVSGDAR	695-704	Orc1	K	633	IMFTGYTHEELKNIIDLR	622-639
Orc1_S_533:Orc1_K_198	1	69	0.00734214	Intra	Orc1	S	533	VSGER	532-536	Orc1	K	198	KVEPR	198-202
Orc1_K_612:Orc3_Y_605	1	68	0.00775194	Inter	Orc1	K	612	QLGNKITSR	608-616	Orc3	Y	605	FQSTKSYDLVEK	599-610
Orc1_S_615:Pch2_K_290	1	62	0.0115101	Inter	Orc1	S	615	QLGNKITSR	608-616	Pch2	K	290	FKQTGDSNQEDITTLITNNK	289-308
Orc1_K_695:Orc2_K_546	1	56	0.0166881	Inter	Orc1	K	695	KVASVSGDAR	695-704	Orc2	K	546	LLIETQMQNMGNLSANTGPKR	527-547
Orc1_K_49:Orc1_K_551	1	56	0.0166881	Intra	Orc1	K	49	SSDGIKLGR	44-52	Orc1	K	551	LTWAASMESLEFYFKR	537-552
His-MBP_K_187:Pch2_K_68	2	128	0	Inter	His-MBP	K	187	YENGKYDIK	183-191	Pch2	K	68	LKTSIITGQELMR	67-79
His-MBP_K_41:Orc1_K_695	1	105	0	Inter	His-MBP	K	41	FEKDTGIK	39-46	Orc1	K	695	KVASVSGDAR	695-704
His-MBP_K_100:His-MBP_K_317	2	120	0	Intra	His-MBP	K	100	AFQDKLYPFTWDAVR	96-110	His-MBP	K	317	DKPLGAVALKSYEEELAK	308-325
His-MBP_K_149:His-MBP_K_214	4	109	0	Intra	His-MBP	K	149	TWEEIPALDKELK	140-152	His-MBP	K	214	NKHMNADTDYSIAEAAFNK	213-231
His-MBP_K_41:His-MBP_K_95	1	96	0	Intra	His-MBP	K	41	FEKDTGIK	39-46	His-MBP	K	95	FGGYAQSGLLAEITPDKAFQDK	79-100
His-MBP_S_318:His-MBP_K_95	2	121	0	Intra	His-MBP	S	318	DKPLGAVALKSYEEELAK	308-325	His-MBP	K	95	FGGYAQSGLLAEITPDKAFQDK	79-100
His-MBP_K_41:His-MBP_K_41	3	110	0	Intra	His-MBP	K	41	FEKDTGIK	39-46	His-MBP	K	41	FEKDTGIK	39-46
His-MBP_K_41:His-MBP_K_37	7	171	0	Intra	His-MBP	K	41	FEKDTGIK	39-46	His-MBP	K	37	GYNGLAEVGKK	28-38
His-MBP_K_317:His-MBP_K_95	1	132	0	Intra	His-MBP	K	317	DKPLGAVALKSYEEELAK	308-325	His-MBP	K	95	FGGYAQSGLLAEITPDKAFQDK	79-100
His-MBP_K_212:His-MBP_K_149	1	101	0	Intra	His-MBP	K	212	AGLTFLVDLIKNK	202-214	His-MBP	K	149	TWEEIPALDKELK	140-152
His-MBP_Y_183:His-MBP_K_95	2	114	0	Intra	His-MBP	Y	183	YENGKYDIK	183-191	His-MBP	K	95	FGGYAQSGLLAEITPDKAFQDK	79-100
His-MBP_Y_188:His-MBP_K_95	1	105	0	Intra	His-MBP	Y	188	YENGKYDIK	183-191	His-MBP	K	95	FGGYAQSGLLAEITPDKAFQDK	79-100
His-MBP_K_191:Pch2_K_68	1	93	0.000713776	Inter	His-MBP	K	191	YDIKDVGVDNAGAK	188-201	Pch2	K	68	DRLKTSIITGQELMR	65-79
His-MBP_K_191:Pch2_T_73	1	88	0.00257898	Inter	His-MBP	K	191	YDIKDVGVDNAGAK	188-201	Pch2	T	73	LKTSIITGQELMR	67-79
His-MBP_K_95:His-MBP_T_298	1	84	0.00296033	Intra	His-MBP	K	95	FGGYAQSGLLAEITPDKAFQDK	79-100	His-MBP	T	298	ELAKEFLENYLLTDEGLEAVNK	286-307
His-MBP_K_187:His-MBP_K_114	1	77	0.00535045	Intra	His-MBP	K	187	YENGKYDIK	183-191	His-MBP	K	114	YNGKLIAYPIAVEALSLIYNK	111-131
His-MBP_K_187:Orc1_K_633	1	76	0.00582011	Inter	His-MBP	K	187	YENGKYDIK	183-191	Orc1	K	633	IMFTGYTHEELKNIIDLR	622-639
His-MBP_K_187:His-MBP_K_95	1	73	0.00667694	Intra	His-MBP	K	187	YENGKYDIK	183-191	His-MBP	K	95	FGGYAQSGLLAEITPDKAFQDK	79-100
His-MBP_K_187:Orc1_T_628	1	70	0.00690335	Inter	His-MBP	K	187	YENGKYDIK	183-191	Orc1	T	628	IMFTGYTHEELKNIIDLR	622-639
Table S2. Subclasses of peptides detected in Pch2-ORC XL-MS. Table with identified subclasses of identified inter- and intramolecular cross-links, as described in Figs 4 and S4.

## Sheet: HisMBP_intra
XL_id	Distance of Ca on crystal structure, Å (PDB, 1FQB)	Inter_or_intra	Protein1	XL_residue_1	AbsPos1	Peptide_1	From_to_1	Protein2	XL_residue_2	AbsPos2	Peptide_2	From_to_2	Highest Score	FDR	Fraction B11	Fraction B10	Fraction B09	Fraction B08	Fraction B07	Fraction B06	Fraction B05	Fraction B04	Total times observed
His-MBP_K_41:His-MBP_K_37	6	Intra	His-MBP	K	41	FEKDTGIK	39-46	His-MBP	K	37	GYNGLAEVGKK	28-38	171	0	0	0	0	1	2	2	1	1	7
His-MBP_K_41:His-MBP_K_41	0	Intra	His-MBP	K	41	FEKDTGIK	39-46	His-MBP	K	41	FEKDTGIK	39-46	110	0	0	0	0	0	0	3	0	0	3
His-MBP_K_41:His-MBP_K_95	27.7	Intra	His-MBP	K	41	FEKDTGIK	39-46	His-MBP	K	95	FGGYAQSGLLAEITPDKAFQDK	79-100	96	0	0	0	0	1	0	0	0	0	1
His-MBP_K_95:His-MBP_T_298	16	Intra	His-MBP	K	95	FGGYAQSGLLAEITPDKAFQDK	79-100	His-MBP	T	298	ELAKEFLENYLLTDEGLEAVNK	286-307	84	0.00296033	0	1	0	0	0	0	0	0	1
His-MBP_K_100:His-MBP_K_317	5.9	Intra	His-MBP	K	100	AFQDKLYPFTWDAVR	96-110	His-MBP	K	317	DKPLGAVALKSYEEELAK	308-325	120	0	0	0	0	0	2	0	0	0	2
His-MBP_K_149:His-MBP_K_214	9.7	Intra	His-MBP	K	149	TWEEIPALDKELK	140-152	His-MBP	K	214	NKHMNADTDYSIAEAAFNK	213-231	109	0	0	0	0	0	3	0	1	0	4
His-MBP_Y_183:His-MBP_K_95	22.4	Intra	His-MBP	Y	183	YENGKYDIK	183-191	His-MBP	K	95	FGGYAQSGLLAEITPDKAFQDK	79-100	114	0	0	0	0	2	0	0	0	0	2
His-MBP_K_187:His-MBP_K_95	20.6	Intra	His-MBP	K	187	YENGKYDIK	183-191	His-MBP	K	95	FGGYAQSGLLAEITPDKAFQDK	79-100	73	0.00667694	0	0	0	0	1	0	0	0	1
His-MBP_K_187:His-MBP_K_114	10.5	Intra	His-MBP	K	187	YENGKYDIK	183-191	His-MBP	K	114	YNGKLIAYPIAVEALSLIYNK	111-131	77	0.00535045	0	0	0	1	0	0	0	0	1
His-MBP_Y_188:His-MBP_K_95	23.8	Intra	His-MBP	Y	188	YENGKYDIK	183-191	His-MBP	K	95	FGGYAQSGLLAEITPDKAFQDK	79-100	105	0	0	0	0	1	0	0	0	0	1
His-MBP_K_212:His-MBP_K_149	14	Intra	His-MBP	K	212	AGLTFLVDLIKNK	202-214	His-MBP	K	149	TWEEIPALDKELK	140-152	101	0	0	0	0	0	1	0	0	0	1
His-MBP_K_317:His-MBP_K_95	14.6	Intra	His-MBP	K	317	DKPLGAVALKSYEEELAK	308-325	His-MBP	K	95	FGGYAQSGLLAEITPDKAFQDK	79-100	132	0	0	0	0	1	0	0	0	0	1
His-MBP_S_318:His-MBP_K_95	16.1	Intra	His-MBP	S	318	DKPLGAVALKSYEEELAK	308-325	His-MBP	K	95	FGGYAQSGLLAEITPDKAFQDK	79-100	121	0	0	0	0	1	1	0	0	0	2
Average	14.4077

## Sheet: all_inter
XL_id	Total times observed	Highest Score	FDR	Inter_or_intra	Protein1	XL_residue_1	AbsPos1	Peptide_1	From_to_1	Protein2	XL_residue_2	AbsPos2	Peptide_2	From_to_2
Orc1_K_695:His-MBP_K_214	1	95	0.000766284	Inter	Orc1	K	695	KVASVSGDAR	695-704	His-MBP	K	214	NKHMNADTDYSIAEAAFNK	213-231
Orc1_K_695:His-MBP_K_95	1	93	0.000713776	Inter	Orc1	K	695	KVASVSGDAR	695-704	His-MBP	K	95	FGGYAQSGLLAEITPDKAFQDK	79-100
Orc1_S_700:His-MBP_K_95	1	78	0.00433604	Inter	Orc1	S	700	KVASVSGDAR	695-704	His-MBP	K	95	FGGYAQSGLLAEITPDKAFQDK	79-100
Pch2_K_511:His-MBP_K_54	1	70	0.00690335	Inter	Pch2	K	511	KIAIK	511-515	His-MBP	K	54	VTVEHPDKLEEK	47-58
Pch2_K_58:His-MBP_K_191	1	93	0.000713776	Inter	Pch2	K	58	KLESFPK	58-64	His-MBP	K	191	YDIKDVGVDNAGAK	188-201
Pch2_K_64:His-MBP_K_191	1	79	0.00440044	Inter	Pch2	K	64	KLESFPKDR	58-66	His-MBP	K	191	YDIKDVGVDNAGAK	188-201
Pch2_K_58:His-MBP_K_54	1	57	0.0169492	Inter	Pch2	K	58	KLESFPK	58-64	His-MBP	K	54	VTVEHPDKLEEK	47-58
Pch2_K_56:His-MBP_Y_188	2	78	0.00433604	Inter	Pch2	K	56	AVVKR	53-57	His-MBP	Y	188	YENGKYDIK	183-191
Pch2_K_56:His-MBP_K_191	2	92	0.00138889	Inter	Pch2	K	56	AVVKR	53-57	His-MBP	K	191	YDIKDVGVDNAGAK	188-201
Pch2_K_504:His-MBP_K_58	1	78	0.00433604	Inter	Pch2	K	504	FFNKYQDILR	501-510	His-MBP	K	58	LEEKFPQVAATGDGPDIIFWAHDR	55-78
Pch2_K_64:His-MBP_K_187	3	108	0	Inter	Pch2	K	64	LESFPKDR	59-66	His-MBP	K	187	YENGKYDIK	183-191
Pch2_K_64:His-MBP_Y_188	3	108	0	Inter	Pch2	K	64	KLESFPKDR	58-66	His-MBP	Y	188	YENGKYDIK	183-191
Pch2_K_88:His-MBP_K_58	1	95	0.000766284	Inter	Pch2	K	88	EGQGSIEIKDPPTEAQQHLIR	80-100	His-MBP	K	58	LEEKFPQVAATGDGPDIIFWAHDR	55-78
Pch2_K_58:His-MBP_K_187	1	128	0	Inter	Pch2	K	58	KLESFPK	58-64	His-MBP	K	187	YENGKYDIK	183-191
Pch2_K_564:His-MBP_K_54	3	91	0.00136333	Inter	Pch2	K	564	LSAARK	559-565	His-MBP	K	54	VTVEHPDKLEEK	47-58
Pch2_K_56:His-MBP_K_187	2	104	0	Inter	Pch2	K	56	AVVKR	53-57	His-MBP	K	187	YENGKYDIK	183-191
Pch2_K_43:His-MBP_K_214	1	56	0.0166881	Inter	Pch2	K	43	KLGEFLNLLK	43-52	His-MBP	K	214	NKHMNADTDYSIAEAAFNK	213-231
His-MBP_K_187:Orc1_K_633	1	76	0.00582011	Inter	His-MBP	K	187	YENGKYDIK	183-191	Orc1	K	633	IMFTGYTHEELKNIIDLR	622-639
His-MBP_K_187:Orc1_T_628	1	70	0.00690335	Inter	His-MBP	K	187	YENGKYDIK	183-191	Orc1	T	628	IMFTGYTHEELKNIIDLR	622-639
His-MBP_K_41:Orc1_K_695	1	105	0	Inter	His-MBP	K	41	FEKDTGIK	39-46	Orc1	K	695	KVASVSGDAR	695-704
Orc2_S_259:Orc1_K_551	1	98	0	Inter	Orc2	S	259	TNAKSR	255-260	Orc1	K	551	LTWAASMESLEFYFKR	537-552
Orc2_K_258:Orc1_S_615	2	112	0	Inter	Orc2	K	258	TNAKSR	255-260	Orc1	S	615	QLGNKITSR	608-616
Orc2_K_258:Orc1_K_695	2	95	0.000766284	Inter	Orc2	K	258	TNAKSR	255-260	Orc1	K	695	KVASVSGDAR	695-704
Orc2_K_258:Orc1_K_494	1	103	0	Inter	Orc2	K	258	TNAKSR	255-260	Orc1	K	494	EVVKELLSSSAQR	491-503
Orc2_K_258:Orc1_K_49	2	126	0	Inter	Orc2	K	258	TNAKSR	255-260	Orc1	K	49	SSDGIKLGR	44-52
Orc2_K_258:Orc1_K_42	2	126	0	Inter	Orc2	K	258	TNAKSR	255-260	Orc1	K	42	TEHYLKR	37-43
Orc3_K_603:Orc1_K_551	1	100	0	Inter	Orc3	K	603	FQSTKSYDLVEK	599-610	Orc1	K	551	LTWAASMESLEFYFKR	537-552
Orc4_K_262:Orc1_S_500	4	133	0	Inter	Orc4	K	262	LNILEYLEKR	254-263	Orc1	S	500	EVVKELLSSSAQR	491-503
Orc4_K_262:Orc1_K_494	1	158	0	Inter	Orc4	K	262	LNILEYLEKR	254-263	Orc1	K	494	EVVKELLSSSAQR	491-503
Orc5_K_369:Orc1_K_551	1	109	0	Inter	Orc5	K	369	KEVNPR	369-374	Orc1	K	551	LTWAASMESLEFYFKR	537-552
Orc5_K_369:Orc1_K_612	1	81	0.00394811	Inter	Orc5	K	369	KEVNPR	369-374	Orc1	K	612	QLGNKITSR	608-616
Orc5_K_369:Orc1_S_615	1	116	0	Inter	Orc5	K	369	KEVNPR	369-374	Orc1	S	615	QLGNKITSR	608-616
Orc5_Y_345:Orc1_K_612	1	104	0	Inter	Orc5	Y	345	YDASIFSR	345-352	Orc1	K	612	QLGNKITSR	608-616
Pch2_K_18:Orc1_K_612	1	113	0	Inter	Pch2	K	18	VIKBMFR	16-22	Orc1	K	612	QLGNKITSR	608-616
Orc1_K_695:Orc2_K_546	1	56	0.0166881	Inter	Orc1	K	695	KVASVSGDAR	695-704	Orc2	K	546	LLIETQMQNMGNLSANTGPKR	527-547
Orc1_K_198:Orc2_K_258	2	145	0	Inter	Orc1	K	198	KVEPR	198-202	Orc2	K	258	TNAKSR	255-260
Orc1_K_198:Orc2_K_546	1	86	0.00245549	Inter	Orc1	K	198	KVEPR	198-202	Orc2	K	546	LLIETQMQNMGNLSANTGPKR	527-547
Orc1_K_198:Orc2_K_83	1	110	0	Inter	Orc1	K	198	KVEPR	198-202	Orc2	K	83	KIQEELTDR	83-91
Orc3_K_119:Orc2_K_83	1	125	0	Inter	Orc3	K	119	IELKDESSR	116-124	Orc2	K	83	KIQEELTDR	83-91
Orc3_K_550:Orc2_K_546	1	104	0	Inter	Orc3	K	550	ETLPKEEILNFIR	546-558	Orc2	K	546	LLIETQMQNMGNLSANTGPKR	527-547
Orc3_K_559:Orc2_K_287	6	96	0	Inter	Orc3	K	559	KDPSNTK	559-565	Orc2	K	287	EEFSLVSNFFNENFQKRPR	272-290
Orc3_K_565:Orc2_K_546	1	97	0	Inter	Orc3	K	565	KDPSNTKLLELAETPDAFDK	559-578	Orc2	K	546	LLIETQMQNMGNLSANTGPKR	527-547
Orc3_K_603:Orc2_K_546	1	82	0.00402994	Inter	Orc3	K	603	FQSTKSYDLVEK	599-610	Orc2	K	546	LLIETQMQNMGNLSANTGPKR	527-547
Orc3_S_562:Orc2_K_546	1	87	0.00252525	Inter	Orc3	S	562	DPSNTKLLELAETPDAFDK	560-578	Orc2	K	546	LLIETQmQNMGNLSANTGPKR	527-547
Orc3_T_564:Orc2_K_546	1	81	0.00394811	Inter	Orc3	T	564	KDPSNTKLLELAETPDAFDK	559-578	Orc2	K	546	LLIETQMQNMGNLSANTGPKR	527-547
Orc3_Y_605:Orc2_K_546	3	119	0	Inter	Orc3	Y	605	FQSTKSYDLVEK	599-610	Orc2	K	546	LLIETQMQNMGNLSANTGPKR	527-547
Orc3_K_197:Orc2_K_394	1	98	0	Inter	Orc3	K	197	LFGKDLAMVFNFK	194-206	Orc2	K	394	SETKYWGNHVILQIQK	391-406
Orc4_K_262:Orc2_K_137	1	55	0.0186837	Inter	Orc4	K	262	LNILEYLEKR	254-263	Orc2	K	137	QVMEKTGIKEKR	127-138
Orc5_Y_269:Orc2_K_83	1	119	0	Inter	Orc5	Y	269	WPKYVSR	266-272	Orc2	K	83	KIQEELTDR	83-91
Orc1_K_695:Orc3_K_550	1	84	0.00296033	Inter	Orc1	K	695	KVASVSGDAR	695-704	Orc3	K	550	ETLPKEEILNFIR	546-558
Orc1_K_198:Orc3_K_550	2	113	0	Inter	Orc1	K	198	KVEPR	198-202	Orc3	K	550	ETLPKEEILNFIR	546-558
Orc1_K_49:Orc3_K_550	1	97	0	Inter	Orc1	K	49	SSDGIKLGR	44-52	Orc3	K	550	ETLPKEEILNFIR	546-558
Orc1_K_612:Orc3_K_603	1	107	0	Inter	Orc1	K	612	QLGNKITSR	608-616	Orc3	K	603	FQSTKSYDLVEK	599-610
Orc1_K_612:Orc3_Y_605	1	68	0.00775194	Inter	Orc1	K	612	QLGNKITSR	608-616	Orc3	Y	605	FQSTKSYDLVEK	599-610
Orc1_S_615:Orc3_K_603	1	110	0	Inter	Orc1	S	615	QLGNKITSR	608-616	Orc3	K	603	FQSTKSYDLVEK	599-610
Orc2_K_83:Orc3_K_550	1	93	0.000713776	Inter	Orc2	K	83	KIQEELTDR	83-91	Orc3	K	550	ETLPKEEILNFIR	546-558
Orc2_T_255:Orc3_K_98	1	57	0.0169492	Inter	Orc2	T	255	TNAKSR	255-260	Orc3	K	98	AEISDLLYSETTQKR	85-99
Orc2_T_255:Orc3_K_550	1	89	0.0019685	Inter	Orc2	T	255	TNAKSR	255-260	Orc3	K	550	ETLPKEEILNFIR	546-558
Orc2_S_259:Orc3_K_603	1	146	0	Inter	Orc2	S	259	TNAKSR	255-260	Orc3	K	603	FQSTKSYDLVEK	599-610
Orc2_K_258:Orc3_K_550	2	86	0.00245549	Inter	Orc2	K	258	TNAKSR	255-260	Orc3	K	550	ETLPKEEILNFIR	546-558
Orc2_K_258:Orc3_K_603	3	107	0	Inter	Orc2	K	258	TNAKSR	255-260	Orc3	K	603	FQSTKSYDLVEK	599-610
Orc2_K_258:Orc3_Y_605	4	95	0.000766284	Inter	Orc2	K	258	TNAKSR	255-260	Orc3	Y	605	FQSTKSYDLVEK	599-610
Orc2_K_258:Orc3_T_602	2	86	0.00245549	Inter	Orc2	K	258	TNAKSR	255-260	Orc3	T	602	FQSTKSYDLVEK	599-610
Orc5_K_268:Orc3_K_265	7	136	0	Inter	Orc5	K	268	WPKYVSR	266-272	Orc3	K	265	NYHKLDVSSNK	262-272
Orc5_K_268:Orc3_K_98	1	114	0	Inter	Orc5	K	268	WPKYVSR	266-272	Orc3	K	98	AEISDLLYSETTQKR	85-99
Orc5_K_268:Orc3_Y_263	2	82	0.00402994	Inter	Orc5	K	268	WPKYVSR	266-272	Orc3	Y	263	RNYHKLDVSSNK	261-272
Orc5_K_451:Orc3_S_245	1	77	0.00535045	Inter	Orc5	K	451	WKVNVPWEIIK	450-460	Orc3	S	245	ISLIFNINTNLSNIEKNLR	234-252
Orc5_K_439:Orc3_S_136	1	96	0	Inter	Orc5	K	439	LIATTMNKNIDYLSPK	432-447	Orc3	S	136	YNVLIELTPKESPNVR	125-140
Orc5_S_213:Orc3_K_98	3	111	0	Inter	Orc5	S	213	BGELMEDSBLR	206-216	Orc3	K	98	AEISDLLYSETTQKR	85-99
Orc5_S_271:Orc3_K_265	3	150	0	Inter	Orc5	S	271	WPKYVSR	266-272	Orc3	K	265	NYHKLDVSSNK	262-272
Orc5_S_271:Orc3_K_98	1	61	0.0127157	Inter	Orc5	S	271	WPKYVSR	266-272	Orc3	K	98	AEISDLLYSETTQKR	85-99
Orc5_Y_269:Orc3_K_265	5	112	0	Inter	Orc5	Y	269	WPKYVSR	266-272	Orc3	K	265	NYHKLDVSSNK	262-272
Orc6_K_301:Orc3_K_503	1	90	0.00134953	Inter	Orc6	K	301	EVAYKIVDEYNINASR	297-312	Orc3	K	503	SNIEDNLLSWEQVLPSLDKENYDTLSGDLDK	485-515
Orc6_K_301:Orc3_K_515	2	112	0	Inter	Orc6	K	301	EVAYKIVDEYNINASR	297-312	Orc3	K	515	ENYDTLSGDLDKIMAPVLGQLFK	504-526
Orc6_K_377:Orc3_K_550	4	120	0	Inter	Orc6	K	377	ELIIGEKWFR	371-380	Orc3	K	550	ETLPKEEILNFIR	546-558
Pch2_S_369:Orc3_K_550	1	81	0.00394811	Inter	Pch2	S	369	IFSKWFGESSK	360-370	Orc3	K	550	ETLPKEEILNFIR	546-558
Orc1_K_708:Orc4_K_262	3	138	0	Inter	Orc1	K	708	ALKVBK	706-711	Orc4	K	262	LNILEYLEKR	254-263
Orc1_K_695:Orc4_K_262	3	142	0	Inter	Orc1	K	695	KVASVSGDAR	695-704	Orc4	K	262	LNILEYLEKR	254-263
Orc1_K_708:Orc4_Y_259	3	133	0	Inter	Orc1	K	708	ALKVBK	706-711	Orc4	Y	259	LNILEYLEKR	254-263
Orc1_T_614:Orc4_K_262	1	113	0	Inter	Orc1	T	614	QLGNKITSR	608-616	Orc4	K	262	LNILEYLEKR	254-263
Orc2_T_255:Orc4_K_420	2	87	0.00252525	Inter	Orc2	T	255	TNAKSR	255-260	Orc4	K	420	MIKAINSR	418-425
Orc2_T_255:Orc4_K_18	1	57	0.0169492	Inter	Orc2	T	255	TNAKSR	255-260	Orc4	K	18	LSPQVNLLPIKR	8-19
Orc5_K_161:Orc4_T_129	1	104	0	Inter	Orc5	K	161	DSKINIK	159-165	Orc4	T	129	TYLLDYELSLLQQSYKEQFITIR	109-131
Orc5_K_84:Orc4_K_18	1	129	0	Inter	Orc5	K	84	TVQYKLK	80-86	Orc4	K	18	LSPQVNLLPIKR	8-19
Orc5_Y_363:Orc4_K_262	1	58	0.0158311	Inter	Orc5	Y	363	AAYGR	361-365	Orc4	K	262	LNILEYLEKR	254-263
Orc1_K_612:Orc5_Y_375	2	100	0	Inter	Orc1	K	612	QLGNKITSR	608-616	Orc5	Y	375	YLQPSLFAIER	375-385
Orc1_K_612:Orc5_K_451	1	135	0	Inter	Orc1	K	612	QLGNKITSR	608-616	Orc5	K	451	WKVNVPWEIIK	450-460
Orc1_S_615:Orc5_K_451	5	139	0	Inter	Orc1	S	615	QLGNKITSR	608-616	Orc5	K	451	WKVNVPWEIIK	450-460
Orc2_K_135:Orc5_K_369	1	58	0.0158311	Inter	Orc2	K	135	TGIKEK	132-137	Orc5	K	369	KEVNPR	369-374
Orc4_K_420:Orc5_S_379	1	101	0	Inter	Orc4	K	420	MIKAINSR	418-425	Orc5	S	379	YLQPSLFAIER	375-385
Orc4_K_453:Orc5_K_451	6	131	0	Inter	Orc4	K	453	LWLKK	450-454	Orc5	K	451	WKVNVPWEIIK	450-460
Orc1_K_695:Orc6_K_137	1	98	0	Inter	Orc1	K	695	KVASVSGDAR	695-704	Orc6	K	137	FTSSDPKELR	131-140
Orc2_K_83:Orc6_T_148	1	100	0	Inter	Orc2	K	83	KIQEELTDR	83-91	Orc6	T	148	NQLFGTPTKVR	141-151
Orc2_K_83:Orc6_K_149	1	98	0	Inter	Orc2	K	83	KIQEELTDR	83-91	Orc6	K	149	NQLFGTPTKVR	141-151
Orc2_K_83:Orc6_K_137	2	127	0	Inter	Orc2	K	83	KIQEELTDR	83-91	Orc6	K	137	FTSSDPKELR	131-140
Orc2_K_226:Orc6_K_301	1	123	0	Inter	Orc2	K	226	KLYQTSETK	226-234	Orc6	K	301	EVAYKIVDEYNINASR	297-312
Orc2_K_223:Orc6_K_301	1	81	0.00394811	Inter	Orc2	K	223	NFTPTPVPKNK	215-225	Orc6	K	301	EVAYKIVDEYNINASR	297-312
Orc2_K_258:Orc6_K_137	1	102	0	Inter	Orc2	K	258	TNAKSR	255-260	Orc6	K	137	FTSSDPKELR	131-140
Orc3_Y_528:Orc6_K_301	1	89	0.0019685	Inter	Orc3	Y	528	IMAPVLGQLFKLYR	516-529	Orc6	K	301	EVAYKIVDEYNINASR	297-312
Pch2_K_18:Orc6_K_149	1	57	0.0169492	Inter	Pch2	K	18	VIKBMFR	16-22	Orc6	K	149	NQLFGTPTKVR	141-151
His-MBP_K_187:Pch2_K_68	2	128	0	Inter	His-MBP	K	187	YENGKYDIK	183-191	Pch2	K	68	LKTSIITGQELMR	67-79
His-MBP_K_191:Pch2_T_73	1	88	0.00257898	Inter	His-MBP	K	191	YDIKDVGVDNAGAK	188-201	Pch2	T	73	LKTSIITGQELMR	67-79
His-MBP_K_191:Pch2_K_68	1	93	0.000713776	Inter	His-MBP	K	191	YDIKDVGVDNAGAK	188-201	Pch2	K	68	DRLKTSIITGQELMR	65-79
Orc1_K_551:Pch2_K_88	2	93	0.000713776	Inter	Orc1	K	551	LTWAASMESLEFYFKR	537-552	Pch2	K	88	EGQGSIEIKDPPTEAQQHLIR	80-100
Orc1_S_615:Pch2_K_290	1	62	0.0115101	Inter	Orc1	S	615	QLGNKITSR	608-616	Pch2	K	290	FKQTGDSNQEDITTLITNNK	289-308
Orc1_T_614:Pch2_K_384	1	131	0	Inter	Orc1	T	614	QLGNKITSR	608-616	Pch2	K	384	DIEELLKVNEGR	378-389
Orc1_S_615:Pch2_K_88	5	103	0	Inter	Orc1	S	615	QLGNKITSR	608-616	Pch2	K	88	EGQGSIEIKDPPTEAQQHLIR	80-100
Orc1_S_615:Pch2_K_384	1	122	0	Inter	Orc1	S	615	QLGNKITSR	608-616	Pch2	K	384	DIEELLKVNEGR	378-389
Orc2_K_83:Pch2_K_88	1	89	0.0019685	Inter	Orc2	K	83	KIQEELTDR	83-91	Pch2	K	88	EGQGSIEIKDPPTEAQQHLIR	80-100
Orc2_K_546:Pch2_K_88	1	59	0.0142412	Inter	Orc2	K	546	LLIETQMQNMGNLSANTGPKR	527-547	Pch2	K	88	EGQGSIEIKDPPTEAQQHLIR	80-100
Orc2_K_258:Pch2_K_325	1	125	0	Inter	Orc2	K	258	TNAKSR	255-260	Pch2	K	325	TTLBKALBQK	321-330
Orc2_K_258:Pch2_K_18	2	133	0	Inter	Orc2	K	258	TNAKSR	255-260	Pch2	K	18	VIKBMFR	16-22
Orc4_K_265:Pch2_K_528	2	72	0.00655572	Inter	Orc4	K	265	RVKSR	263-267	Pch2	K	528	KLPLMBLSEYFR	528-539
Orc4_S_266:Pch2_K_528	1	62	0.0115101	Inter	Orc4	S	266	RVKSR	263-267	Pch2	K	528	KLPLMBLSEYFR	528-539
Orc4_S_89:Pch2_K_528	1	62	0.0115101	Inter	Orc4	S	89	QSIIQK	88-93	Pch2	K	528	KLPLMBLSEYFR	528-539
Orc4_K_265:Pch2_S_522	1	64	0.00990099	Inter	Orc4	K	265	RVKSR	263-267	Pch2	S	522	BSTVDISGR	516-524
Orc5_K_369:Pch2_K_528	1	62	0.0115101	Inter	Orc5	K	369	KEVNPR	369-374	Pch2	K	528	KLPLmBLSEYFR	528-539
Orc5_K_369:Pch2_K_88	1	77	0.00535045	Inter	Orc5	K	369	KEVNPR	369-374	Pch2	K	88	EGQGSIEIKDPPTEAQQHLIR	80-100
Orc5_S_348:Pch2_K_504	1	57	0.0169492	Inter	Orc5	S	348	YDASIFSR	345-352	Pch2	K	504	FFNKYQDILR	501-510
Orc6_T_258:Pch2_K_528	1	56	0.0166881	Inter	Orc6	T	258	TAKALR	258-263	Pch2	K	528	KLPLMBLSEYFR	528-539
Orc6_S_204:Pch2_K_43	1	59	0.0142412	Inter	Orc6	S	204	SHSNK	202-206	Pch2	K	43	KLGEFLNLLK	43-52

## Sheet: Pch2-Orc_inter
XL_id	Total times observed	Highest Score	FDR	Inter_or_intra	Protein1	XL_residue_1	AbsPos1	Peptide_1	From_to_1	Protein2	XL_residue_2	AbsPos2	Peptide_2	From_to_2
Pch2_S_369:Orc3_K_550	1	81	0.00394811	Inter	Pch2	S	369	IFSKWFGESSK	360-370	Orc3	K	550	ETLPKEEILNFIR	546-558
Pch2_K_18:Orc6_K_149	1	57	0.0169492	Inter	Pch2	K	18	VIKBMFR	16-22	Orc6	K	149	NQLFGTPTKVR	141-151
Pch2_K_18:Orc1_K_612	1	113	0	Inter	Pch2	K	18	VIKBMFR	16-22	Orc1	K	612	QLGNKITSR	608-616
Orc1_K_551:Pch2_K_88	2	93	0.000713776	Inter	Orc1	K	551	LTWAASMESLEFYFKR	537-552	Pch2	K	88	EGQGSIEIKDPPTEAQQHLIR	80-100
Orc1_S_615:Pch2_K_290	1	62	0.0115101	Inter	Orc1	S	615	QLGNKITSR	608-616	Pch2	K	290	FKQTGDSNQEDITTLITNNK	289-308
Orc1_T_614:Pch2_K_384	1	131	0	Inter	Orc1	T	614	QLGNKITSR	608-616	Pch2	K	384	DIEELLKVNEGR	378-389
Orc1_S_615:Pch2_K_88	5	103	0	Inter	Orc1	S	615	QLGNKITSR	608-616	Pch2	K	88	EGQGSIEIKDPPTEAQQHLIR	80-100
Orc1_S_615:Pch2_K_384	1	122	0	Inter	Orc1	S	615	QLGNKITSR	608-616	Pch2	K	384	DIEELLKVNEGR	378-389
Orc2_K_83:Pch2_K_88	1	89	0.0019685	Inter	Orc2	K	83	KIQEELTDR	83-91	Pch2	K	88	EGQGSIEIKDPPTEAQQHLIR	80-100
Orc2_K_546:Pch2_K_88	1	59	0.0142412	Inter	Orc2	K	546	LLIETQMQNMGNLSANTGPKR	527-547	Pch2	K	88	EGQGSIEIKDPPTEAQQHLIR	80-100
Orc2_K_258:Pch2_K_325	1	125	0	Inter	Orc2	K	258	TNAKSR	255-260	Pch2	K	325	TTLBKALBQK	321-330
Orc2_K_258:Pch2_K_18	2	133	0	Inter	Orc2	K	258	TNAKSR	255-260	Pch2	K	18	VIKBMFR	16-22
Orc4_K_265:Pch2_K_528	2	72	0.00655572	Inter	Orc4	K	265	RVKSR	263-267	Pch2	K	528	KLPLMBLSEYFR	528-539
Orc4_S_266:Pch2_K_528	1	62	0.0115101	Inter	Orc4	S	266	RVKSR	263-267	Pch2	K	528	KLPLMBLSEYFR	528-539
Orc4_S_89:Pch2_K_528	1	62	0.0115101	Inter	Orc4	S	89	QSIIQK	88-93	Pch2	K	528	KLPLMBLSEYFR	528-539
Orc4_K_265:Pch2_S_522	1	64	0.00990099	Inter	Orc4	K	265	RVKSR	263-267	Pch2	S	522	BSTVDISGR	516-524
Orc5_K_369:Pch2_K_528	1	62	0.0115101	Inter	Orc5	K	369	KEVNPR	369-374	Pch2	K	528	KLPLmBLSEYFR	528-539
Orc5_K_369:Pch2_K_88	1	77	0.00535045	Inter	Orc5	K	369	KEVNPR	369-374	Pch2	K	88	EGQGSIEIKDPPTEAQQHLIR	80-100
Orc5_S_348:Pch2_K_504	1	57	0.0169492	Inter	Orc5	S	348	YDASIFSR	345-352	Pch2	K	504	FFNKYQDILR	501-510
Orc6_T_258:Pch2_K_528	1	56	0.0166881	Inter	Orc6	T	258	TAKALR	258-263	Pch2	K	528	KLPLMBLSEYFR	528-539
Orc6_S_204:Pch2_K_43	1	59	0.0142412	Inter	Orc6	S	204	SHSNK	202-206	Pch2	K	43	KLGEFLNLLK	43-52

## Sheet: HisMBP-Pch2_inter
XL_id	Total times observed	Highest Score	FDR	Inter_or_intra	Protein1	XL_residue_1	AbsPos1	Peptide_1	From_to_1	Protein2	XL_residue_2	AbsPos2	Peptide_2	From_to_2
Pch2_K_511:His-MBP_K_54	1	70	0.00690335	Inter	Pch2	K	511	KIAIK	511-515	His-MBP	K	54	VTVEHPDKLEEK	47-58
Pch2_K_58:His-MBP_K_191	1	93	0.000713776	Inter	Pch2	K	58	KLESFPK	58-64	His-MBP	K	191	YDIKDVGVDNAGAK	188-201
Pch2_K_64:His-MBP_K_191	1	79	0.00440044	Inter	Pch2	K	64	KLESFPKDR	58-66	His-MBP	K	191	YDIKDVGVDNAGAK	188-201
Pch2_K_58:His-MBP_K_54	1	57	0.0169492	Inter	Pch2	K	58	KLESFPK	58-64	His-MBP	K	54	VTVEHPDKLEEK	47-58
Pch2_K_56:His-MBP_Y_188	2	78	0.00433604	Inter	Pch2	K	56	AVVKR	53-57	His-MBP	Y	188	YENGKYDIK	183-191
Pch2_K_56:His-MBP_K_191	2	92	0.00138889	Inter	Pch2	K	56	AVVKR	53-57	His-MBP	K	191	YDIKDVGVDNAGAK	188-201
Pch2_K_504:His-MBP_K_58	1	78	0.00433604	Inter	Pch2	K	504	FFNKYQDILR	501-510	His-MBP	K	58	LEEKFPQVAATGDGPDIIFWAHDR	55-78
Pch2_K_64:His-MBP_K_187	3	108	0	Inter	Pch2	K	64	LESFPKDR	59-66	His-MBP	K	187	YENGKYDIK	183-191
Pch2_K_64:His-MBP_Y_188	3	108	0	Inter	Pch2	K	64	KLESFPKDR	58-66	His-MBP	Y	188	YENGKYDIK	183-191
Pch2_K_88:His-MBP_K_58	1	95	0.000766284	Inter	Pch2	K	88	EGQGSIEIKDPPTEAQQHLIR	80-100	His-MBP	K	58	LEEKFPQVAATGDGPDIIFWAHDR	55-78
Pch2_K_58:His-MBP_K_187	1	128	0	Inter	Pch2	K	58	KLESFPK	58-64	His-MBP	K	187	YENGKYDIK	183-191
Pch2_K_564:His-MBP_K_54	3	91	0.00136333	Inter	Pch2	K	564	LSAARK	559-565	His-MBP	K	54	VTVEHPDKLEEK	47-58
Pch2_K_56:His-MBP_K_187	2	104	0	Inter	Pch2	K	56	AVVKR	53-57	His-MBP	K	187	YENGKYDIK	183-191
Pch2_K_43:His-MBP_K_214	1	56	0.0166881	Inter	Pch2	K	43	KLGEFLNLLK	43-52	His-MBP	K	214	NKHMNADTDYSIAEAAFNK	213-231
His-MBP_K_187:Pch2_K_68	2	128	0	Inter	His-MBP	K	187	YENGKYDIK	183-191	Pch2	K	68	LKTSIITGQELMR	67-79
His-MBP_K_191:Pch2_T_73	1	88	0.00257898	Inter	His-MBP	K	191	YDIKDVGVDNAGAK	188-201	Pch2	T	73	LKTSIITGQELMR	67-79
His-MBP_K_191:Pch2_K_68	1	93	0.000713776	Inter	His-MBP	K	191	YDIKDVGVDNAGAK	188-201	Pch2	K	68	DRLKTSIITGQELMR	65-79

## Sheet: Pch2-ORC overview
Pch2	Lys88	Orc1	Lys551	2	93
	Lys18		Lys612	1	113
	Lys384		Thr614	1	131
	Lys290		Ser615	1	62
	Lys88		Ser615	5	103
	Lys384		Ser615	1	122
	Lys88	Orc2	Lys83	1	89
	Lys325		Lys258	1	125
	Lys18		Lys258	2	133
	Lys88		Lys546	1	59
	Ser369	Orc3	Lys550	1	81
	Lys528	Orc4	Ser89	1	62
	Lys528		Lys265	2	72
	Ser522		Lys265	1	64
	Lys528		Ser266	1	62
	Lys504	Orc5	Ser348	1	57
	Lys528		Lys369	1	62
	Lys88		Lys369	1	77
	Lys18	Orc6	Lys149	1	57
	Lys43		Ser204	1	59
	Lys528		Thr258	1	56

## Sheet: Pch2_intra
XL_id	Total times observed	Highest Score	FDR	Inter_or_intra	Protein1	XL_residue_1	AbsPos1	Peptide_1	From_to_1	Protein2	XL_residue_2	AbsPos2	Peptide_2	From_to_2
Pch2_K_384:Pch2_K_88	2	99	0	Intra	Pch2	K	384	DIEELLKVNEGR	378-389	Pch2	K	88	EGQGSIEIKDPPTEAQQHLIR	80-100
Pch2_K_18:Pch2_S_36	1	101	0	Intra	Pch2	K	18	VIKBMFR	16-22	Pch2	S	36	EDVQISSLHSGSDSKQNSNK	23-42
Pch2_K_18:Pch2_S_40	2	121	0	Intra	Pch2	K	18	VIKBMFR	16-22	Pch2	S	40	EDVQISSLHSGSDSKQNSNK	23-42
Pch2_K_18:Pch2_S_517	3	131	0	Intra	Pch2	K	18	VIKBMFR	16-22	Pch2	S	517	BSTVDISGR	516-524
Pch2_K_18:Pch2_S_522	3	129	0	Intra	Pch2	K	18	VIKBMFR	16-22	Pch2	S	522	BSTVDISGR	516-524
Pch2_K_285:Pch2_K_290	2	93	0.000713776	Intra	Pch2	K	285	LYSYATISLKIAR	276-288	Pch2	K	290	FKQTGDSNQEDITTLITNNK	289-308
Pch2_K_285:Pch2_T_292	2	121	0	Intra	Pch2	K	285	LYSYATISLKIAR	276-288	Pch2	T	292	FKQTGDSNQEDITTLITNNK	289-308
Pch2_K_290:Pch2_K_88	1	95	0.000766284	Intra	Pch2	K	290	FKQTGDSNQEDITTLITNNK	289-308	Pch2	K	88	EGQGSIEIKDPPTEAQQHLIR	80-100
Pch2_K_325:Pch2_K_290	2	119	0	Intra	Pch2	K	325	TTLBKALBQK	321-330	Pch2	K	290	FKQTGDSNQEDITTLITNNK	289-308
Pch2_K_325:Pch2_K_528	3	126	0	Intra	Pch2	K	325	TTLBKALBQK	321-330	Pch2	K	528	KLPLMBLSEYFR	528-539
Pch2_K_325:Pch2_S_295	1	70	0.00690335	Intra	Pch2	K	325	TTLBKALBQK	321-330	Pch2	S	295	FKQTGDSNQEDITTLITNNK	289-308
Pch2_K_330:Pch2_K_290	1	115	0	Intra	Pch2	K	330	ALBQKLSVR	326-334	Pch2	K	290	FKQTGDSNQEDITTLITNNK	289-308
Pch2_K_363:Pch2_K_363	1	127	0	Intra	Pch2	K	363	IFSKWFGESSK	360-370	Pch2	K	363	IFSKWFGESSK	360-370
Pch2_K_377:Pch2_K_88	1	82	0.00402994	Intra	Pch2	K	377	NISIVFKDIEELLK	371-384	Pch2	K	88	EGQGSIEIKDPPTEAQQHLIR	80-100
Pch2_K_384:Pch2_T_292	3	123	0	Intra	Pch2	K	384	DIEELLKVNEGR	378-389	Pch2	T	292	FKQTGDSNQEDITTLITNNK	289-308
Pch2_K_18:Pch2_S_32	1	115	0	Intra	Pch2	K	18	VIKBMFR	16-22	Pch2	S	32	EDVQISSLHSGSDSKQNSNK	23-42
Pch2_K_42:Pch2_K_52	2	82	0.00402994	Intra	Pch2	K	42	QNSNKK	38-43	Pch2	K	52	LGEFLNLLKAVVK	44-56
Pch2_K_500:Pch2_K_290	1	125	0	Intra	Pch2	K	500	STGVKFFNK	496-504	Pch2	K	290	FKQTGDSNQEDITTLITNNK	289-308
Pch2_K_500:Pch2_K_325	2	101	0	Intra	Pch2	K	500	STGVKFFNK	496-504	Pch2	K	325	TTLBKALBQK	321-330
Pch2_K_500:Pch2_K_68	15	146	0	Intra	Pch2	K	500	STGVKFFNK	496-504	Pch2	K	68	LKTSIITGQELMR	67-79
Pch2_K_500:Pch2_K_88	3	109	0	Intra	Pch2	K	500	STGVKFFNK	496-504	Pch2	K	88	EGQGSIEIKDPPTEAQQHLIR	80-100
Pch2_K_500:Pch2_S_70	2	111	0	Intra	Pch2	K	500	STGVKFFNK	496-504	Pch2	S	70	DRLKTSIITGQELMR	65-79
Pch2_K_500:Pch2_T_69	2	95	0.000766284	Intra	Pch2	K	500	STGVKFFNK	496-504	Pch2	T	69	DRLKTSIITGQELMR	65-79
Pch2_K_500:Pch2_T_73	1	119	0	Intra	Pch2	K	500	STGVKFFNK	496-504	Pch2	T	73	LKTSIITGQELMR	67-79
Pch2_K_511:Pch2_K_500	1	107	0	Intra	Pch2	K	511	KIAIK	511-515	Pch2	K	500	STGVKFFNK	496-504
Pch2_K_511:Pch2_K_504	5	126	0	Intra	Pch2	K	511	KIAIK	511-515	Pch2	K	504	FFNKYQDILR	501-510
Pch2_K_511:Pch2_K_64	1	107	0	Intra	Pch2	K	511	KIAIK	511-515	Pch2	K	64	LESFPKDR	59-66
Pch2_K_511:Pch2_K_68	18	135	0	Intra	Pch2	K	511	KIAIK	511-515	Pch2	K	68	LKTSIITGQELMR	67-79
Pch2_K_18:Pch2_S_356	4	102	0	Intra	Pch2	K	18	VIKBMFR	16-22	Pch2	S	356	EFSDGSDTIDTNYKGIIIELSBAR	336-359
Pch2_K_18:Pch2_K_68	2	114	0	Intra	Pch2	K	18	VIKBMFR	16-22	Pch2	K	68	LKTSIITGQELMR	67-79
Pch2_K_511:Pch2_S_522	2	109	0	Intra	Pch2	K	511	KIAIK	511-515	Pch2	S	522	BSTVDISGR	516-524
Pch2_K_18:Pch2_K_37	1	91	0.00136333	Intra	Pch2	K	18	VIKBMFR	16-22	Pch2	K	37	EDVQISSLHSGSDSKQNSNK	23-42
Pch2_K_18:Pch2_K_349	1	112	0	Intra	Pch2	K	18	VIKBMFR	16-22	Pch2	K	349	REFSDGSDTIDTNYKGIIIELSBAR	335-359
Pch2_K_511:Pch2_S_517	1	119	0	Intra	Pch2	K	511	KIAIK	511-515	Pch2	S	517	BSTVDISGR	516-524
Pch2_K_511:Pch2_S_560	1	69	0.00734214	Intra	Pch2	K	511	KIAIK	511-515	Pch2	S	560	LSAARK	559-565
Pch2_K_68:Pch2_T_469	1	72	0.00655572	Intra	Pch2	K	68	LKTSIITGQELMR	67-79	Pch2	T	469	ADGVFYVGNPTAEGILHILKVBIEEMITSGIILFHAR	459-495
Pch2_K_58:Pch2_K_384	1	82	0.00402994	Intra	Pch2	K	58	KLESFPKDRLK	58-68	Pch2	K	384	DIEELLKVNEGR	378-389
Pch2_K_58:Pch2_K_500	4	156	0	Intra	Pch2	K	58	KLESFPK	58-64	Pch2	K	500	STGVKFFNK	496-504
Pch2_K_58:Pch2_K_68	17	143	0	Intra	Pch2	K	58	KLESFPK	58-64	Pch2	K	68	DRLKTSIITGQELMR	65-79
Pch2_K_58:Pch2_K_88	6	100	0	Intra	Pch2	K	58	KLESFPK	58-64	Pch2	K	88	EGQGSIEIKDPPTEAQQHLIR	80-100
Pch2_K_58:Pch2_S_70	4	129	0	Intra	Pch2	K	58	KLESFPK	58-64	Pch2	S	70	DRLKTSIITGQELMR	65-79
Pch2_K_58:Pch2_T_69	4	132	0	Intra	Pch2	K	58	KLESFPK	58-64	Pch2	T	69	DRLKTSIITGQELMR	65-79
Pch2_K_64:Pch2_K_500	7	143	0	Intra	Pch2	K	64	LESFPKDR	59-66	Pch2	K	500	STGVKFFNK	496-504
Pch2_K_64:Pch2_K_68	11	143	0	Intra	Pch2	K	64	LESFPKDR	59-66	Pch2	K	68	LKTSIITGQELMR	67-79
Pch2_K_64:Pch2_T_69	2	105	0	Intra	Pch2	K	64	KLESFPKDR	58-66	Pch2	T	69	LKTSIITGQELMR	67-79
Pch2_K_64:Pch2_T_73	1	88	0.00257898	Intra	Pch2	K	64	KLESFPKDR	58-66	Pch2	T	73	LKTSIITGQELMR	67-79
Pch2_K_68:Pch2_K_528	5	91	0.00136333	Intra	Pch2	K	68	LKTSIITGQELMR	67-79	Pch2	K	528	KLPLMBLSEYFR	528-539
Pch2_K_68:Pch2_K_88	5	102	0	Intra	Pch2	K	68	LKTSIITGQELMR	67-79	Pch2	K	88	EGQGSIEIKDPPTEAQQHLIR	80-100
Pch2_K_68:Pch2_S_137	1	84	0.00296033	Intra	Pch2	K	68	LKTSIITGQELMR	67-79	Pch2	S	137	ISIEQQSTSHVSIK	136-149
Pch2_S_362:Pch2_K_384	1	119	0	Intra	Pch2	S	362	IFSKWFGESSK	360-370	Pch2	K	384	DIEELLKVNEGR	378-389
Pch2_K_56:Pch2_K_68	2	106	0	Intra	Pch2	K	56	AVVKR	53-57	Pch2	K	68	LKTSIITGQELMR	67-79
Pch2_S_496:Pch2_K_504	3	108	0	Intra	Pch2	S	496	STGVK	496-500	Pch2	K	504	FFNKYQDILRK	501-511
Pch2_S_517:Pch2_K_68	3	120	0	Intra	Pch2	S	517	BSTVDISGR	516-524	Pch2	K	68	LKTSIITGQELMR	67-79
Pch2_S_517:Pch2_K_88	1	61	0.0127157	Intra	Pch2	S	517	BSTVDISGR	516-524	Pch2	K	88	EGQGSIEIKDPPTEAQQHLIR	80-100
Pch2_S_522:Pch2_K_500	1	109	0	Intra	Pch2	S	522	BSTVDISGR	516-524	Pch2	K	500	STGVKFFNK	496-504
Pch2_S_522:Pch2_K_528	2	81	0.00394811	Intra	Pch2	S	522	BSTVDISGR	516-524	Pch2	K	528	KLPLMBLSEYFR	528-539
Pch2_S_522:Pch2_K_64	1	100	0	Intra	Pch2	S	522	BSTVDISGR	516-524	Pch2	K	64	KLESFPKDR	58-66
Pch2_S_522:Pch2_K_88	2	67	0.00820068	Intra	Pch2	S	522	BSTVDISGR	516-524	Pch2	K	88	EGQGSIEIKDPPTEAQQHLIR	80-100
Pch2_S_61:Pch2_K_68	2	63	0.0102564	Intra	Pch2	S	61	KLESFPK	58-64	Pch2	K	68	DRLKTSIITGQELMR	65-79
Pch2_T_292:Pch2_K_88	1	96	0	Intra	Pch2	T	292	FKQTGDSNQEDITTLITNNK	289-308	Pch2	K	88	EGQGSIEIKDPPTEAQQHLIR	80-100
Pch2_T_318:Pch2_K_325	1	73	0.00667694	Intra	Pch2	T	318	LLLVHGPPGTGK	309-320	Pch2	K	325	TTLBKALBQK	321-330
Pch2_T_497:Pch2_K_504	5	129	0	Intra	Pch2	T	497	STGVK	496-500	Pch2	K	504	FFNKYQDILR	501-510
Pch2_T_518:Pch2_K_325	1	96	0	Intra	Pch2	T	518	BSTVDISGR	516-524	Pch2	K	325	TTLBKALBQK	321-330
Pch2_Y_277:Pch2_K_290	1	74	0.00621118	Intra	Pch2	Y	277	ERLYSYATISLKIAR	274-288	Pch2	K	290	FKQTGDSNQEDITTLITNNK	289-308
Pch2_K_56:Pch2_K_88	1	68	0.00775194	Intra	Pch2	K	56	AVVKR	53-57	Pch2	K	88	EGQGSIEIKDPPTEAQQHLIR	80-100
Pch2_K_56:Pch2_K_64	13	131	0	Intra	Pch2	K	56	AVVKR	53-57	Pch2	K	64	LESFPKDR	59-66
Pch2_K_511:Pch2_S_70	3	97	0	Intra	Pch2	K	511	KIAIK	511-515	Pch2	S	70	DRLKTSIITGQELMR	65-79
Pch2_K_564:Pch2_K_330	1	100	0	Intra	Pch2	K	564	LSAARK	559-565	Pch2	K	330	ALBQKLSVR	326-334
Pch2_K_511:Pch2_T_518	4	142	0	Intra	Pch2	K	511	KIAIK	511-515	Pch2	T	518	BSTVDISGR	516-524
Pch2_K_511:Pch2_T_69	1	95	0.000766284	Intra	Pch2	K	511	KIAIK	511-515	Pch2	T	69	DRLKTSIITGQELMR	65-79
Pch2_K_511:Pch2_Y_505	5	157	0	Intra	Pch2	K	511	KIAIK	511-515	Pch2	Y	505	FFNKYQDILR	501-510
Pch2_K_515:Pch2_K_68	7	133	0	Intra	Pch2	K	515	IAIKBSTVDISGR	512-524	Pch2	K	68	LKTSIITGQELMR	67-79
Pch2_K_515:Pch2_S_70	1	101	0	Intra	Pch2	K	515	IAIKBSTVDISGR	512-524	Pch2	S	70	DRLKTSIITGQELMR	65-79
Pch2_K_528:Pch2_K_290	1	88	0.00257898	Intra	Pch2	K	528	KLPLMBLSEYFR	528-539	Pch2	K	290	FKQTGDSNQEDITTLITNNK	289-308
Pch2_K_528:Pch2_S_70	1	70	0.00690335	Intra	Pch2	K	528	KLPLMBLSEYFR	528-539	Pch2	S	70	DRLKTSIITGQELMR	65-79
Pch2_K_528:Pch2_S_84	1	81	0.00394811	Intra	Pch2	K	528	KLPLMBLSEYFR	528-539	Pch2	S	84	EGQGSIEIKDPPTEAQQHLIR	80-100
Pch2_K_52:Pch2_K_285	1	83	0.0040864	Intra	Pch2	K	52	LGEFLNLLKAVVK	44-56	Pch2	K	285	LYSYATISLKIAR	276-288
Pch2_K_52:Pch2_S_283	1	73	0.00667694	Intra	Pch2	K	52	LGEFLNLLKAVVK	44-56	Pch2	S	283	LYSYATISLKIAR	276-288
Pch2_K_564:Pch2_K_149	4	85	0.00241109	Intra	Pch2	K	564	LSAARK	559-565	Pch2	K	149	ISIEQQSTSHVSIKLNFHEK	136-155
Pch2_K_564:Pch2_K_18	2	74	0.00621118	Intra	Pch2	K	564	LSAARK	559-565	Pch2	K	18	VIKBMFR	16-22
Pch2_K_564:Pch2_K_500	1	78	0.00433604	Intra	Pch2	K	564	LSAARK	559-565	Pch2	K	500	STGVKFFNK	496-504
Pch2_K_56:Pch2_K_58	5	119	0	Intra	Pch2	K	56	AVVKR	53-57	Pch2	K	58	KLESFPK	58-64
Pch2_K_564:Pch2_K_504	1	94	0.000740741	Intra	Pch2	K	564	LSAARK	559-565	Pch2	K	504	FFNKYQDILR	501-510
Pch2_K_564:Pch2_K_515	2	65	0.00906056	Intra	Pch2	K	564	LSAARK	559-565	Pch2	K	515	IAIKBSTVDISGR	512-524
Pch2_K_564:Pch2_K_528	12	92	0.00138889	Intra	Pch2	K	564	LSAARK	559-565	Pch2	K	528	KLPLmBLSEYFR	528-539
Pch2_K_564:Pch2_K_564	1	89	0.0019685	Intra	Pch2	K	564	LSAARK	559-565	Pch2	K	564	LSAARK	559-565
Pch2_K_564:Pch2_K_64	1	69	0.00734214	Intra	Pch2	K	564	LSAARK	559-565	Pch2	K	64	KLESFPKDR	58-66
Pch2_K_564:Pch2_S_142	1	72	0.00655572	Intra	Pch2	K	564	LSAARK	559-565	Pch2	S	142	ISIEQQSTSHVSIK	136-149
Pch2_K_564:Pch2_S_144	3	106	0	Intra	Pch2	K	564	LSAARK	559-565	Pch2	S	144	ISIEQQSTSHVSIK	136-149
Pch2_K_564:Pch2_S_147	7	120	0	Intra	Pch2	K	564	LSAARK	559-565	Pch2	S	147	ISIEQQSTSHVSIK	136-149
Pch2_K_564:Pch2_S_522	4	87	0.00252525	Intra	Pch2	K	564	LSAARK	559-565	Pch2	S	522	BSTVDISGR	516-524
Pch2_K_564:Pch2_S_70	1	65	0.00906056	Intra	Pch2	K	564	LSAARK	559-565	Pch2	S	70	DRLKTSIITGQELMR	65-79
Pch2_K_564:Pch2_T_143	1	95	0.000766284	Intra	Pch2	K	564	LSAARK	559-565	Pch2	T	143	ISIEQQSTSHVSIK	136-149
Pch2_K_564:Pch2_Y_537	2	72	0.00655572	Intra	Pch2	K	564	LSAARK	559-565	Pch2	Y	537	LPLMBLSEYFR	529-539
Pch2_K_56:Pch2_K_564	1	81	0.00394811	Intra	Pch2	K	56	AVVKR	53-57	Pch2	K	564	LSAARK	559-565
Pch2_Y_279:Pch2_K_290	1	64	0.00990099	Intra	Pch2	Y	279	ERLYSYATISLKIAR	274-288	Pch2	K	290	FKQTGDSNQEDITTLITNNK	289-308
