# Supplementary material for: Biochemical and functional characterization of a meiosis-specific Pch2/ORC AAA+ assembly
Source: Life Sci Alliance. 2020 Aug 21;3(11):e201900630. doi: 10.26508/lsa.201900630 (PMC7442955; doi:10.26508/lsa.201900630)
Supplement: Supplementary file 3 [file LSA-2019-00630_TableS3.xlsx]

## Sheet: SF9A
Target	Oligos 2390/2391 (control)		Oligos 2577/2578 (ARS1116)
Strain 2203
	DMSO	RAPA	DMSO	RAPA
Mean	1.96709e-06	4.61861e-06	1.79689e-06	3.69348e-06
SE	5.80102e-07	8.22658e-07	5.42464e-07	7.37622e-07
Target	Oligos 2390/2391 (control)		Oligos 2577/2578 (ARS1116)
Strain 4411
	DMSO	RAPA	DMSO	RAPA
Mean	1.96383e-05	1.10622e-05	0.331307	0.0202142
SE	2.00998e-06	2.15481e-06	0.0294707	0.0126164
p-value ARS1116 RAPA x DMSO =			1.06167e-05
Table S3. ChIP-qPCR analysis. Underlying numbers related to ChIP-qPCR data on Figs 6H and S9A and B.

## Sheet: F6H_ars1114
Target	Oligos 3014/3015 (control)		Oligos 3229/3230 (ARS1114)
Strain 3324
	DMSO	RAPA	DMSO	RAPA
Mean	9.09157e-06	1.47626e-06	1.95851e-05	4.11096e-06
SE	8.63929e-06	3.4431e-07	1.86567e-05	1.21678e-06
Target	Oligos 3014/3015 (control)		Oligos 3229/3230 (ARS1114)
Strain 4515
	DMSO	RAPA	DMSO	RAPA
Mean	9.19844e-06	1.25558e-05	9.5049	4.36457e-05
SE	5.11174e-07	2.2572e-06	0.39451	3.32462e-06
p-value ARS1114 RAPA x DMSO =			1.76047e-05

## Sheet: F6H_ars1118
Target	Oligos 3014/3015 (control)		Oligos 3327/3328 (ARS1118)
Strain 3324
	DMSO	RAPA	DMSO	RAPA
Mean	9.09157e-06	1.47626e-06	1.29194e-05	3.76068e-06
SE	8.63929e-06	3.4431e-07	1.2458e-05	1.20981e-06
Target	Oligos 3014/3015 (control)		Oligos 3327/3328 (ARS1118)
Strain 4515
	DMSO	RAPA	DMSO	RAPA
Mean	9.19844e-06	1.25558e-05	13.8936	7.21933e-05
SE	5.11174e-07	2.2572e-06	0.117625	4.55673e-06
p-value ARS1118 RAPA x DMSO =			3.08099e-08

## Sheet: S9B
Target	Oligos 2394/2395 (control)		Oligos 3093/3094 (ARS1216.5)
Strain 3324
	DMSO	RAPA	DMSO	RAPA
Mean	0.0492673	0.0168117	0.0556847	0.015522
SE	0.00470473	0.00470854	0.0232819	0.000975068
Target	Oligos 2394/2395 (control)		Oligos 3093/3094 (ARS1216.5)
Strain 4515
	DMSO	RAPA	DMSO	RAPA
Mean	0.0543089	0.0251016	0.640269	0.194297
SE	0.0185144	0.0168077	0.147051	0.0664587
p-value ARS1216.5 RAPA x DMSO =			0.0126
